# Supplementary material for: Paternal genetic background orchestrates fetal development through tissue-specific cis-regulatory divergence
Source: iScience. 2026 Jul 13;29(8):116684. doi: 10.1016/j.isci.2026.116684 (PMC13382411; doi:10.1016/j.isci.2026.116684)
Supplement: Table S1. Summary of RNA-seq read mapping statistics across all samples [file mmc1.xlsx]

## Sheet: Sheet1
Table S1. Summary of RNA‑seq read mapping statistics across all samples
The table includes key metrics such as total reads generated, the number of reads aligned to the Sscrofa11.1 reference genome, and the percentage of mapped reads and unmapped reads.
*B (Brain) *K (Kidney) *L (Liver) *M (Muscle) *O (Ovary) *T (Testis)
			Sample	Raw reads	mapped	% of mapped	unmapped	% of unmapped
			B10	25854395	22613306	87.46	3241089	12.5359
			B11	23005399	20265110	88.09	2740289	11.9115
			B118	23077983	19314487	83.69	3763496	16.3077
			B119	29239300	25436356	86.99	3802944	13.0063
			B156	23872300	20843329	87.31	3028971	12.6882
			B159	22522728	19989877	88.75	2532851	11.2458
			B168	23602971	20667339	87.56	2935632	12.4376
			B169	24921671	22030039	88.4	2891632	11.6029
			B181	25149349	22039295	87.63	3110054	12.3663
			B185	25929617	22769224	87.81	3160393	12.1884
			B193	27812780	24144215	86.81	3668565	13.1902
			B200	27716858	24060277	86.81	3656581	13.1926
			B205	26091419	22751526	87.2	3339893	12.8007
			B209	23118068	20066887	86.8	3051181	13.1983
			B21	24093270	20195936	83.82	3897334	16.176
			B222	28936400	25281331	87.37	3655069	12.6314
			B225	36027058	31516808	87.48	4510250	12.5191
			B233	93764082	81757674	87.2	12006408	12.8049
			B237	25829442	22328982	86.45	3500460	13.5522
			B260	28902050	24819275	85.87	4082775	14.1262
			B264	27821563	24149056	86.8	3672507	13.2002
			B28	24434855	21664183	88.66	2770672	11.339
			B97	24499876	21673176	88.46	2826700	11.5376
			B98	27585997	24077560	87.28	3508437	12.7182
			K10	25431984	22489898	88.43	2942086	11.5684
			K11	27922166	24668684	88.35	3253482	11.652
			K118	21893219	19420545	88.71	2472674	11.2942
			K119	26837954	23975224	89.33	2862730	10.6667
			K156	35559657	31067163	87.37	4492494	12.6337
			K159	23886121	21434991	89.74	2451130	10.2617
			K168	29243613	25317876	86.58	3925737	13.4243
			K169	28733504	25236058	87.83	3497446	12.172
			K181	25331802	22186602	87.58	3145200	12.416
			K185	22499541	19612182	87.17	2887359	12.833
			K193	27059068	23660064	87.44	3399004	12.5614
			K200	22293232	19691161	88.33	2602071	11.672
			K205	22814283	19609128	85.95	3205155	14.0489
			K209	26205362	22385004	85.42	3820358	14.5785
			K21	25914005	22748266	87.78	3165739	12.2163
			K222	25116962	22079996	87.91	3036966	12.0913
			K225	27317725	23613042	86.44	3704683	13.5615
			K233	25382420	22245031	87.64	3137389	12.3605
			K237	27130133	23860137	87.95	3269996	12.053
			K260	25903448	23203273	89.58	2700175	10.424
			K264	26838656	23490464	87.52	3348192	12.4753
			K28	24882514	21907314	88.04	2975200	11.957
			K97	24382347	21456787	88	2925560	11.9987
			K98	23602199	21111161	89.45	2491038	10.5543
			L10	32028034	27110517	84.65	4917517	15.3538
			L11	26562174	21963847	82.69	4598327	17.3116
			L118	29153605	24222432	83.09	4931173	16.9145
			L119	30616245	26155436	85.43	4460809	14.5701
			L156	31496074	25683915	81.55	5812159	18.4536
			L159	28642054	24390565	85.16	4251489	14.8435
			L168	24808752	20937523	84.4	3871229	15.6043
			L169	23534744	20336699	86.41	3198045	13.5886
			L181	32708565	27021089	82.61	5687476	17.3883
			L185	29091911	24981986	85.87	4109925	14.1274
			L193	29596035	25440873	85.96	4155162	14.0396
			L200	32155846	26912270	83.69	5243576	16.3068
			L205	46927194	39420562	84	7506632	15.9963
			L209	27057291	22254991	82.25	4802300	17.7486
			L21	31040549	25975560	83.68	5064989	16.3173
			L222	31576110	26899261	85.19	4676849	14.8114
			L225	26722280	22207308	83.1	4514972	16.8959
			L233	26302542	21532971	81.87	4769571	18.1335
			L237	29434167	24870007	84.49	4564160	15.5063
			L260	27038771	22291212	82.44	4747559	17.5583
			L264	29716270	25572542	86.06	4143728	13.9443
			L28	25065343	20779362	82.9	4285981	17.0992
			L97	28593855	22318368	78.05	6275487	21.947
			L98	30511155	24968397	81.83	5542758	18.1663
			M10	26324067	23467775	89.15	2856292	10.8505
			M11	30132768	26573253	88.19	3559515	11.8128
			M118	29323695	26226761	89.44	3096934	10.5612
			M119	25563169	22913620	89.64	2649549	10.3647
			M156	25397199	22349435	88	3047764	12.0004
			M159	26242731	22911208	87.3	3331523	12.695
			M168	21309350	18334994	86.04	2974356	13.958
			M169	26214515	23265705	88.75	2948810	11.2488
			M181	29460207	26099958	88.59	3360249	11.4061
			M185	28999016	25572134	88.18	3426882	11.8172
			M193	23436531	20811719	88.8	2624812	11.1997
			M200	28492482	25447309	89.31	3045173	10.6876
			M205	27521051	23920504	86.92	3600547	13.0829
			M209	20434752	17948317	87.83	2486435	12.1677
			M21	27215734	24122368	88.63	3093366	11.3661
			M222	26515343	23348613	88.06	3166730	11.943
			M225	29741488	25815744	86.8	3925744	13.1996
			M233	34702460	30534001	87.99	4168459	12.012
			M237	27600397	24635256	89.26	2965141	10.7431
			M260	24978906	21140489	84.63	3838417	15.3666
			M264	23662455	20996350	88.73	2666105	11.2672
			M28	26272117	23407224	89.1	2864893	10.9047
			M97	23807535	20423693	85.79	3383842	14.2133
			M98	32680124	26951645	82.47	5728479	17.5289
			O11	33811151	28375933	83.92	5435218	16.0752
			O144	45865547	40257761	87.77	5607786	12.2266
			O159	35076332	30860806	87.98	4215526	12.0181
			O168	50394216	44496946	88.3	5897270	11.7023
			O193	36843224	32641196	88.59	4202028	11.4052
			O205	36005158	31855979	88.48	4149179	11.5238
			O21	33120352	28679254	86.59	4441098	13.409
			O225	32025205	27969302	87.34	4055903	12.6647
			O237	54051942	47339541	87.58	6712401	12.4184
			O247	47382701	40750466	86	6632235	13.9972
			O264	41800518	36936633	88.36	4863885	11.6359
			O33	35106730	30546010	87.01	4560720	12.991
			O46	39158828	34425835	87.91	4732993	12.0867
			O68	57817692	50959275	88.14	6858417	11.8621
			O75	31689596	27842512	87.86	3847084	12.1399
			O91	34822674	31091672	89.29	3731002	10.7143
			O98	28716478	25323780	88.19	3392698	11.8145
			T10	33818385	28742802	84.99	5075583	15.0084
			T119	27184521	23331468	85.83	3853053	14.1737
			T131	31315242	26800174	85.58	4515068	14.4181
			T143	24761723	21124735	85.31	3636988	14.6879
			T156	30128574	25891586	85.94	4236988	14.063
			T169	29104201	24731263	84.97	4372938	15.0251
			T185	40384529	34914590	86.46	5469939	13.5446
			T200	26588434	22576492	84.91	4011942	15.0891
			T209	28174035	24037644	85.32	4136391	14.6816
			T222	36294900	32119311	88.5	4175589	11.5046
			T260	65859393	52741630	80.08	13117763	19.9178
			T28	30820500	26419309	85.72	4401191	14.2801
			T32	33182241	27806853	83.8	5375388	16.1996
			T47	39673416	33195722	83.67	6477694	16.3275
			T64	35088614	30408148	86.66	4680466	13.339
			T78	29624468	25683012	86.7	3941456	13.3047
			T89	33056896	28897739	87.42	4159157	12.5818
			T97	27466928	22958107	83.58	4508821	16.4155
			n = 131	3948614348	3415124553	86.5569	533489795	13.4429
