# Supplementary material for: Paternal genetic background orchestrates fetal development through tissue-specific cis-regulatory divergence
Source: iScience. 2026 Jul 13;29(8):116684. doi: 10.1016/j.isci.2026.116684 (PMC13382411; doi:10.1016/j.isci.2026.116684)
Supplement: Table S2. Global differentially expressed genes between F1×GL and F1×Pi across all tissues [file mmc2.xlsx]

## Sheet: Sheet1
Table S2. Global differentially expressed genes (DEGs) between F₁×GL and F₁×Pi across all tissues.
*log2FoldChange (direction & magnitude of expression change), show as a blue–white–red gradient (e.g., negative = blue, positive = red)
*FDR (adjusted p-value, significance), show as a green–white–red gradient (e.g., low Padj = red, high Padj = green).
Gene	baseMean	log2FoldChange	lfcSE	stat	pvalue	padj
PHF21B	238.279	-0.215983	0.0669282	-3.22709	0.00125057	0.0233528
ARHGAP8	116.491	0.219015	0.0611455	3.58186	0.000341151	0.00926868
PARVG	147.798	0.170048	0.0519401	3.27393	0.00106063	0.0211091
TTLL12	7383.09	-0.17114	0.024516	-6.98073	2.94e-12	1.06e-09
TTLL1	1547.06	0.163267	0.0385512	4.23507	2.28e-05	0.00118237
NDUFA6	1275.62	0.0818235	0.0279697	2.92543	0.00343976	0.0442561
NAGA	1733.93	-0.102651	0.0216768	-4.73551	2.19e-06	0.000187994
POLR3H	811.672	-0.0813018	0.0274374	-2.96318	0.00304477	0.0411367
CHADL	133.991	-0.366392	0.0767741	-4.77234	1.82e-06	0.000161628
CACNA1I	283.202	-0.379365	0.116452	-3.25769	0.00112322	0.0218476
BAIAP2L2	263.764	0.214239	0.0554365	3.86459	0.000111276	0.00416143
ANKRD54	614.809	-0.0691982	0.0226288	-3.05796	0.00222846	0.0337452
CYTH4	193.908	0.251514	0.0839907	2.99455	0.00274854	0.0387803
CSF2RB	192.784	-0.19858	0.0642199	-3.09218	0.00198691	0.0313436
FBXO7	1474.65	-0.0693844	0.0233856	-2.96698	0.00300745	0.0408489
ENSSSCG00000000207	1724.24	-0.437618	0.0555389	-7.87948	3.29e-15	2.1e-12
ACVR1B	1432.73	0.0722811	0.0227136	3.18228	0.00146121	0.0255818
NFE2	1553.52	-0.283395	0.0984535	-2.87846	0.00399617	0.0483834
ITPR2	151.012	0.204722	0.0669258	3.05893	0.00222128	0.033677
PLEKHA5	262.879	0.151539	0.0487076	3.1112	0.0018633	0.0298298
GABARAPL1	3462.47	0.0702148	0.0212953	3.29719	0.000976572	0.0199062
P3H3	2215.52	-0.121251	0.0394801	-3.07118	0.00213215	0.032679
GNB3	93.1511	-0.339473	0.0985319	-3.44531	0.000570409	0.0133546
CD4	126.371	0.223551	0.0686087	3.25835	0.00112063	0.0218311
ACRBP	129.422	-0.155365	0.0511243	-3.03897	0.00237392	0.0351179
TULP3	1148.52	-0.124309	0.0305916	-4.0635	4.83e-05	0.00220834
WASHC1	1228.21	0.0863015	0.0192394	4.48567	7.27e-06	0.000499669
NT5DC3	1866.98	0.188539	0.0435462	4.32962	1.49e-05	0.000872792
NEDD1	132.565	0.126151	0.043367	2.90892	0.0036268	0.0456573
METTL25	103.962	-0.242459	0.0564653	-4.29394	1.76e-05	0.000973445
NCAPH2	1920.65	-0.0726612	0.0215575	-3.37058	0.000750111	0.0164112
RIPK1	1453.32	-0.059713	0.0178342	-3.34823	0.000813306	0.017412
SSR1	4645.59	0.0876194	0.0289807	3.02337	0.00249973	0.0363276
BMP6	299.342	0.290747	0.0705682	4.12008	3.79e-05	0.00183784
ELOVL2	598.946	0.210484	0.0628798	3.3474	0.000815723	0.017412
TBC1D7	792.309	0.0980014	0.0268872	3.64492	0.000267479	0.00784755
TPMT	142.817	0.315206	0.0877516	3.59202	0.000328126	0.00904054
ZFP57	93.0006	0.302316	0.0735385	4.11099	3.94e-05	0.00190516
TUBB	68788.6	-0.0508547	0.0174975	-2.90639	0.00365622	0.045863
ATP6V1G2	412.955	0.257635	0.0653451	3.94268	8.06e-05	0.00326507
NFKBIL1	923.807	0.0821604	0.0211447	3.88563	0.000102066	0.00387905
EHMT2	4301.28	-0.0672898	0.0170663	-3.94284	8.05e-05	0.00326507
NELFE	1368.54	0.0597976	0.0203401	2.93988	0.0032834	0.0428737
PPT2	1117.4	0.0861099	0.0272606	3.15877	0.00158439	0.027031
SLA-DQB1	375.808	-0.23072	0.067659	-3.41004	0.000649532	0.0145619
BLTP3A	233.146	0.133087	0.0452896	2.93858	0.00329718	0.042874
MTCH1	8493.23	0.0753575	0.0136799	5.50862	3.62e-08	5.23e-06
PTK7	6308.14	-0.0791568	0.0223256	-3.54556	0.00039178	0.0102693
AARS2	924.321	-0.137561	0.0344982	-3.9875	6.68e-05	0.00282057
SLC25A27	682.017	0.26445	0.0549679	4.811	1.5e-06	0.000135877
MORF4L1	3799.65	-0.070816	0.0223497	-3.16854	0.00153206	0.0263951
HOMER2	910.643	0.141117	0.0424239	3.32635	0.000879919	0.0184179
RCCD1	233.633	0.143866	0.0401697	3.58145	0.000341693	0.00926868
UROC1	1685.66	-0.318891	0.0931015	-3.4252	0.000614358	0.0140938
SCAPER	88.7947	0.183955	0.0486451	3.78157	0.000155839	0.00527896
CSK	2474.35	-0.0588135	0.0186832	-3.14794	0.00164423	0.0276018
ISLR	3316.7	-0.186423	0.0446642	-4.17388	2.99e-05	0.00149033
STOML1	515.992	0.136419	0.0339475	4.01851	5.86e-05	0.00255872
NPTN	1911.62	-0.0857261	0.021888	-3.91659	8.98e-05	0.00351823
REC8	495.387	-0.305364	0.0790809	-3.86141	0.000112735	0.00418255
PSME1	2266.87	0.0678954	0.0207285	3.27546	0.00105489	0.0210438
C14orf119	382.031	0.21075	0.0379437	5.5543	2.79e-08	4.11e-06
CDH24	587.776	0.122718	0.0406937	3.01566	0.00256418	0.036996
AKAP5	19.2974	-0.404755	0.109494	-3.6966	0.000218506	0.00674964
FUT8	299.21	0.112535	0.0370875	3.03431	0.00241088	0.0355148
PLEK2	321.44	0.186044	0.0511147	3.63974	0.000272917	0.00795714
EXD2	656.801	-0.0948489	0.0296369	-3.20037	0.00137252	0.0244577
SIPA1L1	979.189	0.130184	0.0281996	4.61652	3.9e-06	0.000302358
RIOX1	514.232	-0.0868474	0.0249155	-3.48568	0.00049088	0.0119308
FOS	410.886	0.664973	0.204639	3.24949	0.00115611	0.0222526
ANGEL1	845.153	-0.0627716	0.0212144	-2.95891	0.00308725	0.0414168
LGMN	8072.09	-0.110342	0.0303791	-3.63215	0.000281066	0.00811044
GOLGA5	243.479	0.128214	0.0408708	3.13707	0.00170647	0.0281879
ITPK1	1346.06	-0.119814	0.0262399	-4.56609	4.97e-06	0.000366766
AK7	23.7918	0.416231	0.119147	3.49341	0.000476896	0.0117746
EFHC1	468.947	0.127393	0.0436113	2.9211	0.00348802	0.0445096
CRISPLD2	699.85	-0.205895	0.0633043	-3.25247	0.00114408	0.0220999
ATP2C2	119.815	0.458061	0.148241	3.08998	0.00200168	0.0314704
NUDT7	164.099	0.260179	0.0728656	3.57068	0.00035606	0.00954759
MON1B	912.273	-0.141801	0.0305953	-4.63473	3.57e-06	0.00028318
LDHD	1778.14	0.317298	0.0489289	6.48489	8.88e-11	2.39e-08
MLKL	178.702	-0.212507	0.0450401	-4.71818	2.38e-06	0.000201036
NFAT5	138.015	0.299805	0.0769439	3.89641	9.76e-05	0.00378222
THAP11	1830.53	-0.0896808	0.0158691	-5.65129	1.59e-08	2.48e-06
ATP6V0D1	3353.37	-0.222498	0.0213888	-10.4025	2.42e-25	6.77e-22
SLC9A5	321.326	-0.192148	0.0486472	-3.94983	7.82e-05	0.00320692
FBXL8	54.1341	-0.389243	0.0577136	-6.7444	1.54e-11	4.68e-09
GINS3	389.372	-0.123388	0.0317866	-3.88178	0.000103697	0.00391979
CSNK2A2	1858.98	0.0848997	0.0237612	3.57303	0.000352872	0.00948024
RSPRY1	272.948	-0.115556	0.0338384	-3.41493	0.000637983	0.0144308
MMP2	22581.1	0.131993	0.0268826	4.90997	9.11e-07	8.69e-05
DNAJA2	744.846	0.109186	0.0280041	3.89892	9.66e-05	0.00375356
TDRD12	175.868	0.444144	0.058717	7.56415	3.9e-14	2.19e-11
PEPD	2758.24	0.194318	0.0408618	4.75549	1.98e-06	0.000173513
APLP1	9151.46	-0.0964154	0.0328817	-2.93219	0.00336583	0.0435045
ZNF565	31.4553	-0.180009	0.0615677	-2.92376	0.00345835	0.0443326
LIPE	423.079	-0.0942068	0.0310892	-3.03021	0.00244382	0.0357746
GSK3A	3653.68	-0.0467556	0.015337	-3.04855	0.00229951	0.0343433
FKRP	756.749	-0.0744995	0.0218928	-3.40291	0.00066671	0.0148885
ZNF541	304.14	-0.254454	0.078459	-3.24315	0.00118218	0.0225117
LIG1	2361.35	-0.155982	0.0252667	-6.17342	6.68e-10	1.54e-07
IZUMO1	52.6545	-0.353622	0.079775	-4.43274	9.3e-06	0.000598545
PIH1D1	652.644	0.0899485	0.0233278	3.85585	0.00011533	0.00423399
IL4I1	180.366	-0.162563	0.0524879	-3.09715	0.00195393	0.0309626
AKT1S1	1604.03	0.0663999	0.0182038	3.64758	0.000264717	0.0077828
SPACA6	49.4008	0.218583	0.0738228	2.96091	0.00306728	0.041241
TMC4	67.5802	0.216743	0.0735691	2.94612	0.00321788	0.0425233
TTYH1	1101.69	0.272295	0.0610366	4.46117	8.15e-06	0.000543085
ACAP3	3167.65	-0.0916345	0.0294148	-3.11525	0.00183787	0.0296598
PUSL1	265.468	-0.490477	0.0747842	-6.55856	5.43e-11	1.52e-08
INTS11	1560.74	-0.0739034	0.0177069	-4.17371	3e-05	0.00149033
MMP23B	1089.34	-0.199907	0.0486837	-4.10624	4.02e-05	0.00191827
CDK11	1985.98	0.0687852	0.0188533	3.64845	0.00026383	0.0077828
ICMT	2482.36	-0.0525481	0.0178382	-2.94581	0.00322106	0.0425233
PARK7	5253.95	0.0554192	0.0186244	2.97561	0.00292402	0.0401743
NMNAT1	247.415	0.164008	0.0559275	2.93252	0.00336225	0.0434983
MIIP	659.876	0.103729	0.0240825	4.30721	1.65e-05	0.00093489
DHRS3	1775.15	0.115597	0.0336173	3.4386	0.000584727	0.013599
PDPN	856.251	0.129742	0.0390855	3.31945	0.000901939	0.0187668
FHAD1	203.766	0.213852	0.0478369	4.47045	7.81e-06	0.00052882
CASP9	421.936	0.0869925	0.0272956	3.18705	0.00143732	0.025317
DNAJC16	573.356	0.0704799	0.0201164	3.50361	0.000458995	0.0113928
FBLIM1	2419.85	-0.146287	0.0222928	-6.56208	5.31e-11	1.52e-08
TMEM82	311.571	0.156285	0.0539533	2.89667	0.0037715	0.0465595
LDLRAP1	819.932	0.189008	0.0329349	5.73883	9.53e-09	1.65e-06
GPATCH3	365.347	0.081931	0.027833	2.94366	0.00324354	0.0426711
MAP3K6	161.766	0.180058	0.0472028	3.81457	0.000136418	0.00475902
FGR	402.281	-0.179458	0.0461213	-3.89101	9.98e-05	0.00383559
ADGRB2	3648.66	-0.094832	0.0307321	-3.08576	0.00203033	0.0316307
EIF3I	2778.85	0.0784636	0.0207469	3.78194	0.000155612	0.00527896
FAM167B	136.045	-0.524039	0.089671	-5.84401	5.1e-09	9.4e-07
TRIM62	588.669	-0.100062	0.0318668	-3.14	0.00168947	0.027973
EPB41L3	763.98	0.130609	0.036621	3.5665	0.000361783	0.00968253
MYOM1	1285.31	0.274819	0.0707206	3.88598	0.000101917	0.00387905
GREB1L	119.878	0.247827	0.0649058	3.81825	0.0001344	0.0047003
IMPACT	180.08	-0.134429	0.0457853	-2.93608	0.0033239	0.0431216
ENSSSCG00000003746	31.4691	1.33336	0.228986	5.82291	5.78e-09	1.05e-06
KIAA1328	92.6381	0.130847	0.04165	3.14158	0.00168036	0.0279211
CTH	317.846	0.198158	0.0606054	3.26965	0.0010768	0.0212801
SERBP1	5289.71	-0.0886449	0.0268969	-3.29573	0.000981652	0.0199517
PDE4B	296.498	0.129963	0.0452595	2.8715	0.00408523	0.0490088
EFCAB7	3764.54	0.111483	0.029896	3.72904	0.000192208	0.0061877
ALG6	75.7495	-0.185585	0.0559637	-3.31616	0.000912626	0.018961
KANK4	348.813	0.138906	0.0431149	3.22176	0.00127405	0.0235839
PARS2	401.534	-0.178238	0.0280307	-6.35866	2.04e-10	5.29e-08
TTC4	534.321	-0.0980726	0.0329418	-2.97715	0.00290941	0.0400409
SPATA6	35.626	0.289901	0.0776406	3.73389	0.000188544	0.00609976
BTBD19	376.964	0.125847	0.0399636	3.14904	0.0016381	0.0276018
SZT2	2924.15	-0.112472	0.0329808	-3.41024	0.000649069	0.0145619
CDC20	1712.49	-0.175825	0.0343875	-5.11305	3.17e-07	3.5e-05
LOC100513741	210.926	-0.665449	0.076026	-8.75291	2.08e-18	2.24e-15
ARID1B	1017.23	0.167345	0.0324207	5.16169	2.45e-07	2.89e-05
KATNA1	342.483	-0.115684	0.0334795	-3.45538	0.000549522	0.0130424
NHSL1	951.813	0.111622	0.0371272	3.00649	0.00264285	0.0378273
MOXD1	302.843	-0.391362	0.0983321	-3.98	6.89e-05	0.00288495
ARHGAP18	557.367	0.140714	0.0413359	3.40416	0.00066369	0.0148446
MCM9	155.816	0.12881	0.0355849	3.6198	0.000294827	0.00838672
SNX14	415.237	0.0990036	0.0345007	2.86961	0.00410975	0.0492187
SYNCRIP	1026.7	-0.0669944	0.0227353	-2.94671	0.00321171	0.0424916
AKIRIN2	1763.3	-0.0653243	0.0190665	-3.42613	0.000612252	0.0140758
PM20D2	388.756	0.267251	0.0567788	4.70687	2.52e-06	0.000209979
METTL24	40.9629	-0.325636	0.0725157	-4.49056	7.1e-06	0.000495628
FIG4	371.671	0.163384	0.0414624	3.94055	8.13e-05	0.00326677
NT5DC1	173.179	0.203085	0.0610018	3.32917	0.000871054	0.0182869
SMAD4	570.812	-0.108612	0.0300245	-3.61743	0.000297538	0.0084467
WDR7	332.906	0.173299	0.0428205	4.04709	5.19e-05	0.00233955
TMOD3	336.74	-0.182797	0.0358465	-5.09946	3.41e-07	3.67e-05
STRC	37.8594	-0.480069	0.108118	-4.44022	8.99e-06	0.000580785
TUBGCP4	365.714	0.115471	0.0324104	3.56277	0.000366967	0.00975039
CDAN1	1821.05	-0.0841692	0.0257314	-3.27107	0.00107142	0.0212525
LRRC57	248.231	-0.100749	0.0336044	-2.9981	0.00271666	0.0385612
VPS39	1746.12	-0.0954595	0.0223383	-4.27336	1.93e-05	0.00105072
DNAJC17	634.686	-0.084505	0.0233443	-3.61994	0.00029467	0.00838672
GPR176	366.298	-0.141864	0.034904	-4.06441	4.82e-05	0.00220694
NDN	2798.89	-0.0707615	0.0189455	-3.73501	0.000187711	0.00609976
TJP1	1527.46	0.121476	0.0334432	3.63231	0.0002809	0.00811044
CNDP2	5254.97	0.0619218	0.0207531	2.98374	0.00284746	0.0395374
FBXO33	137.242	-0.133383	0.0449553	-2.96702	0.00300697	0.0408489
ATG14	70.0919	0.165135	0.0478974	3.44769	0.00056541	0.0132597
AEN	840.672	0.077108	0.0265868	2.90024	0.00372883	0.0462771
TLE1	2515.6	0.0591898	0.0200705	2.9491	0.00318702	0.0423124
ATOSB	1607.29	-0.159906	0.0305805	-5.229	1.7e-07	2.08e-05
RECK	272.975	-0.147484	0.0484236	-3.04569	0.00232144	0.0345604
GRHPR	3198.55	0.0895797	0.0232065	3.86011	0.000113337	0.00419377
FBXO10	671.71	0.16862	0.0370489	4.55128	5.33e-06	0.000389465
PTPN3	515.154	0.130585	0.0400718	3.25877	0.00111898	0.0218311
KIF12	665.09	0.278408	0.0616572	4.51542	6.32e-06	0.000452014
PHF19	806.991	-0.153888	0.0284034	-5.41796	6.03e-08	8.45e-06
TRAF1	324.279	0.149722	0.0426443	3.51095	0.000446501	0.0112017
TTC16	38.6348	0.70195	0.197475	3.55463	0.000378518	0.00999688
STXBP1	5024.44	-0.164983	0.0320314	-5.15066	2.6e-07	3.01e-05
URM1	2345.99	0.0546409	0.0155802	3.50708	0.000453059	0.0112854
CRAT	5437.17	-0.127259	0.0355184	-3.5829	0.000339801	0.00926868
TOR1B	808.387	-0.121223	0.0281145	-4.31177	1.62e-05	0.000927046
PTGES	553.533	0.151636	0.0499478	3.03589	0.00239829	0.0353789
POMT1	1764.6	0.0881434	0.0270908	3.25362	0.00113943	0.0220405
BRD3	4948.46	-0.12492	0.0335588	-3.72241	0.000197328	0.00627513
DIPK1B	1425.36	-0.0827553	0.0264341	-3.13062	0.00174438	0.0286789
TMEM141	674.659	0.123765	0.0301946	4.0989	4.15e-05	0.00195001
NDOR1	651.13	0.0801495	0.0244251	3.28144	0.00103277	0.0207147
C8orf82	605.019	0.110544	0.0260291	4.24694	2.17e-05	0.00114263
EXOSC4	558.795	-0.122367	0.0284431	-4.30219	1.69e-05	0.000948677
TRAPPC9	1745.15	0.0811616	0.0226549	3.58252	0.000340298	0.00926868
LAPTM4B	6460.49	0.0639137	0.0181806	3.51549	0.00043895	0.0111519
MTERF3	219.398	-0.100782	0.0349497	-2.88362	0.00393135	0.047942
NDUFAF6	156.127	0.207305	0.0406126	5.10445	3.32e-07	3.61e-05
CA13	41.3698	0.33436	0.0749929	4.45856	8.25e-06	0.000545821
ZC2HC1A	140.491	-0.177728	0.0565151	-3.14478	0.00166211	0.0278062
ZFHX4	66.4355	0.264627	0.0781106	3.38785	0.000704434	0.0156066
SGK3	100.232	0.205298	0.0637621	3.21975	0.00128301	0.0236021
FAM110B	826.992	-0.0943367	0.0314931	-2.99547	0.00274018	0.0387382
TCEA1	1018.79	-0.0991615	0.0297678	-3.33117	0.000864821	0.0181833
MCM4	2145.52	-0.1221	0.0270202	-4.51885	6.22e-06	0.000447167
SELL	66.2506	-0.347787	0.0937801	-3.70854	0.000208457	0.00654005
MPZL1	1943.16	0.134607	0.0253802	5.30364	1.14e-07	1.46e-05
TADA1	289.189	-0.0895977	0.0300653	-2.9801	0.0028815	0.0397346
DUSP12	250.228	-0.179141	0.0554427	-3.23109	0.00123317	0.0231824
USP21	1463.97	-0.0650972	0.0184852	-3.52159	0.000428967	0.0109979
UFC1	1065.63	0.13697	0.0369819	3.7037	0.000212477	0.00665128
USF1	1928.2	-0.0692117	0.0187994	-3.68159	0.000231786	0.00705114
KIRREL1	1714.6	-0.140312	0.0399812	-3.50945	0.000449033	0.0112312
HDGF	6753.99	-0.0766509	0.0198832	-3.85505	0.000115704	0.00423665
GLMP	1745.06	0.138074	0.043709	3.15893	0.0015835	0.027031
SEMA4A	480.524	-0.212352	0.0493009	-4.30726	1.65e-05	0.00093489
RUSC1	3649.13	-0.0857293	0.0250599	-3.42097	0.000623975	0.0142518
TRIM46	1029.31	-0.232844	0.0593631	-3.92237	8.77e-05	0.00345404
HAX1	660.574	0.0696661	0.0236029	2.95159	0.00316146	0.0421085
S100A4	31.2102	-0.765825	0.128729	-5.94913	2.7e-09	5.25e-07
S100A16	1851.45	0.137288	0.0349899	3.92365	8.72e-05	0.00344804
S100A14	241.759	-0.310867	0.0735022	-4.22935	2.34e-05	0.00120392
PGLYRP4	87.3046	0.690954	0.154226	4.48015	7.46e-06	0.000510275
ENSA	2355.02	-0.0824378	0.0201049	-4.10038	4.12e-05	0.00195001
SF3B4	2519.6	-0.0431891	0.0146464	-2.94879	0.00319025	0.0423124
NUDT17	321.856	0.289082	0.0382595	7.55582	4.16e-14	2.25e-11
TENT5C	1793.31	-0.180745	0.0493064	-3.66575	0.000246616	0.00742177
TRIM45	608.595	0.115714	0.0302491	3.82538	0.000130572	0.00459642
DCLRE1B	286.675	-0.151351	0.0339303	-4.46065	8.17e-06	0.000543085
ENSSSCG00000006793	62.062	-0.620838	0.108499	-5.72204	1.05e-08	1.8e-06
GSTM3	432.923	-0.267209	0.0873896	-3.05768	0.00223059	0.0337452
CYB561D1	219.373	0.109376	0.0360169	3.0368	0.00239104	0.0353339
EXTL2	203.918	0.129011	0.033685	3.82993	0.00012818	0.00455086
VCAM1	930.745	-0.238755	0.0606037	-3.93961	8.16e-05	0.00327014
DPYD	565.245	0.147375	0.0509857	2.89051	0.0038462	0.0471496
SH3GLB1	1880.39	0.0778562	0.0215644	3.6104	0.000305728	0.0086095
ZNHIT6	241.016	0.138067	0.032269	4.27862	1.88e-05	0.00103021
EEF1D	9719.38	0.0835841	0.0222399	3.75829	0.000171081	0.00567197
TOP1MT	467.498	-0.176597	0.0572971	-3.08212	0.0020553	0.0318996
FAT1	2116.78	0.177362	0.0440086	4.03016	5.57e-05	0.00248148
LOC100154844	205.157	0.32199	0.0507243	6.34784	2.18e-10	5.57e-08
GPAT4	3520.31	0.0582881	0.0170437	3.41992	0.000626396	0.0142607
PSD3	517.009	0.123562	0.040508	3.0503	0.0022861	0.0341794
BFSP1	165.022	0.372938	0.101955	3.65785	0.000254343	0.00755701
SNX5	1410.18	-0.11724	0.0274415	-4.27238	1.93e-05	0.00105126
KAT14	930.568	-0.0639696	0.020756	-3.08198	0.00205628	0.0318996
NINL	311.819	0.165533	0.0552345	2.99691	0.00272736	0.0386719
PCED1A	2466.88	-0.0657078	0.0160917	-4.08333	4.44e-05	0.00206161
CPXM1	2150.68	-0.163695	0.0353969	-4.62456	3.75e-06	0.000294105
FKBP1A	6138	-0.0574018	0.0169669	-3.38317	0.000716553	0.0158002
PDRG1	745.085	-0.0924534	0.0285478	-3.23854	0.00120142	0.0227686
KIF3B	830.425	0.222182	0.0494603	4.49212	7.05e-06	0.000494469
NNAT	18803.5	-0.216979	0.0603693	-3.5942	0.00032539	0.00900054
ZSWIM1	379.395	-0.112691	0.0321122	-3.5093	0.00044928	0.0112312
NEURL2	173.542	-0.220315	0.0623454	-3.53378	0.000409667	0.0106195
PCIF1	2504.07	-0.0623706	0.0200076	-3.11735	0.00182486	0.0295948
PTGIS	1059.8	-0.180767	0.0440422	-4.1044	4.05e-05	0.00192705
ZFP64	151.368	0.155521	0.0435204	3.57352	0.000352214	0.00948024
FAM210B	520.368	-0.117764	0.0366042	-3.21722	0.00129441	0.0236673
CASS4	48.0598	0.374566	0.0952776	3.93131	8.45e-05	0.00336595
RTF2	1225.57	0.0649193	0.0210177	3.08879	0.00200972	0.0315061
STX16	2298.98	-0.11463	0.0235885	-4.85955	1.18e-06	0.000108551
LOC102162791	64.0603	-0.349175	0.0905294	-3.85704	0.000114768	0.00422444
TMEM184A	411.585	-0.132189	0.0460869	-2.86826	0.00412732	0.0493028
TTYH3	11345.1	-0.0799309	0.0212004	-3.77026	0.00016308	0.00547137
AP5Z1	1373.36	-0.382708	0.0397303	-9.63264	5.82e-22	1.17e-18
TECPR1	705.407	-0.108839	0.0267277	-4.07216	4.66e-05	0.00214173
BUD31	1105.63	0.0608631	0.0197104	3.08788	0.00201593	0.0315517
TRIM4	713.739	-0.209745	0.0455027	-4.60951	4.04e-06	0.000311006
LAMTOR4	1441.11	0.102519	0.0207414	4.94272	7.7e-07	7.61e-05
PPP1R35	542.861	-0.0905421	0.028692	-3.15565	0.00160138	0.0271886
LRWD1	875.262	-0.0675978	0.0221401	-3.05318	0.00226428	0.0340711
ASL	1191.56	0.108099	0.0329891	3.27683	0.0010498	0.0209722
ITGAM	247.719	0.273916	0.0686468	3.99022	6.6e-05	0.00280969
PRR14	1129.25	-0.0557177	0.0191786	-2.90521	0.0036701	0.0458664
NMRAL1	752.67	0.0855963	0.0269093	3.18091	0.00146811	0.0256398
TRAP1	3791.86	0.137179	0.0389964	3.51774	0.000435232	0.0110775
LUC7L	1431.21	-0.0666917	0.0226411	-2.94561	0.00322321	0.0425233
PGAP6	1271.91	-0.0961716	0.0324719	-2.96168	0.00305961	0.0412181
LMF1	1596.72	0.0858803	0.0291854	2.94258	0.00325493	0.0427675
AMDHD2	1558.04	0.0627928	0.0191253	3.28324	0.00102622	0.0206666
CENPP	71.4599	0.225685	0.061459	3.67212	0.000240543	0.00725456
ARID5A	597.05	0.0933026	0.0287591	3.24428	0.00117749	0.0224975
CCDC138	155.552	-0.143677	0.0481809	-2.98203	0.00286343	0.0396414
FAM178B	375.271	0.474941	0.108071	4.39471	1.11e-05	0.000682267
ANKRD23	392.369	-0.121794	0.0401195	-3.03578	0.00239913	0.0353789
RNF181	887.867	0.0859955	0.0225213	3.81841	0.000134316	0.0047003
DGUOK	627.075	-0.0676481	0.0234582	-2.88377	0.00392941	0.047942
PRADC1	973.599	0.0658062	0.0211318	3.11409	0.00184512	0.0296795
SIX2	197.551	-0.216718	0.0676541	-3.20332	0.00135854	0.0243576
ABHD1	87.1651	0.588346	0.0756335	7.7789	7.32e-15	4.46e-12
SLC66A3	96.634	-0.196416	0.0547019	-3.59065	0.000329848	0.00905243
CMPK2	136.62	-0.257739	0.0854195	-3.01734	0.00255006	0.036868
TACC3	1352.44	-0.137028	0.0341382	-4.01393	5.97e-05	0.00258688
TMEM129	1810.56	-0.0681398	0.0186107	-3.66132	0.000250919	0.00750251
MXD4	3899.06	-0.0785853	0.0198604	-3.95688	7.59e-05	0.00314131
ACOX3	795.741	-0.375246	0.0322152	-11.6481	2.35e-31	1.1e-27
LIMCH1	740.416	0.118324	0.0362512	3.264	0.0010985	0.0215761
SLC10A4	54.7719	0.283879	0.094196	3.0137	0.0025808	0.0371593
OCIAD2	405.628	0.133091	0.0407532	3.26579	0.00109159	0.0214705
KIT	1561.84	0.262831	0.058573	4.48723	7.22e-06	0.000498472
MAML3	432.104	0.144712	0.0347754	4.16134	3.16e-05	0.00155683
EXOSC9	275.497	0.11525	0.0378249	3.04694	0.00231183	0.0344539
ANK2	890.424	0.203965	0.0594616	3.4302	0.000603138	0.0139119
SEC24B	321.725	0.103029	0.0326273	3.15777	0.00158983	0.027058
H2AZ1	2195.32	-0.10746	0.0286148	-3.75539	0.000173074	0.00572449
IFT88	679.623	0.186809	0.0433698	4.30736	1.65e-05	0.00093489
POLR1D	2327.61	0.0945396	0.0249968	3.78207	0.000155527	0.00527896
ENSSSCG00000009356	309.815	-0.156552	0.0382397	-4.09396	4.24e-05	0.00197578
COG6	244.043	0.126323	0.034794	3.6306	0.000282767	0.00814275
NEK3	95.9457	0.257933	0.0596313	4.32545	1.52e-05	0.000882112
TRIM13	250.026	-0.120857	0.0374595	-3.22634	0.00125386	0.0233575
ESD	1364.66	-0.138174	0.0435591	-3.17211	0.00151334	0.0261368
LRCH1	275.626	0.0976723	0.0339022	2.881	0.00396411	0.0481459
TSC22D1	3376.19	-0.0843999	0.0289327	-2.91711	0.00353287	0.0449184
PCDH17	218.848	0.160078	0.0463403	3.45441	0.000551501	0.0130535
UGGT2	82.5647	0.252419	0.0811139	3.1119	0.00185885	0.0297926
ARGLU1	1140.61	-0.0757662	0.0242447	-3.12507	0.00177764	0.0290894
TFDP1	1261.95	-0.0817448	0.0264933	-3.08549	0.00203218	0.0316307
CDK20	499.806	-0.26144	0.0498561	-5.24388	1.57e-07	1.96e-05
ROR2	742.429	-0.0965651	0.0323031	-2.98934	0.00279578	0.0391826
KCTD9	70.9778	0.198236	0.0618222	3.20655	0.00134336	0.0241876
EPHX2	1835.86	0.105527	0.0363262	2.90497	0.00367285	0.0458664
MFAP3L	101.482	-0.213378	0.0740744	-2.88059	0.00396931	0.0481537
EIF2B1	618.265	-0.129743	0.0410234	-3.16267	0.00156332	0.0267366
DDX55	226.339	-0.157492	0.0354089	-4.44782	8.67e-06	0.000565822
CCDC62	88.0168	0.167166	0.0465484	3.59122	0.000329133	0.00905052
ACAD10	586.602	0.152782	0.0380683	4.01338	5.99e-05	0.00258688
OAS2	570.363	-0.450674	0.0658152	-6.84756	7.51e-12	2.45e-09
ACADS	1774.48	0.0738451	0.0236634	3.12064	0.00180458	0.0293931
SGSM1	605.472	0.295073	0.0857777	3.43998	0.00058176	0.013575
MYO18B	1269.26	0.258209	0.0895105	2.88468	0.00391813	0.047942
RHBDD3	581.887	0.111117	0.0248557	4.47049	7.8e-06	0.00052882
PIK3IP1	985.111	0.118642	0.0376391	3.15208	0.00162111	0.0274571
YWHAH	6469.18	-0.0765754	0.0227769	-3.36197	0.000773889	0.0168264
SMARCB1	3193.73	-0.0525194	0.0149179	-3.52056	0.000430638	0.0110206
LZTR1	2029.45	-0.0597509	0.0159354	-3.74956	0.000177144	0.00584535
SCARF2	1634.44	-0.100778	0.0260881	-3.86298	0.000112014	0.0041779
SEPTIN5	9541.05	-0.116261	0.0260196	-4.4682	7.89e-06	0.000531829
RYR2	67.1567	0.277783	0.0916451	3.03107	0.00243691	0.0357107
LGALS8	774.925	0.0997268	0.0333515	2.99018	0.00278814	0.03914
NTPCR	632.045	0.294972	0.0719741	4.0983	4.16e-05	0.00195001
DISC1	76.1767	0.131753	0.0422562	3.11795	0.00182111	0.0295935
C1orf131	190.081	-0.137076	0.039671	-3.45532	0.000549633	0.0130424
CDK1	271.745	-0.169401	0.0366844	-4.61779	3.88e-06	0.000302179
AIFM2	467.183	0.381313	0.0482293	7.90625	2.65e-15	1.77e-12
LRRC20	552.205	0.130795	0.0308138	4.24468	2.19e-05	0.00114977
SPOCK2	7398.93	0.145593	0.0401968	3.62201	0.000292327	0.00834948
MICU1	1116.41	0.0977093	0.030882	3.16396	0.00155639	0.0266505
USP54	395.79	0.103424	0.0351745	2.94032	0.00327877	0.0428737
PRXL2A	2101.41	-0.0998997	0.0310925	-3.21298	0.00131365	0.0238496
SH2D4B	25.4532	0.232833	0.0722774	3.22138	0.00127573	0.0235839
GHITM	2101.28	0.126185	0.0246708	5.11473	3.14e-07	3.5e-05
PARG	143.167	-0.402209	0.0703845	-5.71445	1.1e-08	1.86e-06
LOC100522401	525.811	0.0820477	0.0277981	2.95156	0.00316174	0.0421085
HELLS	142.253	-0.192493	0.0568561	-3.38562	0.000710169	0.0157088
LOXL4	379.624	-0.361292	0.0905973	-3.98789	6.67e-05	0.00282057
LDB1	4895.1	-0.0754983	0.0231559	-3.26043	0.00111242	0.021758
GFRA1	381.169	0.155107	0.050396	3.07775	0.00208567	0.032213
PDZD8	220.551	0.181292	0.0351872	5.15223	2.57e-07	3.01e-05
ADAM12	749.849	0.147166	0.0428693	3.43289	0.000597177	0.0137971
CYP2E1	778.737	0.170242	0.0532542	3.19679	0.00138968	0.0246647
FUOM	1322.02	0.0879384	0.0254652	3.45328	0.000553822	0.0130535
EPRS1	1071.01	0.138227	0.033431	4.13468	3.55e-05	0.00173083
EPHX1	7225.55	0.181136	0.0460285	3.93531	8.31e-05	0.00331979
SDE2	565.385	-0.101403	0.0289489	-3.50284	0.000460328	0.0114057
SCCPDH	700.258	0.129046	0.0390338	3.306	0.000946386	0.0194855
KIF26B	754.033	0.16044	0.0490716	3.2695	0.00107736	0.0212801
PPP1R12B	3072.42	-0.138327	0.0316386	-4.37211	1.23e-05	0.000731209
NUDT2	421.569	0.0881613	0.0287398	3.06757	0.0021581	0.0330046
APTX	245.347	0.128414	0.0334844	3.83503	0.00012555	0.00448018
FAM171A1	1798.54	-0.0951101	0.02741	-3.46991	0.000520637	0.0125024
MSRB2	311.765	0.198876	0.0536183	3.7091	0.000207995	0.00654005
ASB13	1581.81	-0.131837	0.0309021	-4.26628	1.99e-05	0.00107206
SATB1	458.878	0.148614	0.0515451	2.88318	0.0039368	0.0479667
PDCD6IP	1606.58	0.0886407	0.0228056	3.88679	0.000101579	0.00387905
ACVR2B	107.713	0.241663	0.0819586	2.9486	0.00319214	0.0423124
SCN5A	304.828	0.224761	0.0719164	3.1253	0.00177621	0.0290894
ANO10	627.211	-0.117524	0.0299541	-3.92347	8.73e-05	0.00344804
LARS2	719.633	0.130733	0.0293345	4.45662	8.33e-06	0.00054711
CCDC12	706.56	0.0849517	0.0276374	3.0738	0.00211353	0.032506
UQCRC1	5678.24	0.0586896	0.0202519	2.89797	0.00375583	0.0464799
APEH	2562.46	0.0718282	0.0222214	3.23239	0.00122758	0.0231081
CDHR4	215.15	-0.189211	0.0506579	-3.73507	0.000187661	0.00609976
SEMA3F	1409.04	-0.0960618	0.0270211	-3.55506	0.000377891	0.00999688
TEX264	976.186	0.117188	0.0283045	4.14025	3.47e-05	0.00169523
SEMA3G	1500.11	-0.157023	0.0426482	-3.68183	0.00023157	0.00705114
TNNC1	8835.37	0.306092	0.0982035	3.11692	0.00182752	0.0295948
ACOX2	771.237	-0.14127	0.0476893	-2.96231	0.00305344	0.0412141
CFAP20DC	94.0244	0.186924	0.0520953	3.58811	0.000333084	0.00912337
LOC100514009	106.071	0.172075	0.0419787	4.09911	4.15e-05	0.00195001
MTMR14	1187.96	-0.126812	0.0326434	-3.88477	0.000102427	0.00388225
OGG1	167.038	-0.123318	0.0387932	-3.17886	0.00147857	0.0257004
TADA3	2274.88	0.0496444	0.0163943	3.02816	0.00246047	0.0358687
BRK1	3238.21	-0.0914062	0.0227583	-4.01639	5.91e-05	0.00257382
XPC	1499.78	0.10096	0.024947	4.04698	5.19e-05	0.00233955
TMEM43	1902.93	-0.0892256	0.0247596	-3.60368	0.000313746	0.00871281
HMCES	1115.25	0.0570547	0.0195963	2.9115	0.00359694	0.0454946
SEC61A1	6762.98	0.103162	0.0200954	5.13361	2.84e-07	3.27e-05
PCCB	1182.54	0.216842	0.0303677	7.14054	9.3e-13	3.64e-10
GK5	101.704	-0.18053	0.0591517	-3.05198	0.00227336	0.0341247
AGTR1	777.978	0.221013	0.0537851	4.10918	3.97e-05	0.00190921
PTX3	256.961	-0.289102	0.0587461	-4.92121	8.6e-07	8.32e-05
MAGEF1	933.308	-0.0838859	0.0265016	-3.16532	0.00154915	0.0265915
P3H2	1179.58	-0.137232	0.034952	-3.9263	8.63e-05	0.00342701
TMEM44	964.116	-0.0711986	0.0246316	-2.89054	0.00384582	0.0471496
APOD	680.781	0.301591	0.0746052	4.04249	5.29e-05	0.00237715
ADPRH	135.912	0.2803	0.0570287	4.91507	8.88e-07	8.52e-05
CHAF1B	337.481	-0.13682	0.0324182	-4.22047	2.44e-05	0.0012478
HLCS	557.607	0.104002	0.0301123	3.4538	0.000552748	0.0130535
PIGP	402.207	0.1233	0.0385018	3.20245	0.00136265	0.0243576
TTC3	503.165	0.162589	0.0498385	3.26232	0.00110506	0.0216746
PRDM15	575.488	-0.0920311	0.0276202	-3.33202	0.00086217	0.0181833
APEX2	801.769	-0.0653444	0.0224858	-2.90602	0.00366054	0.0458645
ITM2A	250.928	-0.194073	0.063141	-3.07364	0.00211466	0.032506
ALG13	408.862	0.140894	0.0360352	3.9099	9.23e-05	0.00360699
UBE2A	634.455	-0.0826717	0.026617	-3.10597	0.00189656	0.0302587
LONRF3	192.399	0.131004	0.0450832	2.90582	0.00366288	0.0458645
ZDHHC9	1981.71	0.0932976	0.031599	2.95255	0.00315163	0.0420937
ELF4	886.694	-0.126913	0.0330642	-3.83838	0.000123851	0.00444215
L1CAM	7200.68	0.180797	0.058072	3.11333	0.0018499	0.0297171
STARD8	1430.32	0.0681979	0.0228352	2.98653	0.00282165	0.0393348
CHID1	2614.32	0.0693642	0.0178991	3.87528	0.000106502	0.00400425
RASSF7	332.238	-0.139593	0.0356187	-3.9191	8.89e-05	0.00349153
NADSYN1	936.587	0.172709	0.0406046	4.25342	2.11e-05	0.00111834
ENSSSCG00000012879	656.25	0.0710088	0.0217245	3.2686	0.00108079	0.0213179
NDUFV1	3126.68	0.0514651	0.0178642	2.88091	0.00396524	0.0481459
CARNS1	1185.51	0.137251	0.0408105	3.36312	0.000770665	0.0167823
PC	4141.46	-0.14816	0.0424954	-3.48651	0.000489374	0.0119308
CCDC87	45.6278	-0.202509	0.0651762	-3.1071	0.00188935	0.030178
C11orf68	1807.36	-0.058903	0.0201895	-2.9175	0.00352847	0.0449032
AP5B1	217.992	-0.182834	0.0435718	-4.19615	2.71e-05	0.00136953
LTBP3	8016.23	-0.119793	0.038977	-3.07342	0.00211623	0.032506
CDC42EP2	732.962	-0.12824	0.0381534	-3.36116	0.000776147	0.0168494
POLA2	1019.14	-0.0779097	0.025176	-3.0946	0.0019708	0.0311595
CAPN1	4975.76	-0.0577152	0.0201308	-2.86701	0.00414366	0.0494139
SNX15	472.794	-0.133211	0.0289762	-4.59724	4.28e-06	0.000324541
PPP2R5B	2100.67	-0.0726706	0.0221355	-3.28299	0.00102714	0.0206666
MEN1	1763.86	-0.0627961	0.0185911	-3.37776	0.000730789	0.0160569
PRDX5	2752.83	0.101487	0.0233036	4.35499	1.33e-05	0.000787417
GPR137	1654.63	-0.0542218	0.0170563	-3.17899	0.00147787	0.0257004
TRPT1	315.244	0.547478	0.0456808	11.9849	4.27e-33	2.99e-29
MACROD1	2603.91	0.103311	0.0268601	3.84627	0.00011993	0.00435547
ATL3	539.96	0.102692	0.0323639	3.17304	0.00150854	0.026086
MTA2	3807.43	-0.0575361	0.0169965	-3.38518	0.000711314	0.0157094
SDHAF2	1080.28	0.0905835	0.0202799	4.46666	7.95e-06	0.000533125
CYB561A3	818.645	-0.245648	0.0326625	-7.5208	5.44e-14	2.83e-11
OSBP	1919.1	0.0720396	0.0250714	2.87338	0.00406106	0.0488442
LRP4	1145.55	-0.122288	0.0318299	-3.84193	0.000122069	0.00438948
CRSP3	83.8426	0.234806	0.0779255	3.01322	0.00258493	0.0371805
CYP2R1	50.4475	0.240061	0.0606875	3.95569	7.63e-05	0.00314773
R3HDM4	2833.62	-0.0680422	0.0226626	-3.0024	0.00267858	0.0380978
MBD3	5292.35	-0.0491052	0.015557	-3.15647	0.0015969	0.0271454
ABHD17A	3188.39	-0.0437912	0.0140625	-3.11404	0.00184545	0.0296795
KHSRP	6557.39	-0.0813096	0.0271339	-2.99661	0.00272997	0.0386719
EVI5L	2594.45	-0.0685626	0.0230627	-2.97288	0.00295015	0.0404155
ATG4D	1236.78	-0.0879066	0.0252161	-3.48612	0.000490078	0.0119308
RAVER1	3073.59	-0.068275	0.0219869	-3.10526	0.00190111	0.0302968
JUNB	374.644	0.272813	0.0772324	3.53236	0.000411866	0.0106568
RNASEH2A	842.283	-0.0803248	0.0230121	-3.49054	0.000482048	0.0118186
SYCE2	78.0181	-0.20616	0.0670063	-3.07673	0.00209283	0.0322881
RAD23A	3710.33	-0.0610381	0.0205679	-2.96763	0.00300104	0.0408489
IER2	986.368	0.142996	0.0396216	3.60905	0.000307322	0.00863703
CALR3	35.5058	0.260011	0.0733455	3.54501	0.000392598	0.0102693
MPV17L2	614.961	0.150111	0.0481771	3.11582	0.00183434	0.0296571
IFI30	1561.6	0.131717	0.0455426	2.89217	0.00382594	0.0471485
KLHL26	401.01	-0.101826	0.0231884	-4.39126	1.13e-05	0.000687149
NSA2	1193.27	0.0957869	0.0310369	3.08623	0.00202712	0.0316307
F2RL1	107.588	0.329504	0.10863	3.03327	0.0024192	0.0355785
ELL2	244.615	-0.12981	0.0366647	-3.54046	0.000399427	0.0104118
KCNN2	225.351	0.149807	0.050038	2.99386	0.00275472	0.0388264
COMMD10	160.408	-0.126174	0.0425413	-2.96591	0.00301787	0.040931
KLHL3	807.855	0.0930771	0.0318613	2.92132	0.00348551	0.0445096
KIF20A	716.837	-0.158747	0.0369083	-4.30113	1.7e-05	0.000949452
EGR1	912.233	0.405327	0.120691	3.35837	0.000784027	0.0169679
TCOF1	1692.69	-0.0825812	0.0269288	-3.06664	0.00216476	0.0330704
RIC8A	2015.7	0.0574909	0.0176613	3.2552	0.00113312	0.0219791
LOC100519082	420.96	-0.577559	0.0671302	-8.60357	7.73e-18	7.74e-15
ARAP1	2782.61	0.0702644	0.022646	3.10273	0.00191746	0.030488
PLEKHB1	1032.94	0.358253	0.111474	3.21378	0.00130998	0.0238326
MRPL48	422.972	0.116692	0.0373528	3.12404	0.00178386	0.0291572
MYO7A	692.577	0.209566	0.04871	4.30232	1.69e-05	0.000948677
PAK1	2460.05	0.0982263	0.0278218	3.53055	0.000414694	0.0106906
SYTL2	396.12	0.223518	0.0547844	4.07996	4.5e-05	0.00208474
MED17	363	0.0960564	0.0324792	2.95748	0.00310166	0.0415451
ENDOD1	1115.68	0.184887	0.0467952	3.95099	7.78e-05	0.00320082
PDGFD	289.83	0.208123	0.0605696	3.43609	0.000590164	0.0136801
IL18	87.5897	-0.267055	0.0563011	-4.74334	2.1e-06	0.00018199
BCO2	54.1486	-0.7253	0.143533	-5.05321	4.34e-07	4.59e-05
PTS	798.942	-0.130148	0.0353231	-3.68451	0.000229142	0.00700106
IL10RA	316.165	0.127772	0.0443016	2.88414	0.00392486	0.047942
C2CD2L	1032.25	-0.0710939	0.0236538	-3.0056	0.00265061	0.0378273
DCPS	1235.73	-0.10341	0.0294311	-3.51361	0.000442064	0.0111904
STEAP1	62.7942	-0.279739	0.0885731	-3.15828	0.00158704	0.0270433
ICA1	235.811	0.140724	0.0423718	3.32118	0.000896389	0.0187068
CDCA7L	1014.59	0.0943181	0.0291403	3.23669	0.00120927	0.0228555
CROT	336.786	0.147707	0.0463073	3.18972	0.00142412	0.0251852
ZNF786	314.627	-0.125077	0.0293645	-4.25945	2.05e-05	0.00110115
TOR3A	410.317	-0.0909619	0.0265783	-3.42242	0.000620671	0.0141995
NIBAN1	136.742	0.206798	0.0602018	3.43507	0.000592397	0.0137092
SMYD2	369.69	0.245635	0.0394531	6.22599	4.79e-10	1.12e-07
UBXN4	738.218	0.0988475	0.0257074	3.8451	0.000120502	0.00435547
CDKN2AIP	218.848	-0.109621	0.037489	-2.92408	0.00345481	0.0443326
PRIMPOL	75.2226	0.31903	0.0663687	4.80693	1.53e-06	0.000137785
LRP2BP	56.5354	0.206685	0.0643321	3.21278	0.00131458	0.0238496
UFSP2	142.863	0.11729	0.0379407	3.0914	0.00199213	0.0313555
TACC1	189.246	-0.173492	0.0545241	-3.18193	0.00146296	0.0255818
FGFR1	4024.8	-0.0550124	0.0174659	-3.14971	0.00163432	0.0276018
UGGT1	454.727	-0.179983	0.0360696	-4.98987	6.04e-07	6.14e-05
SFT2D3	168.697	-0.109719	0.0363351	-3.01965	0.00253065	0.036701
LIMS2	1969.45	0.129501	0.0343375	3.77142	0.000162322	0.00545899
SP3	571.395	-0.103146	0.0328272	-3.1421	0.00167742	0.0279053
TMEFF2	428.724	0.184485	0.0478078	3.85888	0.000113907	0.00420378
MOBKL3	253.27	-0.105352	0.0366024	-2.87827	0.0039986	0.0483834
RAPH1	251.519	0.249722	0.0641197	3.89461	9.84e-05	0.00379774
LOC100158003	297.656	0.268432	0.0912299	2.94237	0.00325711	0.0427675
FARSB	838.291	0.118269	0.0336184	3.51799	0.000434822	0.0110775
RHBDD1	331.164	-0.152081	0.0323917	-4.69506	2.67e-06	0.000221173
NCL	3674.03	0.0803947	0.024898	3.22897	0.00124239	0.0233013
COPS8	1951.25	-0.0675225	0.0177733	-3.7991	0.000145223	0.0049917
MAD2L1BP	490.714	-0.105556	0.0310511	-3.39941	0.000675311	0.0150565
GPC1	8236.88	-0.0735341	0.0240802	-3.05371	0.00226029	0.0340476
LMBR1	749.452	-0.0657974	0.0203942	-3.22627	0.00125415	0.0233575
TMEM176B	798.806	0.23304	0.0694228	3.35682	0.000788434	0.0170108
LOC100519177	60.9193	-0.244297	0.0842551	-2.8995	0.00373761	0.0463451
CASP2	2192.5	-0.116822	0.0238817	-4.89168	1e-06	9.44e-05
DENND11	747.541	0.1782	0.0588694	3.02704	0.00246963	0.0359648
BRAF	323.923	0.0957306	0.0315691	3.03241	0.00242606	0.035589
CADPS2	167.602	0.241379	0.0697997	3.45817	0.000543854	0.0129711
IFRD1	266.185	0.116075	0.0373977	3.10379	0.00191057	0.0304129
CREB5	64.0604	0.236074	0.0692247	3.41025	0.000649029	0.0145619
HOXA5	1181.99	-0.843348	0.21396	-3.94162	8.09e-05	0.00326507
SKAP2	808.525	-0.219257	0.0665155	-3.29633	0.000979578	0.0199385
PALS2	118.747	0.293493	0.0816013	3.59667	0.000322317	0.00893316
NLN	380.901	0.130424	0.032943	3.95908	7.52e-05	0.00312175
ZNF622	1088.25	0.0880907	0.0237963	3.70186	0.000214021	0.00668403
MAST4	389.675	-0.147412	0.0492534	-2.99293	0.00276317	0.0389063
CCDC125	42.3303	0.309364	0.0905206	3.41761	0.000631739	0.0143358
SERF1A	49.2772	-0.265646	0.0766279	-3.4667	0.000526884	0.0126308
SMN1	562.765	0.154869	0.0353997	4.37486	1.22e-05	0.000725121
ZNF366	199.855	-0.16764	0.0449577	-3.72883	0.000192373	0.0061877
NEURL1B	3126.83	-0.0796519	0.0219897	-3.62224	0.000292064	0.00834948
NIPAL4	126.924	-0.118923	0.0404212	-2.94209	0.00326001	0.0427675
CFAP90	185.627	0.25409	0.0699225	3.63388	0.000279189	0.00811044
SRD5A1	1309.1	0.156291	0.0523058	2.98802	0.00280789	0.0392601
LPCAT1	1964.17	-0.0710802	0.0204811	-3.47052	0.000519449	0.0124953
HEXD	805.023	-0.120129	0.0379577	-3.16483	0.00155175	0.0266036
FN3KRP	1706.51	-0.0773861	0.0257426	-3.00615	0.00264575	0.0378273
BAIAP2	1290.33	0.140383	0.0417297	3.36411	0.000767907	0.0167482
ACOX1	2441.41	0.067731	0.0217936	3.10784	0.00188457	0.0301359
GGA3	2446.6	-0.0991554	0.0223891	-4.42873	9.48e-06	0.000607013
MTNAP1	376.387	0.192564	0.0508043	3.79032	0.000150456	0.00514632
ABCA5	88.1265	0.203563	0.0686132	2.96683	0.00300891	0.0408489
PITPNC1	363.392	0.10432	0.035904	2.90552	0.00366648	0.0458664
SCN4A	999.286	0.378365	0.122545	3.08756	0.0020181	0.0315517
LOC100512920	155.008	-0.419688	0.0990108	-4.23881	2.25e-05	0.00117584
STRADA	837.556	-0.0624791	0.019518	-3.20111	0.00136901	0.0244263
DCAF7	3492.09	-0.0561778	0.0195705	-2.87054	0.00409777	0.0491172
TANC2	418.961	0.352147	0.0988393	3.56283	0.000366878	0.00975039
MRC2	8890.01	-0.119485	0.0302887	-3.94486	7.98e-05	0.00326469
MAPT	10747.6	0.312236	0.0843578	3.70133	0.000214476	0.00668403
NSF	645.165	0.11481	0.0397177	2.89065	0.00384448	0.0471496
RUNDC3A	2363.23	0.215662	0.0729825	2.95499	0.00312683	0.0418388
STAT3	1957.28	-0.0700218	0.0218197	-3.20911	0.00133149	0.0240629
GHDC	480.492	0.11417	0.0283348	4.02932	5.59e-05	0.00248256
RARA	2428.29	-0.0499316	0.0171757	-2.9071	0.00364793	0.045861
CSF3	40.3148	-0.225846	0.0656701	-3.43909	0.000583666	0.0135969
MIEN1	858.231	0.0710185	0.0211725	3.35428	0.000795704	0.017115
FBXL20	531.054	0.0874243	0.0276172	3.16557	0.00154779	0.0265915
NGFR	2361.87	-0.140625	0.0449866	-3.12592	0.0017725	0.0290731
FAM117A	1844.29	-0.105828	0.0350506	-3.0193	0.00253358	0.0367055
MYCBPAP	316.01	0.497134	0.0724718	6.85969	6.9e-12	2.36e-09
SPATA20	788.369	-0.10769	0.0361985	-2.97497	0.00293013	0.0402075
RSAD1	156.14	-0.164124	0.0515431	-3.1842	0.00145152	0.0254771
SCPEP1	1237.49	-0.110089	0.0373593	-2.94676	0.00321125	0.0424916
CUEDC1	3446.81	-0.16215	0.0328053	-4.9428	7.7e-07	7.61e-05
UNC45B	2126.99	0.207443	0.0659913	3.14349	0.00166949	0.0278062
ZNF207	2052.98	-0.0592762	0.018409	-3.21995	0.00128214	0.0236021
RHBDL3	367.377	0.298577	0.0744157	4.01228	6.01e-05	0.00258688
NOS2	262.662	0.108201	0.0374637	2.88817	0.00387489	0.0474598
SLC6A4	241.392	0.327916	0.10869	3.01698	0.00255304	0.0368732
TIMM22	767.943	-0.077747	0.0255492	-3.04303	0.00234207	0.0347652
GEMIN4	1425.81	0.0693419	0.0224931	3.08281	0.00205055	0.0318812
CHRNE	187.765	-0.568724	0.154346	-3.68473	0.000228948	0.00700106
VMO1	278.631	0.654863	0.141021	4.64372	3.42e-06	0.000277397
CTDNEP1	2683.25	-0.0423983	0.0128197	-3.30727	0.000942111	0.0194583
CCDC42	138.638	-0.294078	0.0954499	-3.08096	0.00206333	0.0319736
COX10	473.359	0.114988	0.0311419	3.69238	0.000222167	0.00683262
GRAP	142.641	-0.124151	0.0390945	-3.17565	0.001495	0.0258838
COPS3	4804.47	0.0842934	0.0191397	4.40412	1.06e-05	0.000657898
COX3	311980	0.0894931	0.0266439	3.35885	0.000782664	0.0169646
CYTB	102081	0.146349	0.0279319	5.23948	1.61e-07	1.98e-05
ENSSSCG00000018357	31.0015	-0.430839	0.0821678	-5.2434	1.58e-07	1.96e-05
TAF6L	521.353	0.173475	0.0437339	3.96661	7.29e-05	0.00303382
SLC18A2	50.2957	0.573089	0.170304	3.36509	0.000765181	0.0167148
CYB5RL	464.756	-0.252128	0.0433649	-5.81411	6.1e-09	1.1e-06
NQO2	2270.6	-0.123327	0.0378501	-3.2583	0.00112082	0.0218311
CCT6A	897.822	0.128746	0.0356032	3.61615	0.000299021	0.00847167
SYNGR1	3872.19	-0.128859	0.0296295	-4.349	1.37e-05	0.000805845
PM20D1	1025.55	-0.238583	0.0813145	-2.93408	0.0033454	0.0433603
BLVRB	3643.82	-0.135646	0.037628	-3.60492	0.00031225	0.00870724
SOD1	3517.17	0.0878294	0.0269262	3.26185	0.00110687	0.0216798
BMT2	163.722	-0.128608	0.0447842	-2.87172	0.00408239	0.0490088
MESD	1819.57	0.0752567	0.0231591	3.24954	0.0011559	0.0222526
DAPK2	156.82	0.200714	0.0462514	4.33963	1.43e-05	0.000837458
RBM3	2422.27	-0.145191	0.0326883	-4.44167	8.93e-06	0.000579545
LAD1	595.604	0.196968	0.053375	3.69027	0.000224014	0.00687432
LSM8	303.187	-0.11738	0.0349833	-3.3553	0.000792781	0.0170783
C8orf76	120.816	0.171044	0.045713	3.74168	0.000182791	0.0060089
PRR5	1022.13	-0.199509	0.0423174	-4.71458	2.42e-06	0.000203402
ZNF341	422.179	-0.106307	0.0364244	-2.91856	0.0035165	0.0447915
MYO1C	4341.45	-0.0597844	0.0181975	-3.28531	0.0010187	0.0205854
GNB1	15454.5	-0.0413167	0.013329	-3.09975	0.00193683	0.0307611
ZDHHC24	1058.27	-0.10996	0.0261765	-4.20071	2.66e-05	0.0013471
PHLDB2	382.967	0.10906	0.0369647	2.95039	0.0031737	0.0422277
RMI2	788.129	-0.0762987	0.0251833	-3.02973	0.0024477	0.0357941
B3GALT6	257.919	-0.0963727	0.0324663	-2.96839	0.00299365	0.0407997
GNAL	188.732	0.355063	0.111389	3.18759	0.00143465	0.025317
ICOSLG	1065.8	0.0984255	0.0312367	3.15096	0.00162735	0.0275295
CPT1B	796.635	-0.175251	0.0530632	-3.30268	0.000957658	0.0196061
TNFSF9	31.3666	-0.253322	0.0847446	-2.98924	0.00279677	0.0391826
SLC3A2	2877.46	0.134769	0.0285594	4.7189	2.37e-06	0.000201036
SALL2	2894.21	-0.0763876	0.0211901	-3.60487	0.000312303	0.00870724
LOC100525692	277.088	-2.16398	0.2386	-9.0695	1.2e-19	1.52e-16
CRMP1	15630.5	0.14107	0.0460236	3.06517	0.00217547	0.0331978
PARP4	417.843	-0.111086	0.0363996	-3.05185	0.00227436	0.0341247
VPS50	115.905	0.149036	0.0482449	3.08916	0.00200721	0.0315061
ZNF232	125.819	-0.187547	0.0531687	-3.52739	0.000419685	0.0107796
JAM2	686.887	0.132435	0.0313942	4.21846	2.46e-05	0.00125439
PARP3	367.406	0.116872	0.0326883	3.57533	0.000349789	0.00945172
CA4	257.912	0.374	0.116001	3.22411	0.00126366	0.0235035
FIGNL1	264.198	-0.118687	0.0309866	-3.83025	0.000128013	0.00455086
FCN2	396.544	-0.59649	0.16294	-3.66079	0.000251439	0.00750251
EHD2	3352.38	-0.125832	0.0285134	-4.41308	1.02e-05	0.000641847
UBALD2	1545.12	-0.0567805	0.0185803	-3.05594	0.00224354	0.0338316
TNXB	6072.27	0.181355	0.0509218	3.56145	0.000368819	0.00977755
NRM	676.638	-0.0902675	0.0308013	-2.93064	0.00338266	0.0436285
CHMP1A	2152.43	-0.0537011	0.0173693	-3.09173	0.00198996	0.0313555
LOC100625134	30.7751	0.335215	0.112235	2.98672	0.00281987	0.0393348
ORAI2	2247.57	-0.0870987	0.0263825	-3.30138	0.000962104	0.0196684
TXNRD3	498.42	-0.249527	0.0366003	-6.81763	9.26e-12	2.88e-09
H3-3A	7422.66	-0.0686638	0.0216006	-3.17879	0.00147891	0.0257004
NOC2L	2013.52	-0.1351	0.026177	-5.16103	2.46e-07	2.89e-05
EFCC1	350.099	0.346028	0.0598204	5.78444	7.28e-09	1.29e-06
FADS1	5447.27	-0.0999934	0.0291782	-3.42699	0.000610313	0.0140542
LOC102164731	446.77	-0.185002	0.0346963	-5.33203	9.71e-08	1.31e-05
STARD3NL	430.036	-0.110361	0.0337106	-3.27379	0.00106117	0.0211091
ADAMTS2	2999.64	-0.132613	0.0373983	-3.54597	0.00039117	0.0102693
SLC43A2	3458.69	0.0995806	0.0309065	3.222	0.00127301	0.0235839
SIL1	1456.65	0.0617149	0.0212678	2.9018	0.00371023	0.0462034
SMUG1	656.948	-0.104164	0.0220234	-4.72973	2.25e-06	0.000192251
ARHGEF16	423.723	0.274627	0.0794359	3.45721	0.000545792	0.0129952
TMEM50A	802.181	-0.110935	0.0364371	-3.04457	0.00233011	0.0346526
USP20	1534.24	-0.105897	0.0301576	-3.51145	0.000445677	0.011201
RNASEH2B	469.736	-0.0955478	0.0328359	-2.90986	0.00361594	0.0455615
BNIP3	3528.06	0.0584967	0.0198375	2.94879	0.00319022	0.0423124
SIGIRR	418.36	0.156167	0.0375006	4.16438	3.12e-05	0.00154163
ORC6	211.325	-0.172831	0.0475686	-3.63329	0.000279825	0.00811044
ENSSSCG00000024467	269.87	-0.368022	0.0869265	-4.23371	2.3e-05	0.00118516
PDE4DIP	1508.5	0.171993	0.0447445	3.84389	0.000121097	0.00436572
PHLDB1	7074.71	0.0785027	0.0260892	3.00901	0.00262097	0.0375833
ABL2	128.298	0.164288	0.0566312	2.90102	0.00371948	0.0462034
TAF4	850.55	-0.0824981	0.0277687	-2.9709	0.00296929	0.0406257
THUMPD1	281.891	0.115092	0.0394097	2.9204	0.00349582	0.0445685
GFOD2	851.741	0.0686907	0.0195443	3.51461	0.000440407	0.0111687
SPG7	2604.28	0.045548	0.0157229	2.89693	0.00376836	0.0465595
CX3CL1	854.403	-0.171176	0.0481681	-3.55372	0.000379817	0.0100123
PORCN	553.029	-0.112165	0.034468	-3.25418	0.00113721	0.0220279
ABTB1	752.822	-0.605856	0.0647797	-9.35256	8.56e-21	1.5e-17
PCSK9	3270.4	0.203923	0.061211	3.33148	0.000863868	0.0181833
PGGHG	1041	-0.341341	0.0374285	-9.11981	7.53e-20	1.06e-16
ATN1	8984.5	-0.0590427	0.0190929	-3.09238	0.00198556	0.0313436
KLF12	85.8639	0.221861	0.0595388	3.72633	0.000194291	0.00622087
PCDHGB1	115.991	-0.205678	0.0631697	-3.25597	0.00113007	0.0219502
CEP89	192.004	0.178858	0.0381714	4.68567	2.79e-06	0.000228854
KNOP1	1001.98	0.0801397	0.0223724	3.58209	0.000340861	0.00926868
SGIP1	98.2714	0.888619	0.147498	6.02463	1.69e-09	3.5e-07
VWA3A	71.9056	-0.384416	0.123416	-3.11479	0.00184077	0.0296723
LOC100514951	88.977	0.200558	0.0689922	2.90697	0.00364952	0.045861
COQ9	2144.33	0.0569561	0.0176909	3.21951	0.00128411	0.0236021
RNASEH1	1018.96	0.0875195	0.0297216	2.94464	0.00323331	0.0426165
MAZ	11900.7	-0.0545729	0.0161544	-3.3782	0.000729615	0.0160569
PYY	349.752	-0.383565	0.124961	-3.06947	0.00214441	0.032831
FCSK	830.228	0.0967705	0.0327512	2.95472	0.00312956	0.0418388
TSSK4	278.871	0.117659	0.0311216	3.78062	0.000156441	0.00528658
GAS2L1	922.101	-0.154946	0.0481025	-3.22116	0.00127673	0.0235839
FTSJ1	995.687	-0.0688063	0.0209578	-3.2831	0.00102674	0.0206666
DOCK4	166.971	0.19091	0.0444615	4.29383	1.76e-05	0.000973445
KCNAB1	82.6579	0.232657	0.0809076	2.87559	0.00403278	0.0486711
SLC15A4	656.603	0.128468	0.0281672	4.56089	5.09e-06	0.000374009
C2CD2	1344.14	-0.110088	0.0299546	-3.67516	0.000237703	0.00719987
TMEM106A	498.154	0.11339	0.0343019	3.30564	0.000947596	0.0194855
ELN	7085.6	-0.203779	0.063409	-3.21372	0.00131025	0.0238326
CCZ1	566.513	-0.0730207	0.0233289	-3.13006	0.00174771	0.0287001
MSRB3	420.551	-0.117211	0.0395327	-2.96492	0.00302759	0.0410231
EPHA3	80.7778	-0.262379	0.0881789	-2.97553	0.00292484	0.0401743
AKTIP	296.487	0.0948542	0.0322201	2.94395	0.00324054	0.0426711
PCBD2	257.69	0.136191	0.0366925	3.71168	0.000205892	0.00651789
REEP6	500.427	-0.10448	0.0355504	-2.93892	0.0032936	0.042874
ATOX1	1869.12	0.102393	0.0313405	3.26711	0.0010865	0.0214004
EPS8L1	44.8384	0.346217	0.0868502	3.98637	6.71e-05	0.00282553
ADAMTSL2	503.935	0.163756	0.0491016	3.33503	0.000852895	0.0180844
TMEM54	125.609	0.135897	0.0411282	3.30422	0.000952412	0.0195272
ABCA8	121.408	0.226438	0.077721	2.91347	0.00357434	0.0452815
STS	677.396	0.649203	0.122051	5.31911	1.04e-07	1.38e-05
MFSD14B	609.228	-0.125513	0.0375325	-3.34411	0.000825471	0.0175666
RAB8B	382.033	-0.129133	0.0356255	-3.62473	0.000289269	0.00829592
LMNB2	4135.66	-0.0647025	0.0221241	-2.92453	0.00344977	0.0443326
SIRT2	3012.98	-0.062288	0.020742	-3.00299	0.00267342	0.038063
CASP10	75.1545	0.268888	0.0599046	4.4886	7.17e-06	0.000497725
TPGS2	1139.29	-0.185399	0.0304031	-6.09803	1.07e-09	2.35e-07
NR1D2	208.803	0.251295	0.0740883	3.39183	0.000694279	0.0154304
LRRC56	208.862	0.261363	0.0501724	5.20931	1.9e-07	2.29e-05
PEX11A	286.979	-0.138093	0.0453812	-3.04296	0.00234264	0.0347652
ENTPD6	1820.97	0.111585	0.0381846	2.92226	0.003475	0.0445015
TAF1	485.234	0.106898	0.0371489	2.87754	0.00400786	0.0484536
TMEM119	1610.99	-0.0956248	0.0328515	-2.91082	0.00360486	0.0455134
PNPLA3	550.512	-0.424868	0.0998877	-4.25345	2.1e-05	0.00111834
PKP3	207.445	0.158084	0.040108	3.94146	8.1e-05	0.00326507
PI4K2B	113.217	0.13835	0.0470355	2.9414	0.00326729	0.0427829
TMTC1	199.516	0.129818	0.0434798	2.9857	0.00282927	0.0394018
LOC110258087	63.7399	-0.348758	0.0835275	-4.17537	2.98e-05	0.00149008
LOC110255205	154.92	-0.470043	0.0657956	-7.14399	9.07e-13	3.64e-10
LOC100627241	213.589	-0.301829	0.0480897	-6.27638	3.47e-10	8.24e-08
SNORD35A	19.9374	-0.271367	0.0851556	-3.18672	0.00143897	0.025317
COG4	1386.96	0.146028	0.0391828	3.72685	0.000193891	0.00622087
HDAC11	895.172	0.0860891	0.0268529	3.20596	0.00134614	0.0242029
ZFP36	717.754	0.417082	0.111613	3.73687	0.000186324	0.00609093
VPS26B	4102.6	-0.0563765	0.0191811	-2.93916	0.00329101	0.042874
MPPE1	250.627	0.132016	0.034188	3.86148	0.0001127	0.00418255
DCAF4	243.151	0.116857	0.0403144	2.89865	0.00374776	0.0464298
FH	2007.33	0.122814	0.0382534	3.21053	0.0013249	0.0239747
DICER1	554.962	0.130781	0.0377374	3.46554	0.000529163	0.0126638
SLC1A4	3137.02	-0.120725	0.0416616	-2.89776	0.00375843	0.0464799
KCND1	313.19	-0.118535	0.0394624	-3.00375	0.00266672	0.0380061
APH1A	3552.49	-0.0838708	0.0151971	-5.51885	3.41e-08	4.98e-06
SAMM50	1765.45	0.0737645	0.0170943	4.31514	1.59e-05	0.000916732
RFC2	2399.92	0.0781693	0.0229011	3.41334	0.00064171	0.0144917
SLC12A4	2136.16	0.103567	0.0293019	3.53448	0.000408575	0.0106108
RARRES1	478.141	0.327463	0.0673254	4.86389	1.15e-06	0.000106901
ENKD1	129.494	0.234516	0.0417395	5.61857	1.93e-08	2.94e-06
TMSB15A	1190.21	-0.156546	0.053407	-2.93119	0.00337664	0.0436041
ATPAF2	887.418	0.191857	0.0259286	7.39943	1.37e-13	6.19e-11
EIPR1	1167.94	0.0918949	0.0283377	3.24285	0.00118339	0.0225117
ANKRD16	214.058	-0.158257	0.0327371	-4.83417	1.34e-06	0.000121755
GMPS	808.858	0.0831806	0.0278003	2.99207	0.00277091	0.0389762
HAVCR2	18.0307	0.666731	0.106196	6.27831	3.42e-10	8.24e-08
SH3D21	169.79	-0.344693	0.0614283	-5.61131	2.01e-08	3.03e-06
RB1CC1	828.051	0.0863351	0.0300281	2.87514	0.00403844	0.0486974
LOC100739087	27.8252	-0.624713	0.0988617	-6.31906	2.63e-10	6.47e-08
BCAT1	411.214	0.217573	0.0689772	3.15427	0.001609	0.0272849
HIGD2A	1766.41	0.118115	0.0318455	3.70901	0.000208072	0.00654005
UBC	2152.78	0.30991	0.0445912	6.95003	3.65e-12	1.28e-09
NAV3	483.656	0.18551	0.0486508	3.81309	0.000137238	0.00477575
CHMP2A	2329.21	0.0475597	0.0150141	3.16766	0.00153669	0.0264424
CENPJ	159.695	0.122676	0.0400991	3.05932	0.00221842	0.0336701
SLC7A1	1622.64	-0.154574	0.0311898	-4.95592	7.2e-07	7.22e-05
PPP2R1B	1129.19	-0.101715	0.0320104	-3.17756	0.00148522	0.0257782
AVIL	146.809	-0.332752	0.0960663	-3.46378	0.000532648	0.0127255
OLFM1	4026.82	0.213611	0.05678	3.76208	0.000168508	0.00562294
RPS9	24983.8	-0.169259	0.0265241	-6.38132	1.76e-10	4.65e-08
FZD2	1147.01	-0.123396	0.0329807	-3.74146	0.000182958	0.0060089
GCAT	995.466	0.140202	0.0302146	4.6402	3.48e-06	0.000280535
ARL10	2994.29	0.0808185	0.0238106	3.39423	0.000688224	0.0153201
CDS2	2158.24	0.0971565	0.0237096	4.09777	4.17e-05	0.00195001
SLC25A39	4978.76	-0.0740837	0.0255372	-2.90101	0.0037196	0.0462034
SLC15A2	558.648	0.179297	0.0519157	3.45362	0.00055311	0.0130535
METTL9	1307.84	-0.0785439	0.0264479	-2.96976	0.00298031	0.0407331
MIER1	234.034	-0.114564	0.0352576	-3.24934	0.00115674	0.0222526
SPHK2	1213.61	-0.0948689	0.019805	-4.79015	1.67e-06	0.000148868
TMEM143	279.495	-0.682618	0.0541151	-12.6142	1.76e-36	2.47e-32
GRIA4	44.5005	0.262628	0.0809075	3.24603	0.00117026	0.0224511
SSR3	2149.55	0.0713027	0.0239369	2.97877	0.00289404	0.0398684
MRPL15	1113.43	0.125465	0.0206395	6.07891	1.21e-09	2.61e-07
ALDH1L1	3718.74	-0.243182	0.0646861	-3.75941	0.000170311	0.00565983
MAPK7	3119.85	-0.109864	0.0249317	-4.4066	1.05e-05	0.000654485
PPIG	212.163	-0.134402	0.0421802	-3.18639	0.0014406	0.025317
SIRT5	742.465	0.180447	0.0243437	7.41248	1.24e-13	5.79e-11
CTBP1	3909.91	-0.054423	0.0174678	-3.11562	0.00183559	0.0296571
NR4A1	625.904	0.264274	0.0919319	2.87467	0.00404454	0.0487291
CELSR1	1431.36	-0.174498	0.0540431	-3.22887	0.00124282	0.0233013
PMPCA	3324.79	0.10082	0.0228409	4.41401	1.01e-05	0.000641847
C14orf93	238.775	0.114649	0.0381464	3.0055	0.00265147	0.0378273
POMK	994.248	-0.0951806	0.0255828	-3.7205	0.000198832	0.00630865
HRAS	1105.84	0.157279	0.0197595	7.95964	1.73e-15	1.27e-12
CCDC28B	218.152	0.36746	0.0557717	6.58865	4.44e-11	1.32e-08
CHCHD6	900.662	0.135563	0.0219754	6.16886	6.88e-10	1.56e-07
MFF	1061.39	-0.0734888	0.0254922	-2.88279	0.00394167	0.0479844
SFT2D2	773.558	0.113763	0.0362563	3.13775	0.00170248	0.0281551
GNL2	564.882	0.0866499	0.0269307	3.21751	0.00129307	0.0236673
LOC100624077	3651.55	0.270355	0.0506095	5.34198	9.19e-08	1.25e-05
C12orf75	138.707	0.201176	0.0670759	2.99922	0.00270669	0.0384586
MGST2	104.883	1.6903	0.157187	10.7535	5.71e-27	2e-23
COL24A1	155.742	-0.552214	0.110466	-4.99895	5.76e-07	5.9e-05
DHRS7B	766.526	0.137333	0.0241429	5.68836	1.28e-08	2.09e-06
TP53I11	5266.15	0.0923962	0.0286868	3.22086	0.00127808	0.0235839
CMTM2	76.0866	-0.2631	0.0640314	-4.10891	3.98e-05	0.00190921
DACT1	2099.01	-0.129321	0.0433755	-2.98142	0.00286913	0.0396421
REM2	88.7225	-0.195375	0.0678758	-2.87842	0.00399668	0.0483834
CDC42SE1	1739.08	0.0739599	0.0243259	3.04037	0.00236288	0.0349916
MED22	1142.4	-0.0916784	0.0238264	-3.84777	0.000119197	0.00435319
URB1	889.68	0.112987	0.0299781	3.76899	0.000163909	0.00548607
ST8SIA5	245.663	0.195858	0.0551964	3.54839	0.000387597	0.0101982
CMC2	345.561	-0.131879	0.0378516	-3.48411	0.000493781	0.0119806
MRPL37	3177.86	0.226046	0.0313203	7.21723	5.31e-13	2.25e-10
RPL7	16546.7	0.199822	0.0648797	3.07989	0.00207078	0.0320518
OGFOD3	1047.16	0.263314	0.0284032	9.27057	1.85e-20	2.89e-17
C19orf12	503.472	0.0942089	0.0322425	2.92188	0.00347925	0.0445015
NKAIN1	1702.8	0.345932	0.0602283	5.74367	9.26e-09	1.62e-06
RNF223	355.962	-0.177175	0.0490563	-3.61166	0.000304248	0.00858507
GPNMB	1011.42	-0.974443	0.205026	-4.75278	2.01e-06	0.000174763
SAPCD2	575.761	-0.109302	0.0369423	-2.95873	0.00308913	0.0414168
CCND3	3957.15	-0.074716	0.0260432	-2.86892	0.00411874	0.0492744
LOC100626247	159.128	0.358859	0.0847025	4.2367	2.27e-05	0.00118144
MATCAP1	1448.23	-0.156229	0.0380387	-4.1071	4.01e-05	0.00191765
LYRM9	515.07	0.154937	0.0351846	4.40356	1.06e-05	0.000657898
WFS1	2075.02	0.113274	0.0351518	3.22243	0.00127109	0.0235839
SUV39H1	779.031	-0.0700377	0.0218549	-3.20467	0.00135216	0.0242801
LOC102161418	68.1402	-0.545437	0.0749122	-7.28102	3.31e-13	1.45e-10
SUB1	641.265	-0.15998	0.0345525	-4.63005	3.66e-06	0.000288021
RPL3L	98.3914	0.194499	0.066725	2.91493	0.0035577	0.0451522
TCEA3	2045.95	0.0912138	0.0308971	2.95218	0.00315538	0.0421038
ACER3	408.077	-0.139676	0.0397612	-3.51287	0.0004433	0.011191
ZC3HAV1L	53.9721	1.08971	0.111213	9.79843	1.14e-22	2.67e-19
ALAD	2703.52	-0.0668252	0.0219245	-3.04797	0.00230394	0.0343728
SRRM1	1417.04	0.101943	0.026644	3.82612	0.000130179	0.00459642
VTI1A	316.234	0.109766	0.0299931	3.65971	0.000252504	0.00751828
LOC100517161	116.611	-0.311071	0.0619754	-5.01927	5.19e-07	5.39e-05
FZD8	1031.01	-0.0878095	0.0289501	-3.03314	0.00242027	0.0355785
MDP1	139.248	0.198668	0.0491621	4.04108	5.32e-05	0.00238385
TOLLIP	3647.5	0.118191	0.0235634	5.01587	5.28e-07	5.44e-05
TMEM30A	906.325	-0.0968894	0.0278142	-3.48345	0.000494995	0.0119893
UBAC1	4123.76	-0.0946585	0.0194103	-4.87671	1.08e-06	0.00010085
LYRM7	39.4672	-0.202675	0.0693182	-2.92384	0.00345743	0.0443326
GNMT	69.0119	0.298716	0.103336	2.89072	0.00384362	0.0471496
LOC106509619	45.2562	-0.367817	0.102375	-3.59283	0.000327107	0.0090302
SAMD1	2711.35	-0.0958282	0.0213297	-4.49272	7.03e-06	0.000494469
TRIM35	484.153	-0.0796131	0.026486	-3.00586	0.00264835	0.0378273
MRPL20	1238.4	-0.0954227	0.0273202	-3.49275	0.000478066	0.0117828
SARAF	1556.97	0.0953375	0.0274613	3.4717	0.000517175	0.012462
METTL2A	180.702	-0.201904	0.0353919	-5.70481	1.16e-08	1.92e-06
MUC5B	129.258	-0.597048	0.0851595	-7.01094	2.37e-12	8.74e-10
GPR157	59.2933	0.190369	0.0658561	2.89069	0.00384403	0.0471496
KCNF1	321.911	-0.386221	0.112135	-3.44424	0.000572662	0.013385
DUSP23	249.952	0.10449	0.0355209	2.94165	0.00326468	0.0427829
DBNDD2	579.168	-0.185145	0.0591223	-3.13155	0.00173885	0.0286216
NOXA1	149.13	-0.279478	0.0610709	-4.57629	4.73e-06	0.000353066
KCTD15	2291.84	-0.0862821	0.0246947	-3.49395	0.000475935	0.0117716
TBXA2R	465.743	0.121479	0.0326304	3.72289	0.000196955	0.00627513
B4GALNT4	905.378	0.122877	0.0379111	3.24118	0.00119034	0.0225891
PELI2	41.0294	0.202596	0.0643494	3.14836	0.00164187	0.0276018
DUSP18	202.905	0.137318	0.0463814	2.96063	0.00307013	0.041241
LOC110257936	35.8822	-0.403688	0.12951	-3.11704	0.00182676	0.0295948
RRP7A	1278.75	-0.0645331	0.0199297	-3.23804	0.00120356	0.0227782
TMEM69	175.223	0.283209	0.0982585	2.88228	0.00394808	0.0480207
RASD1	118.565	0.449849	0.078836	5.70614	1.16e-08	1.92e-06
DTYMK	574.094	0.0945787	0.0318533	2.96919	0.00298585	0.0407331
SNAPIN	388.706	0.103832	0.0257912	4.02587	5.68e-05	0.00250337
GNAO1	3085.5	0.215013	0.0559153	3.84533	0.00012039	0.00435547
PMEPA1	1434.51	-0.134795	0.0363317	-3.71013	0.000207157	0.00654005
DESI1	1554.41	-0.0857521	0.02229	-3.84712	0.000119515	0.00435346
SELENOW	472.637	-0.183699	0.0345042	-5.32396	1.02e-07	1.36e-05
MRGPRF	163.803	-0.231355	0.0741626	-3.11956	0.00181122	0.029467
FLT3LG	308.309	-0.133485	0.0374387	-3.56543	0.000363265	0.00970368
RIOX2	405.02	0.111897	0.029449	3.7997	0.000144873	0.0049917
CDKL1	135.087	0.156911	0.0514321	3.05084	0.00228201	0.0341547
NUDT21	922.187	0.0978792	0.0322738	3.03278	0.00242312	0.0355831
NPDC1	1404.68	-0.118082	0.0335606	-3.51846	0.000434058	0.0110775
RFT1	301	0.102251	0.035092	2.9138	0.0035706	0.0452749
DOC2A	201.193	0.236438	0.067333	3.51148	0.000445623	0.011201
COQ7	322.094	0.161244	0.0344899	4.67512	2.94e-06	0.000239537
MPIG6B	201.512	0.368238	0.111256	3.30984	0.000933491	0.0193372
SIRT7	521.943	-0.0748909	0.0242002	-3.09464	0.00197049	0.0311595
IQCK	115.224	0.188731	0.0652895	2.89067	0.00384418	0.0471496
CCDC24	147.023	0.143338	0.0447977	3.19968	0.00137582	0.0244855
DNLZ	560.697	0.0808376	0.0276678	2.92172	0.00348104	0.0445015
TRMT61A	624.782	0.0849774	0.0278455	3.05175	0.00227514	0.0341247
PLB1	53.2537	0.318753	0.0956729	3.3317	0.000863181	0.0181833
PEF1	1999.13	0.11768	0.0314615	3.74044	0.000183698	0.0060191
QDPR	3727.38	0.142163	0.0267558	5.31336	1.08e-07	1.41e-05
STX8	799.38	0.122613	0.0392609	3.12303	0.00178997	0.029189
IQANK1	25.597	0.44383	0.09569	4.63821	3.51e-06	0.000280768
STK32B	843.393	-0.254399	0.0600553	-4.23608	2.27e-05	0.00118144
CGNL1	2277.71	0.128334	0.0407704	3.14774	0.0016454	0.0276018
DOCK1	986.564	0.117957	0.0349249	3.37744	0.00073163	0.0160569
ALKBH5	2392.36	-0.0675174	0.0214776	-3.14361	0.00166876	0.0278062
MRPS23	674.67	0.166707	0.033791	4.93346	8.08e-07	7.92e-05
ANP32E	492.243	-0.115396	0.0388643	-2.96921	0.00298569	0.0407331
GCC1	297.796	0.150309	0.0387652	3.87742	0.000105569	0.00397985
ENTR1	737.274	0.0945341	0.03002	3.14904	0.00163807	0.0276018
ESRP2	1021.33	-0.204418	0.0609669	-3.35293	0.000799605	0.0171725
PHF3	457.581	0.131052	0.037146	3.52803	0.000418668	0.0107732
NXNL2	50.1122	-0.286414	0.0986266	-2.90402	0.00368405	0.0459246
IGF2	171849	-0.261636	0.0492635	-5.31096	1.09e-07	1.42e-05
VAMP3	3079.84	-0.0637752	0.0182949	-3.48595	0.000490392	0.0119308
XXYLT1	728.425	-0.0865264	0.0261496	-3.3089	0.000936621	0.0193734
ATP8A2	1859.54	0.334587	0.0736763	4.5413	5.59e-06	0.000406239
CISD1	522	0.0914418	0.0290829	3.14418	0.00166555	0.0278062
LOC110261077	66.6142	-0.541021	0.077132	-7.01422	2.31e-12	8.74e-10
DLK1	19692.2	0.339349	0.0884362	3.83722	0.000124437	0.00445179
TOP3A	2160.35	-0.0931698	0.0287226	-3.24378	0.00117955	0.0225061
CENPM	435.609	-0.122971	0.0422371	-2.91144	0.00359766	0.0454946
MFAP4	4754.07	-0.311754	0.0454714	-6.85604	7.08e-12	2.36e-09
INKA2	772.429	0.154976	0.0514468	3.01236	0.00259222	0.0372473
ACKR1	422.548	-0.249038	0.0724433	-3.4377	0.000586685	0.013622
NUDT19	302.799	-0.178651	0.0448535	-3.983	6.81e-05	0.00285735
OAF	1095.71	-0.127702	0.0347395	-3.67598	0.000236942	0.00719238
METTL21A	250.033	-0.120055	0.0365782	-3.28215	0.0010302	0.0206984
ZSWIM7	603.406	0.130038	0.0351453	3.70001	0.000215588	0.00670379
DNASE1	604.729	0.122982	0.0402365	3.05648	0.00223951	0.0338316
BCO1	264.372	-0.295289	0.0700318	-4.21651	2.48e-05	0.00126072
RPH3AL	345.007	0.103127	0.032904	3.13418	0.00172338	0.0284003
LOC100626661	35.027	0.561651	0.163991	3.42489	0.000615044	0.0140938
AKAP7	273.882	-0.247036	0.0546198	-4.52283	6.1e-06	0.000441089
PIERCE1	102.982	0.166108	0.0527532	3.14877	0.00163959	0.0276018
AKR1E2	205.489	0.684228	0.0861945	7.93818	2.05e-15	1.44e-12
PSRC1	483.862	0.111476	0.0308351	3.61525	0.000300063	0.00848405
SERTAD2	618.622	-0.11095	0.0310433	-3.57404	0.000351511	0.00947998
TUBB4B	9156.26	-0.142761	0.0316663	-4.5083	6.53e-06	0.000462857
MPV17	373.118	0.134255	0.0427559	3.14004	0.00168927	0.027973
MAX	1561.87	-0.0986193	0.0210118	-4.69352	2.69e-06	0.000221528
TRABD2B	369.856	-0.233307	0.0676564	-3.44841	0.00056389	0.0132522
MRPS11	1285.48	0.0685023	0.0227541	3.01055	0.00260777	0.0374323
LOC110258721	390.276	-0.545553	0.123631	-4.41276	1.02e-05	0.000641847
MXRA7	2586.38	-0.131284	0.0401151	-3.27269	0.00106528	0.0211608
KBTBD7	179.519	-0.100504	0.0342033	-2.93844	0.00329871	0.042874
C3orf18	313.216	-0.2883	0.0489419	-5.89067	3.85e-09	7.19e-07
GCLM	358.379	-0.180957	0.0492695	-3.67279	0.000239917	0.00725129
ATP11A	2451.37	-0.0840274	0.028153	-2.98467	0.00283881	0.0394956
LOC106510645	793.357	-0.252511	0.0420076	-6.01108	1.84e-09	3.69e-07
F2RL2	181.513	0.454592	0.126137	3.60394	0.00031343	0.00871281
AP3S1	752.937	-0.110909	0.0353193	-3.14017	0.00168849	0.027973
C1orf216	420.622	0.131545	0.0346229	3.79936	0.00014507	0.0049917
ENSSSCG00000037609	35.1687	0.32095	0.0727698	4.41048	1.03e-05	0.00064574
ZNF473	209.64	0.249541	0.0474849	5.25516	1.48e-07	1.87e-05
NIT1	1595.29	0.0607192	0.0204821	2.96449	0.0030318	0.0410406
ENSSSCG00000037808	1742.91	0.299917	0.0549965	5.45338	4.94e-08	7e-06
TRIM7	76.9911	-0.325601	0.0969725	-3.35766	0.000786042	0.0169853
ZNF688	332.272	-0.0925575	0.0309873	-2.98695	0.00281771	0.0393348
TOB2	2732.98	-0.104064	0.0241123	-4.3158	1.59e-05	0.000916732
LOC102166195	306.261	-0.416113	0.0839648	-4.9558	7.2e-07	7.22e-05
MRPS18C	223.262	-0.129086	0.035787	-3.60705	0.000309695	0.00866897
GYG2	3519	0.149586	0.0454319	3.29253	0.000992908	0.0201513
TK2	1600.41	0.0810404	0.0201446	4.02294	5.75e-05	0.00252679
TMED7	1285.52	-0.0969447	0.0333817	-2.90413	0.00368279	0.0459246
ABT1	443.326	-0.0961358	0.0297208	-3.23463	0.00121799	0.0229894
TMEM175	1134.59	-0.1383	0.0322288	-4.29118	1.78e-05	0.000981254
DNAJC15	302.107	0.10671	0.0314787	3.38992	0.000699129	0.0155136
RDH13	532.683	0.207923	0.0429785	4.83785	1.31e-06	0.000120305
MRPL23	1844.72	0.108611	0.0363033	2.99176	0.00277375	0.038977
SERPINB6	610.222	0.188873	0.053873	3.5059	0.000455068	0.0113154
PAXX	1124.44	0.0844764	0.0271429	3.11228	0.00185647	0.0297885
PDCL	482.42	-0.0837077	0.0268012	-3.12329	0.00178843	0.029189
TMED1	636.077	-0.0706513	0.0234095	-3.01806	0.00254394	0.0368176
HAAO	1417.7	0.216251	0.0509195	4.24692	2.17e-05	0.00114263
EFNA2	614.868	-0.132208	0.03016	-4.38355	1.17e-05	0.000705795
TMEM223	2005.32	0.116093	0.0297102	3.9075	9.33e-05	0.00363278
ADAT3	51.9247	-0.191826	0.0591244	-3.24445	0.00117678	0.0224975
MRFAP1L2	440.057	-0.25187	0.0382433	-6.586	4.52e-11	1.32e-08
TNRC6A	325.138	0.108292	0.0375472	2.88416	0.00392464	0.047942
CEMIP	210.333	0.260634	0.0750526	3.47269	0.000515274	0.0124375
DHX33	470.959	0.105003	0.0361268	2.9065	0.00365496	0.045863
BASP1	8814.95	-0.139247	0.0470251	-2.96113	0.00306511	0.041241
POLR2D	513.421	-0.0866778	0.0230425	-3.76164	0.000168801	0.00562294
ATP6V0B	3267.39	0.081494	0.0201135	4.05171	5.08e-05	0.00230756
PIGH	499.722	0.153807	0.0370831	4.14762	3.36e-05	0.0016473
LRFN4	819.241	-0.105738	0.0290278	-3.64267	0.000269829	0.00788352
LOC102159510	146.226	-0.731814	0.0898352	-8.14619	3.76e-16	3.1e-13
SHISAL1	1352.24	-0.252785	0.0779036	-3.24484	0.00117516	0.0224975
SNAI2	327.851	-0.154268	0.049022	-3.14692	0.00165002	0.0276462
LOC100738684	1104.31	0.0781365	0.0233378	3.34807	0.00081377	0.017412
TMEM200C	60.5967	-0.231311	0.0789415	-2.93016	0.00338786	0.0436285
NIF3L1	451.174	0.371676	0.0459056	8.09654	5.65e-16	4.41e-13
PGPEP1	703.297	0.0786499	0.0245164	3.20805	0.00133637	0.02412
EEPD1	418.347	0.123558	0.0326179	3.78805	0.000151837	0.00518094
GLRX	945.873	-0.211287	0.0546628	-3.86529	0.000110958	0.00416062
NLRC5	66.7624	0.281116	0.0879455	3.19648	0.00139117	0.0246647
CMBL	281.942	0.208937	0.0468885	4.45604	8.35e-06	0.00054711
LOC100525472	40.3337	0.482471	0.137353	3.51264	0.000443682	0.011191
MAN1B1	279.652	-0.178465	0.0468603	-3.80845	0.000139842	0.00484233
HDHD3	503.838	-0.128704	0.0344633	-3.73453	0.000188062	0.00609976
DCXR	1951.32	0.0884466	0.0303891	2.91047	0.00360888	0.0455134
ZNF470	67.4873	-0.169153	0.0553479	-3.05618	0.00224177	0.0338316
ENSSSCG00000039963	23.0727	-0.299934	0.0790313	-3.79513	0.000147568	0.00505989
UAP1L1	1251.64	-0.107834	0.026811	-4.02201	5.77e-05	0.00252886
HSF4	1019.82	-0.159316	0.0467225	-3.40984	0.000650011	0.0145619
TNFRSF13B	75.5096	0.21528	0.0607349	3.54459	0.000393228	0.0102693
RHBDD2	2891.03	0.0687775	0.02163	3.17972	0.00147416	0.0257004
ZNF862	511.226	0.161407	0.0352423	4.57993	4.65e-06	0.000348831
ENSSSCG00000040315	176.474	-0.157502	0.0549286	-2.86739	0.00413875	0.0493973
CLBA1	203.508	0.120196	0.0329927	3.64311	0.000269365	0.00788352
GPR19	161.436	-0.1844	0.043999	-4.19101	2.78e-05	0.00139597
C10orf143	474.271	-0.128223	0.0400801	-3.19917	0.00137824	0.0244974
BIRC5	1061.02	-0.150723	0.0280731	-5.36895	7.92e-08	1.09e-05
WDFY2	689.187	0.0677423	0.0233507	2.90108	0.00371878	0.0462034
C8orf88	41.6292	-0.235907	0.0782711	-3.01397	0.00257854	0.0371593
N4BP2L1	169.061	-0.148442	0.0402013	-3.69246	0.000222096	0.00683262
SMIM20	890.924	0.131836	0.0292033	4.5144	6.35e-06	0.000452014
BLOC1S5	438.025	0.0881945	0.0251426	3.50778	0.000451864	0.0112757
TYMS	838.292	-0.132741	0.036389	-3.64782	0.000264471	0.0077828
ZNF771	293.63	-0.0906776	0.0299381	-3.02884	0.00245495	0.0358255
ZNF177	34.3005	0.216069	0.064797	3.33455	0.000854375	0.0180844
MANSC1	584.639	-0.165353	0.0416065	-3.97422	7.06e-05	0.00294708
SNRPB	3875.91	-0.0710122	0.0154662	-4.59144	4.4e-06	0.000331908
LLGL1	2259.33	-0.0643499	0.0223754	-2.87592	0.00402853	0.0486616
SKI	4012.46	-0.0604596	0.0202656	-2.98336	0.00285099	0.0395473
ENSSSCG00000041050	91.6615	0.213108	0.0564396	3.77586	0.000159455	0.00537546
ENSSSCG00000041123	11.9318	0.398705	0.116567	3.4204	0.000625281	0.0142584
ENSSSCG00000041170	23.3223	0.423996	0.125691	3.37333	0.000742642	0.0162731
ENSSSCG00000041214	29.1803	0.553577	0.0926703	5.97362	2.32e-09	4.58e-07
NDUFA7	1571.61	0.0795405	0.0240564	3.30642	0.000944961	0.0194855
ENSSSCG00000041434	108.597	-0.504911	0.170338	-2.96416	0.00303506	0.041045
ENSSSCG00000041566	93.4402	0.47293	0.0834587	5.66664	1.46e-08	2.32e-06
ENSSSCG00000041958	135.741	0.192018	0.0502008	3.825	0.000130774	0.00459642
ENSSSCG00000042479	57.2902	-0.370777	0.0654894	-5.66164	1.5e-08	2.36e-06
ENSSSCG00000042491	27.7856	-0.421938	0.110211	-3.82845	0.000128954	0.00456678
ENSSSCG00000042777	16.3047	0.472352	0.106939	4.41701	1e-05	0.000637927
LOC100514469	87.377	-0.531946	0.0875824	-6.07366	1.25e-09	2.62e-07
LOC100627892	205.406	0.165892	0.0415784	3.98985	6.61e-05	0.00280969
ENSSSCG00000044004	819.341	0.13865	0.0432973	3.20228	0.00136343	0.0243576
BORCS8	402.142	0.0875677	0.0250973	3.48914	0.000484585	0.0118601
ENSSSCG00000044206	24.5494	-1.04823	0.136001	-7.70754	1.28e-14	7.5e-12
ENSSSCG00000044226	172.509	0.265086	0.090168	2.93991	0.00328303	0.0428737
ENSSSCG00000044546	18.298	0.643381	0.113483	5.6694	1.43e-08	2.31e-06
ENSSSCG00000044939	56.2636	0.218419	0.0715796	3.05141	0.00227769	0.0341264
NLRX1	332.73	0.163443	0.0331886	4.92468	8.45e-07	8.23e-05
LOC106504755	86.4048	0.19431	0.0520437	3.73359	0.000188769	0.00609976
LOC106507672	98.7277	-0.536806	0.0650862	-8.24761	1.62e-16	1.42e-13
OLFML3	6800.34	-0.1003	0.0305007	-3.28847	0.00100735	0.0204148
LOC100739791	690.064	-0.510749	0.16243	-3.14443	0.00166409	0.0278062
H2BC4	20.9608	0.539655	0.138733	3.88988	0.000100294	0.00384296
EMC8	733.222	-0.0694715	0.020753	-3.34754	0.000815319	0.017412
C1orf54	68.8216	-0.181799	0.061977	-2.93333	0.00335345	0.0434245
ENSSSCG00000046234	21.8569	-0.742051	0.200628	-3.69863	0.000216765	0.0067223
ENSSSCG00000046422	184.568	0.152155	0.0332674	4.57371	4.79e-06	0.00035555
GNG10	500.907	0.125539	0.038261	3.28112	0.00103396	0.0207147
LOC110255302	29.3146	0.665048	0.129994	5.11598	3.12e-07	3.5e-05
ENSSSCG00000046512	251.496	0.390887	0.0438571	8.91274	4.98e-19	5.82e-16
ENSSSCG00000047133	98.3305	-0.303839	0.0958667	-3.16939	0.00152757	0.0263502
ENSSSCG00000047210	73.1453	-0.362483	0.0787715	-4.6017	4.19e-06	0.000319387
OTOS	71.249	-0.632005	0.144021	-4.38828	1.14e-05	0.000693627
ENSSSCG00000047440	23.5984	0.545679	0.124588	4.37985	1.19e-05	0.000713014
ENSSSCG00000047466	479.25	0.463882	0.0560891	8.27045	1.33e-16	1.25e-13
ENSSSCG00000047673	25.8155	0.828683	0.121239	6.83514	8.19e-12	2.61e-09
LOC106504252	31.9504	-0.266006	0.0848509	-3.13498	0.00171865	0.0283556
SAMD5	105.127	0.209723	0.0660274	3.17631	0.00149163	0.0258574
ENSSSCG00000048408	58.5828	0.616853	0.0827111	7.45792	8.79e-14	4.25e-11
ENSSSCG00000048979	37.1835	0.253114	0.0817199	3.09734	0.00195268	0.0309626
ENSSSCG00000049043	22.1357	0.385627	0.0962253	4.00755	6.14e-05	0.00262322
ENSSSCG00000049507	28.182	-0.30322	0.0918918	-3.29975	0.000967717	0.0197544
CENPX	552.183	-0.10526	0.0353192	-2.98025	0.00288016	0.0397346
ENSSSCG00000049539	71.1873	0.583241	0.0779593	7.48135	7.36e-14	3.68e-11
LOC100513397	645.016	0.122213	0.039685	3.07958	0.00207295	0.0320518
DEPTOR	239.035	0.270303	0.0552642	4.8911	1e-06	9.44e-05
ENSSSCG00000049640	75.6988	0.32082	0.0691771	4.63767	3.52e-06	0.000280768
LOC100515792	606.891	-0.128247	0.0398741	-3.2163	0.00129853	0.0237117
LOC100523337	28.6493	0.323449	0.100209	3.22776	0.00124764	0.0233293
ENSSSCG00000050204	59.0906	0.438766	0.119782	3.66305	0.00024923	0.00746837
ENSSSCG00000050302	28.6981	0.269961	0.0911457	2.96187	0.00305781	0.0412181
ENSSSCG00000050347	118.725	0.327476	0.0830871	3.94136	8.1e-05	0.00326507
LOC106508574	48.5187	-0.676055	0.120147	-5.62689	1.83e-08	2.83e-06
ENSSSCG00000050419	64.2388	0.297795	0.074211	4.01281	6e-05	0.00258688
ENSSSCG00000050540	287.063	0.142767	0.0496723	2.87417	0.00405085	0.0487632
ENSSSCG00000050689	37.9187	0.349912	0.0970048	3.60716	0.000309569	0.00866897
ENSSSCG00000050951	21.5159	0.41726	0.103627	4.02657	5.66e-05	0.00250337
ENSSSCG00000050997	42.4071	0.379989	0.104795	3.62603	0.000287814	0.00827113
ENSSSCG00000051564	31.3985	0.442214	0.0697777	6.33747	2.34e-10	5.85e-08
ENSSSCG00000051682	31.9334	0.28447	0.0860737	3.30496	0.000949913	0.0195045
LOC106510665	18.1545	0.43522	0.136417	3.19037	0.00142092	0.0251603
RGS9BP	142.353	0.191695	0.0642432	2.98389	0.00284607	0.0395374
SDHAF4	111.908	-0.243781	0.0480002	-5.07876	3.8e-07	4.07e-05
CRTAP	1992.33	-0.171066	0.0484363	-3.53178	0.000412771	0.0106606
ENSSSCG00000052091	46.937	0.462123	0.0782451	5.9061	3.5e-09	6.67e-07
MRPS21	973.117	0.128269	0.0301333	4.25672	2.07e-05	0.00111039
LOC106504464	74.886	0.159481	0.0555933	2.86872	0.00412142	0.0492744
SLA-2	655.245	0.26202	0.0714997	3.66463	0.000247695	0.00743828
LOC100520903	29.4935	0.323071	0.100404	3.2177	0.00129224	0.0236673
PMF1	717.89	-0.0805694	0.0225338	-3.57549	0.000349578	0.00945172
ENSSSCG00000053166	185.906	0.249296	0.0819354	3.0426	0.00234546	0.0347703
NDUFAF2	70.4161	-0.193671	0.063278	-3.06064	0.00220862	0.0335576
LOC106506689	64.996	-0.172782	0.0588416	-2.93639	0.0033206	0.0431186
SCN3B	2512.82	0.186178	0.0603378	3.0856	0.00203144	0.0316307
ISCA1	862.184	-0.0956507	0.0279864	-3.41776	0.00063139	0.0143358
SLC5A10	3838.78	-0.599964	0.0840284	-7.14002	9.33e-13	3.64e-10
ENSSSCG00000053453	409.215	0.126843	0.0363321	3.49121	0.000480834	0.0118186
LOC106510200	548.121	0.384648	0.0713057	5.39435	6.88e-08	9.55e-06
SELENOT	829.781	-0.0909952	0.0283324	-3.2117	0.00131954	0.0239086
ENSSSCG00000053833	50.4924	0.349672	0.119332	2.93023	0.00338707	0.0436285
ENSSSCG00000054042	20.2923	0.364201	0.0841585	4.32756	1.51e-05	0.000877342
COA8	528.449	-0.0943597	0.0292305	-3.22812	0.00124605	0.0233293
ENSSSCG00000054775	156.216	0.270584	0.0744938	3.63231	0.000280901	0.00811044
ENSSSCG00000054848	331.954	0.12614	0.0410487	3.07294	0.00211961	0.0325224
ENSSSCG00000054963	42.3523	-0.21878	0.0744359	-2.93918	0.00329085	0.042874
ENSSSCG00000055007	28.4923	-0.397718	0.0981466	-4.05228	5.07e-05	0.00230756
LOC102167685	76.0948	0.192549	0.0563658	3.41607	0.000635321	0.0143938
ENSSSCG00000055131	629.358	-0.109899	0.0379855	-2.89317	0.00381373	0.0470393
NGRN	696.103	0.0781477	0.0245219	3.18685	0.0014383	0.025317
ENSSSCG00000055311	37.102	-0.239227	0.0746911	-3.20288	0.00136061	0.0243576
ENSSSCG00000055574	132.083	0.230893	0.0712072	3.24255	0.00118466	0.0225117
C1S	2163.69	-0.148085	0.0498134	-2.97279	0.00295104	0.0404155
LOC100523457	30.4862	0.421218	0.130884	3.21824	0.0012898	0.0236673
SLBP	2645.55	-0.0701372	0.0205688	-3.40988	0.000649916	0.0145619
PCBP1	6508.69	-0.044213	0.0136703	-3.23425	0.00121964	0.0229896
ENSSSCG00000056166	25.8072	0.810677	0.145147	5.58521	2.33e-08	3.48e-06
ENSSSCG00000056213	219.408	-0.233491	0.0704517	-3.31421	0.000919035	0.0190659
ENSSSCG00000056245	35.407	-0.382122	0.0953333	-4.00827	6.12e-05	0.00262319
ENSSSCG00000056333	31.3972	0.190223	0.063776	2.98268	0.00285739	0.0395968
ENSSSCG00000056385	15.3155	-0.431207	0.135487	-3.18264	0.00145937	0.0255818
LOC110255332	176.335	-0.32634	0.0616591	-5.29265	1.21e-07	1.54e-05
ENSSSCG00000056686	151.034	0.213748	0.0604294	3.53714	0.000404483	0.0105241
ENSSSCG00000056698	2845.98	0.35296	0.101107	3.49094	0.000481321	0.0118186
SLA-6	239.211	0.2378	0.0470611	5.05302	4.35e-07	4.59e-05
OST4	2246.12	0.0762847	0.0249107	3.06233	0.00219619	0.0334412
ENSSSCG00000056867	20.2179	0.36226	0.119593	3.0291	0.00245286	0.0358255
SAYSD1	169.109	-0.162061	0.0493009	-3.28719	0.00101193	0.020478
ENSSSCG00000057097	295.247	0.115279	0.0386654	2.98144	0.00286893	0.0396421
ENSSSCG00000057109	17.0992	0.345963	0.103757	3.33436	0.000854959	0.0180844
DDT	1599.38	0.10566	0.0289333	3.65184	0.000260367	0.00770334
CD52	248.488	0.307457	0.0958853	3.20651	0.00134357	0.0241876
DEPDC1B	64.6342	-0.256096	0.0634554	-4.03585	5.44e-05	0.0024299
ENSSSCG00000057639	117.629	-0.167374	0.0504123	-3.3201	0.000899845	0.018751
ENSSSCG00000057704	26.1912	-0.270406	0.0879194	-3.07561	0.00210073	0.0323744
ENSSSCG00000057986	22.5166	0.251002	0.081997	3.06112	0.00220512	0.0335408
SGCB	379.48	0.138826	0.0316993	4.37946	1.19e-05	0.000713014
ENSSSCG00000058036	73.4765	0.236426	0.0722952	3.27029	0.00107439	0.0212801
ENSSSCG00000058137	14.6836	0.85863	0.139602	6.15056	7.72e-10	1.72e-07
ANKRD39	946.758	-0.0890432	0.0274202	-3.24736	0.00116482	0.0223773
KRT19	2562.69	-0.228723	0.0663295	-3.44829	0.000564146	0.0132522
LOC100516084	105.502	-0.26378	0.0573043	-4.60315	4.16e-06	0.000318909
ENSSSCG00000059184	64.8636	-0.187857	0.0628628	-2.98836	0.00280476	0.0392554
ANG	824.843	-0.402088	0.073218	-5.49165	3.98e-08	5.7e-06
CYB5D1	452.073	0.107165	0.0354587	3.02225	0.002509	0.0364247
SLC2A1	4017.52	-0.208246	0.0406783	-5.11936	3.07e-07	3.5e-05
ALOX12	34.7474	0.419764	0.0955657	4.39241	1.12e-05	0.0006865
OSR1	514.759	-0.181582	0.0587901	-3.08865	0.00201069	0.0315061
SVBP	703.129	-0.108839	0.0338467	-3.21565	0.0013015	0.023735
PRSS55	33.518	-0.572822	0.0943089	-6.07389	1.25e-09	2.62e-07
IFITM1	206.991	-0.429214	0.0656544	-6.53748	6.26e-11	1.72e-08
GPX1	3673.45	0.605089	0.120158	5.03579	4.76e-07	4.98e-05
ENSSSCG00000060936	357.811	-0.372249	0.0630359	-5.90534	3.52e-09	6.67e-07
DPH5	178.24	0.213611	0.0499209	4.279	1.88e-05	0.00103021
ENSSSCG00000061077	14.2664	0.323364	0.110863	2.91679	0.00353652	0.0449241
ENSSSCG00000061089	103.038	0.306119	0.0827754	3.69819	0.000217142	0.0067223
ENSSSCG00000061094	252.749	-0.151748	0.0435918	-3.48112	0.00049932	0.0120732
RSKR	135.938	-0.202893	0.0545021	-3.72267	0.000197126	0.00627513
ENSSSCG00000061162	71.9601	-0.560049	0.170721	-3.2805	0.00103623	0.0207305
ENSSSCG00000061184	29.6465	0.259949	0.0781331	3.327	0.000877878	0.0184026
ENSSSCG00000061321	167.881	-0.357536	0.0938184	-3.81093	0.000138442	0.00480573
ENSSSCG00000061398	33.3926	-0.478453	0.114882	-4.16475	3.12e-05	0.00154163
ENSSSCG00000061598	32.2409	0.290344	0.0814963	3.56267	0.0003671	0.00975039
ENSSSCG00000061785	23.7098	-0.36959	0.0906917	-4.07523	4.6e-05	0.00212058
TUBB2A	7662.79	0.149996	0.0410498	3.65401	0.000258176	0.00765469
ENSSSCG00000062150	42.364	-0.274637	0.0943539	-2.91071	0.00360605	0.0455134
ENSSSCG00000062155	43.7221	0.672966	0.111875	6.01534	1.8e-09	3.65e-07
ENSSSCG00000062171	28.5549	-0.306512	0.0921605	-3.32585	0.000881493	0.0184233
ENSSSCG00000062190	21.5937	0.410005	0.0960402	4.26909	1.96e-05	0.00106273
PSMG1	522.428	-0.140538	0.0360901	-3.89408	9.86e-05	0.00379774
ICAM2	407.451	0.189667	0.037143	5.1064	3.28e-07	3.6e-05
CHST12	399.486	0.251179	0.0830027	3.02615	0.00247686	0.0360327
LOC110255331	1269.93	0.205586	0.0398081	5.16444	2.41e-07	2.89e-05
ENSSSCG00000062885	58.0516	0.327715	0.0979178	3.34684	0.000817389	0.0174211
AIP	1017.6	-0.0531143	0.0184888	-2.87278	0.00406879	0.0488952
CCDC89	56.4679	0.176543	0.0589551	2.99453	0.00274869	0.0387803
TCEANC2	135.482	0.112147	0.036597	3.06438	0.00218119	0.033249
FEN1	1506.5	-0.112846	0.0220573	-5.11606	3.12e-07	3.5e-05
TMEM127	1634.41	-0.121319	0.0363684	-3.33583	0.000850459	0.018071
ENSSSCG00000063561	22.1406	-0.77655	0.162988	-4.76447	1.89e-06	0.000167012
ZFP69	78.1031	-0.172107	0.0574531	-2.99561	0.002739	0.0387382
