# Supplementary material for: Paternal genetic background orchestrates fetal development through tissue-specific cis-regulatory divergence
Source: iScience. 2026 Jul 13;29(8):116684. doi: 10.1016/j.isci.2026.116684 (PMC13382411; doi:10.1016/j.isci.2026.116684)
Supplement: Table S3. Functional enrichment of global DEGs [file mmc3.xlsx]

## Sheet: Sheet1
Table S3: Functional enrichment of global DEGs.
	GO Term ID	Biological Process	P-Values	Gene Count	%Genes F₁ × GL > F₁ × Pi	%Genes F₁ × GL < F₁ × Pi
	GO:0033108	mitochondrial respiratory chain complex assembly	0	11	72.73	27.27
	GO:0022900	electron transport chain	0	11	81.82	18.18
	GO:0042773	ATP synthesis coupled electron transport	0.01	8	87.5	12.5
	GO:0040029	epigenetic regulation of gene expression	0.01	17	17.65	82.35
	GO:0032970	regulation of actin filament-based process	0.01	29	65.52	34.48
	GO:0008652	amino acid biosynthetic process	0.01	6	100	0
	GO:0006119	oxidative phosphorylation	0.01	8	87.5	12.5
	GO:0014033	neural crest cell differentiation	0.02	7	14.29	85.71
	GO:0034440	lipid oxidation	0.02	11	54.55	45.45
	GO:0006937	regulation of muscle contraction	0.03	9	88.89	11.11
	GO:0006520	amino acid metabolic process	0.03	21	71.43	28.57
	GO:0018193	peptidyl-amino acid modification	0.03	10	80	20
	GO:0007006	mitochondrial membrane organization	0.04	9	77.78	22.22
	GO:0051321	meiotic cell cycle	0.04	14	7.14	92.86
	GO:0048477	oogenesis	0.04	7	0	100
	KEGG ID	KEGG Pathways	P-Values	Gene Count	%Genes F₁ × GL > F₁ × Pi	%Genes F₁ × GL < F₁ × Pi
	KEGG:03030	DNA replication	0.000254481	8	25	75
	KEGG:04210	Apoptosis	0.00364847	15	53.3333	46.6667
	KEGG:04928	Parathyroid hormone synthesis, secretion and action	0.0167661	7	85.7143	14.2857
	KEGG:04725	Cholinergic synapse	0.0246653	8	75	25
	KEGG:04110	Cell cycle	0.0295372	8	0	100
	KEGG:00190	Oxidative phosphorylation	0.0310566	9	88.8889	11.1111
	KEGG:00980	Metabolism of xenobiotics by cytochrome P450	0.0337537	6	83.3333	16.6667
	KEGG:00230	Purine metabolism	0.0362516	8	87.5	12.5
	KEGG:04140	Autophagy	0.0373587	11	81.8182	18.1818
	KEGG:04540	Gap junction	0.0377185	9	60	40
