# Supplementary material for: Paternal genetic background orchestrates fetal development through tissue-specific cis-regulatory divergence
Source: iScience. 2026 Jul 13;29(8):116684. doi: 10.1016/j.isci.2026.116684 (PMC13382411; doi:10.1016/j.isci.2026.116684)
Supplement: Table S4. Tissue-specific differentially expressed genes [file mmc4.xlsx]

## Sheet: Sheet1
Table S4: Tissue‑specific differentially expressed genes.
*FDR (adjusted p-value, significance), are represented using a green–white–red gradient (e.g., low Padj = red, high Padj = green).
Genes	Brain_padj	Kidney_padj	Liver_padj	Muscle_padj	Ovary_padj	Testis_padj
ACOX3	0.000737863	0.000594879	0.0276501	0.0071861	NA	0.00655623
UBC	NA	NA	0.0359773	NA	NA	0.00855689
VTN	NA	NA	NA	NA	NA	0.00855689
VWA3A	NA	NA	NA	NA	NA	0.017022
MGST2	NA	0.00111772	2.46e-06	NA	NA	0.0274315
ENSSSCG00000049640	NA	NA	NA	0.0131528	NA	0.0274315
LOC100513741	0.00361842	0.000674824	0.0357807	0.00367033	NA	0.0361321
UAP1L1	NA	NA	NA	NA	NA	0.0403383
ENSSSCG00000051564	NA	NA	NA	NA	NA	0.0403383
TDRD12	NA	0.0021001	NA	NA	NA	0.049139
ITM2C	NA	NA	NA	NA	NA	0.049139
ARHGAP8	0.0124464	NA	NA	NA	NA	NA
TTLL1	0.00132031	0.000227856	NA	NA	NA	NA
CHADL	0.00961368	0.0246669	NA	NA	NA	NA
KIF5A	0.0105837	NA	NA	NA	NA	NA
LRRC23	0.0354907	NA	NA	NA	NA	NA
NT5DC3	0.0109295	NA	NA	NA	NA	NA
SSR1	0.0225131	NA	NA	NA	NA	NA
SLA-3	3.4e-05	NA	NA	NA	NA	NA
ATP6V1G2	0.00383055	NA	NA	NA	NA	NA
DEF6	0.0087215	NA	NA	NA	NA	NA
HSP90AB1	0.00487289	NA	NA	NA	NA	NA
PLA2G7	0.0137902	NA	NA	NA	NA	NA
CPEB1	0.0197804	NA	NA	NA	NA	NA
C14orf119	0.0105837	NA	NA	NA	NA	NA
SPTB	0.00757564	NA	NA	NA	NA	NA
SLC8A3	0.0110386	NA	NA	NA	NA	NA
SIPA1L1	0.0185822	NA	NA	NA	NA	NA
AREL1	0.026477	NA	NA	NA	NA	NA
PSMC1	0.0242114	NA	NA	NA	NA	NA
DDX24	9.91e-05	NA	NA	NA	NA	NA
LOC100522551	0.000193059	NA	NA	NA	NA	NA
PMFBP1	0.00206877	NA	NA	NA	NA	NA
ATP6V0D1	1.51e-05	3.71e-06	0.005145	NA	NA	NA
FBXL8	0.0197804	0.01146	NA	NA	NA	NA
GINS3	0.0177479	NA	NA	NA	NA	NA
CSNK2A2	0.026432	NA	NA	NA	NA	NA
MMP2	1.05e-08	NA	NA	NA	NA	NA
AKT1S1	0.0108176	NA	NA	NA	NA	NA
OSCAR	0.00200152	NA	NA	NA	NA	NA
CDK11	0.0125727	NA	NA	NA	NA	NA
VPS13D	0.0146712	NA	NA	NA	NA	NA
EFHD2	0.0423499	NA	NA	NA	NA	NA
CASP9	0.0455466	NA	NA	NA	NA	NA
DNAJC16	0.0444412	NA	NA	NA	NA	NA
SYTL1	0.0105837	0.0403214	NA	NA	NA	NA
EYA3	0.0118031	NA	NA	NA	NA	NA
RPA2	0.0170107	NA	NA	NA	NA	NA
THEMIS2	0.0087215	NA	NA	NA	NA	NA
CAP1	0.0221955	NA	NA	NA	NA	NA
ENSSSCG00000003746	0.0458869	NA	NA	NA	NA	NA
KANK4	0.011257	NA	NA	NA	NA	NA
PARS2	0.0229617	NA	NA	NA	NA	NA
ZNF584	0.00301625	NA	NA	NA	NA	NA
TCP1	0.0264211	NA	NA	NA	NA	NA
SMAP1	0.0455466	NA	NA	NA	NA	NA
OSTM1	0.00961368	NA	NA	NA	NA	NA
EEF1A1	0.0455466	NA	NA	NA	NA	NA
HAUS1	0.0194617	NA	NA	NA	NA	NA
TMOD3	0.00123952	NA	NA	NA	NA	NA
PDIA3	0.0291339	NA	NA	NA	NA	NA
MAP1A	0.017835	0.022205	NA	NA	NA	NA
PYGL	0.00519214	NA	NA	NA	NA	NA
TRIM9	0.0330579	NA	NA	NA	NA	NA
STYX	0.0270174	NA	NA	NA	NA	NA
ARMH4	0.0087215	NA	NA	NA	NA	NA
PHF24	0.0473698	NA	NA	NA	NA	NA
VCP	0.0275742	NA	NA	NA	NA	NA
FBXO10	0.0087215	NA	NA	NA	NA	NA
TRMO	0.0366785	NA	NA	NA	NA	NA
TRAF1	0.00331895	0.0208789	NA	NA	NA	NA
GARNL3	0.00477954	0.046668	NA	NA	NA	NA
LAMC3	0.0399982	8.04e-05	NA	NA	NA	NA
CYSRT1	0.00760461	NA	NA	NA	NA	NA
ZC2HC1A	0.00268701	NA	NA	NA	NA	NA
F5	0.00800082	NA	NA	NA	NA	NA
MPZL1	0.00764023	0.00158421	0.00837961	NA	NA	NA
OLFML2B	0.0475749	NA	NA	NA	NA	NA
FCER1G	0.0230196	NA	NA	NA	NA	NA
NDUFS2	0.0194617	NA	NA	NA	NA	NA
F11R	0.0314328	NA	NA	NA	NA	NA
KIRREL1	0.0131284	0.0490973	NA	NA	NA	NA
CCT3	4.47e-05	NA	NA	NA	NA	NA
CLK2	0.0497798	NA	NA	NA	NA	NA
PGLYRP4	0.0063119	0.0109725	NA	NA	NA	NA
MTMR11	0.0429397	NA	NA	NA	NA	NA
NUDT17	0.00200152	NA	NA	0.035769	NA	NA
CYB561D1	0.0358804	NA	NA	NA	NA	NA
ALG14	0.00393554	NA	NA	NA	NA	NA
ZNHIT6	0.0431439	NA	NA	NA	NA	NA
LOC100154844	0.0270174	NA	0.00994464	NA	NA	NA
VDAC3	0.0298623	NA	NA	NA	NA	NA
AP3M2	0.0025423	NA	NA	NA	NA	NA
BFSP1	0.00139423	NA	NA	NA	NA	NA
DSTN	0.0366785	NA	NA	NA	NA	NA
DZANK1	0.00800082	NA	NA	NA	NA	NA
PTPRA	0.00648399	NA	NA	0.0283488	NA	NA
NDRG3	0.0394135	NA	NA	NA	NA	NA
VSTM2L	0.0215588	NA	NA	NA	NA	NA
TTI1	0.0323857	NA	NA	NA	NA	NA
SULF2	0.0473532	NA	NA	NA	NA	NA
PDGFA	0.0215588	NA	NA	NA	NA	NA
LOC102162791	0.0399982	NA	NA	NA	NA	NA
AP5Z1	0.00194229	0.000754179	0.0276501	NA	NA	NA
MMD2	0.0131284	NA	NA	NA	NA	NA
EIF2AK1	0.0263913	NA	NA	NA	NA	NA
BUD31	0.0458869	NA	NA	NA	NA	NA
CALN1	0.000229872	NA	NA	NA	NA	NA
ASL	0.0197038	NA	NA	NA	NA	NA
ITGAL	0.0362081	NA	NA	NA	NA	NA
GPRC5B	0.0359261	NA	NA	NA	NA	NA
GLYR1	0.0444484	NA	NA	NA	NA	NA
PDIA2	0.00519214	NA	NA	NA	NA	NA
ABHD1	0.00353963	NA	0.0168807	NA	NA	NA
GRK4	0.00721749	NA	NA	NA	NA	NA
PPP2R2C	0.0330579	NA	NA	NA	NA	NA
OTUD4	0.037378	NA	NA	NA	NA	NA
SEC31A	0.00800082	NA	NA	NA	NA	NA
B3GLCT	0.0403841	NA	NA	NA	NA	NA
NEK3	0.00519214	NA	NA	NA	NA	NA
STMN4	6.52e-05	NA	NA	NA	NA	NA
RIMBP2	0.0265183	NA	NA	NA	NA	NA
CAMKK2	0.00961368	NA	NA	0.0394713	NA	NA
SGSM1	0.0109849	0.00792004	NA	NA	0.0414916	NA
HPS4	0.03918	NA	NA	NA	NA	NA
OSBP2	0.0132082	NA	NA	NA	NA	NA
EIF4ENIF1	0.0177479	NA	NA	NA	NA	NA
P2RX6	0.0032604	NA	NA	NA	NA	NA
AIFM2	0.00353963	0.0262606	NA	0.00552417	NA	NA
MICU1	0.00312539	NA	NA	NA	NA	NA
PARG	0.000737863	NA	NA	NA	0.00899789	NA
CRTAC1	0.0117408	NA	NA	NA	NA	NA
CNNM1	0.0109849	NA	NA	NA	NA	NA
GFRA1	3.89e-05	NA	NA	NA	NA	NA
GPR26	0.030853	NA	NA	NA	NA	NA
OAT	0.00276812	NA	NA	NA	NA	NA
PTPRE	0.0286268	NA	NA	NA	NA	NA
UBAP2	0.03918	NA	NA	NA	NA	NA
OSBPL10	0.0315595	NA	NA	NA	NA	NA
CAND2	0.0422075	NA	NA	NA	NA	NA
SEC61A1	0.00386527	NA	NA	NA	NA	NA
TBL1XR1	0.0112194	NA	NA	NA	NA	NA
HCLS1	0.03918	NA	NA	NA	NA	NA
CMSS1	0.0323857	NA	NA	NA	NA	NA
TSPYL2	0.0399982	NA	NA	NA	NA	NA
LAS1L	0.0210198	NA	NA	NA	NA	NA
PGK1	0.006165	NA	NA	NA	NA	NA
DRP2	0.0375774	NA	NA	NA	NA	NA
SLC25A43	0.00500076	NA	NA	NA	NA	NA
FHL1	0.0255804	NA	NA	NA	NA	NA
EPS8L2	0.00285701	NA	NA	NA	NA	NA
NADSYN1	0.000447642	NA	NA	NA	NA	NA
ENSSSCG00000012879	0.027877	NA	NA	NA	NA	NA
PC	0.00800082	NA	NA	NA	NA	NA
SLC29A2	0.0444484	NA	NA	NA	NA	NA
TRPT1	0.000380749	NA	4.72e-13	2.35e-09	NA	NA
FADS3	0.0371972	NA	NA	NA	NA	NA
CYB561A3	0.0358801	0.00193548	NA	NA	NA	NA
UNC13A	0.00519214	NA	NA	NA	NA	NA
KIAA1191	0.0117408	NA	NA	NA	NA	NA
RFESD	0.00519214	NA	NA	NA	NA	NA
ACSL6	0.00878449	NA	0.00486132	NA	NA	NA
VDAC1	0.0381196	NA	NA	NA	NA	NA
SH3RF2	0.00724023	NA	0.00178713	NA	NA	NA
FBXO38	0.0403841	NA	NA	NA	NA	NA
LOC100519082	0.00312539	0.0495136	1.23e-05	NA	NA	NA
PAK1	0.00317547	NA	NA	NA	NA	NA
ENDOD1	0.00021117	NA	NA	NA	NA	NA
CFAP68	0.0399982	NA	NA	NA	NA	NA
APLP2	0.0303461	NA	NA	NA	NA	NA
ASNS	0.0108003	NA	NA	NA	NA	NA
GRM3	8.87e-05	NA	NA	NA	NA	NA
NMNAT2	0.0182641	NA	NA	NA	NA	NA
SMYD2	0.000109162	NA	NA	NA	NA	NA
CDKN2AIP	0.026477	NA	NA	NA	NA	NA
FAM149A	0.0312932	NA	NA	NA	NA	NA
LIMS2	1.51e-05	NA	NA	NA	NA	NA
SP3	0.0146712	NA	NA	NA	NA	NA
UNC80	0.00312539	NA	NA	NA	NA	NA
ARPC2	0.0222979	NA	NA	NA	NA	NA
GIMAP8	0.0358804	NA	NA	NA	NA	NA
ATP6V0A4	0.0444484	NA	NA	NA	NA	NA
VPS41	0.0229617	NA	NA	NA	NA	NA
CFAP90	0.00947195	NA	NA	0.0265084	NA	NA
BAIAP2	0.02102	NA	NA	NA	NA	NA
ITGB3	0.0458869	NA	NA	NA	NA	NA
NSF	0.00269245	NA	NA	NA	NA	NA
HIGD1B	0.00146913	NA	NA	NA	NA	NA
OSBPL7	0.0182641	NA	NA	NA	NA	NA
ACACA	0.00200152	NA	NA	NA	NA	NA
CCL3L1	0.0492231	NA	NA	NA	NA	NA
WSB1	0.0181187	NA	NA	NA	NA	NA
SUPT6H	0.0087215	NA	NA	NA	NA	NA
TRPV2	0.0210198	NA	NA	NA	NA	NA
ALDH3A1	0.0399982	NA	NA	NA	NA	NA
CYB5RL	0.0431439	0.0218751	1.81e-05	NA	NA	NA
GRIPAP1	0.0244946	NA	NA	NA	NA	NA
MFSD4A	0.000181946	NA	NA	NA	NA	NA
STIP1	0.0265282	NA	NA	NA	NA	NA
SENP7	0.0214889	NA	NA	NA	NA	NA
TNFRSF1B	0.000327232	NA	NA	NA	NA	NA
SNRNP35	0.0419425	NA	NA	NA	NA	NA
SLC3A2	0.0314328	NA	NA	NA	NA	NA
FEM1B	0.0133623	NA	NA	NA	NA	NA
PAF1	0.0110576	NA	NA	NA	NA	NA
LOC100525692	0.0275742	0.0100809	0.0116261	0.0291073	NA	NA
CCDC149	0.00714393	NA	NA	NA	NA	NA
PNRC2	0.02102	NA	NA	NA	NA	NA
UBALD2	0.0222015	NA	NA	NA	NA	NA
NRM	0.03918	NA	NA	NA	NA	NA
REEP1	0.0444484	NA	NA	NA	NA	NA
MRPS27	0.0197038	NA	NA	NA	NA	NA
TXNRD3	0.0194851	0.00593503	NA	6.59e-05	NA	NA
CRACR2B	0.0087215	NA	NA	NA	NA	NA
EFCC1	0.00218865	0.00593503	NA	NA	NA	NA
TLN2	0.0429397	NA	NA	NA	NA	NA
AMPH	0.00864873	NA	NA	NA	NA	NA
MLH1	0.0317158	NA	NA	NA	NA	NA
METTL3	0.0131392	NA	NA	NA	NA	NA
PDE4DIP	0.0363672	NA	NA	NA	NA	NA
EPHB1	0.0112194	NA	NA	NA	NA	NA
KLHL18	0.0444484	NA	NA	NA	NA	NA
IMMT	0.00961368	NA	NA	NA	NA	NA
ANO9	0.0419425	0.00158421	NA	NA	NA	NA
ABTB1	0.00757564	0.00593204	0.000845527	0.000810491	NA	NA
PGGHG	0.00760461	0.00250876	0.0115415	NA	0.00842712	NA
LAPTM5	0.0354302	NA	NA	NA	NA	NA
PITPNA	0.00331895	NA	NA	NA	NA	NA
RNASEH1	0.0303461	NA	NA	NA	NA	NA
HTR1D	0.0242114	NA	NA	NA	NA	NA
TAP1	0.0244262	NA	NA	NA	NA	NA
ACTR6	0.00757564	NA	NA	NA	NA	NA
CLCNK	0.00760461	0.000437645	NA	NA	NA	NA
ADAMTSL2	2.08e-05	NA	NA	NA	NA	NA
BPI	0.0397389	NA	NA	NA	NA	NA
RHCE	0.0090875	NA	NA	NA	NA	NA
KIFC2	0.0425328	NA	NA	NA	NA	NA
LOC110255205	0.00800082	0.027124	NA	NA	NA	NA
FHOD3	0.0015773	NA	NA	NA	NA	NA
LSAMP	0.00826746	NA	NA	NA	NA	NA
DCAF4	0.0363672	NA	NA	NA	NA	NA
PTPRM	0.0249816	NA	NA	NA	NA	NA
LGI2	0.0419425	NA	NA	NA	NA	NA
IDI1	0.019394	NA	NA	NA	NA	NA
HRH2	0.00393554	NA	NA	NA	NA	NA
RASIP1	0.03918	NA	NA	NA	NA	NA
AJUBA	0.0139295	NA	NA	NA	NA	NA
TOX4	0.0444484	NA	NA	NA	NA	NA
SEMA4G	0.013673	NA	NA	NA	NA	NA
EXTL1	0.00305785	NA	NA	NA	NA	NA
RPS9	0.0056054	0.0198202	3.96e-05	NA	NA	NA
FZD2	0.0109897	NA	NA	NA	NA	NA
TOP6BL	0.000934165	NA	NA	NA	NA	NA
CDS2	0.0366785	NA	NA	NA	NA	NA
RSBN1	0.0197804	NA	NA	NA	NA	NA
C9orf78	0.00800082	NA	NA	NA	NA	NA
TMEM143	6.17e-05	1.7e-05	2.46e-06	0.00106181	NA	NA
ALDH1L1	0.0087215	NA	NA	NA	NA	NA
GAP43	0.0194851	NA	NA	NA	NA	NA
OR10AH1	0.00519214	NA	NA	NA	NA	NA
MLYCD	0.0182641	NA	NA	NA	NA	NA
CCDC28B	0.000934165	NA	NA	0.0112001	NA	NA
ZCCHC17	0.00757564	NA	NA	NA	NA	NA
C12orf75	0.00506562	NA	NA	NA	NA	NA
XKR4	0.0109295	NA	NA	NA	NA	NA
KCNS2	0.0194851	NA	NA	NA	NA	NA
NKAIN1	0.00285701	NA	NA	NA	NA	NA
EIF1AX	0.0139812	0.0308806	NA	NA	NA	NA
SLC37A3	0.0315724	NA	NA	NA	NA	NA
SAPCD2	0.00244131	NA	NA	NA	NA	NA
SPOCK1	0.0117408	NA	NA	NA	NA	NA
ZC3HAV1L	3.68e-05	0.000726306	NA	0.00515703	NA	NA
CLXN	0.000159234	NA	NA	NA	NA	NA
MANF	0.0087215	NA	NA	NA	NA	NA
DDX47	0.0366785	NA	NA	NA	NA	NA
KCNK9	0.0490441	NA	NA	NA	NA	NA
SARAF	0.0458869	NA	NA	NA	NA	NA
MUC5B	0.041572	NA	NA	NA	NA	NA
CPLX2	0.0182641	NA	NA	NA	NA	NA
KPNA6	0.0399982	NA	NA	NA	NA	NA
RIOX2	0.0399982	NA	NA	NA	NA	NA
RAP1GAP2	0.0346993	NA	NA	NA	NA	NA
ILDR2	0.0161018	NA	NA	NA	NA	NA
IDNK	0.0413969	NA	NA	NA	NA	NA
ATP8A2	0.0110576	NA	NA	NA	NA	NA
SLC36A1	0.0317158	NA	NA	NA	NA	NA
CA5A	0.00312539	NA	NA	NA	NA	NA
CS	0.0137848	NA	NA	NA	NA	NA
UBE2QL1	0.0319564	NA	NA	NA	NA	NA
FTO	0.0109849	NA	NA	NA	NA	NA
MFAP4	0.00188345	8.59e-05	NA	NA	0.0216131	NA
RRAD	1.05e-08	NA	NA	NA	NA	NA
ITGA7	0.0315724	NA	NA	NA	NA	NA
PAWR	0.0083892	NA	NA	NA	NA	NA
STOM	0.0319564	NA	NA	NA	NA	NA
SLC25A36	0.000812539	NA	NA	NA	NA	NA
FABP3	0.0177888	NA	NA	NA	NA	NA
AKR1E2	0.0087215	NA	NA	0.00552417	0.00150343	NA
TUBB4B	3e-05	0.00404114	NA	NA	NA	NA
PROKR2	5.13e-05	NA	NA	NA	NA	NA
DNAJA4	0.00195234	NA	NA	NA	NA	NA
SINHCAF	0.0465005	NA	NA	NA	NA	NA
ZNF853	0.000580524	NA	NA	NA	NA	NA
GYG2	0.0315724	NA	NA	NA	NA	NA
TSR1	0.0471711	NA	NA	NA	NA	NA
ARSB	0.00194229	NA	NA	NA	NA	NA
LOC100156107	0.00760461	NA	NA	NA	NA	NA
PIGH	0.00519214	NA	NA	NA	NA	NA
ETNK1	0.00961368	NA	NA	NA	NA	NA
NIF3L1	0.000269105	0.00104732	NA	NA	NA	NA
MARCHF5	0.00017297	NA	NA	NA	NA	NA
RHBDD2	0.0399982	NA	NA	NA	NA	NA
CTXN2	0.0087215	NA	NA	NA	NA	NA
SMIM20	0.00800802	NA	NA	NA	NA	NA
FABP4	0.0281452	0.0193913	NA	NA	NA	NA
SLC38A7	0.0234484	NA	NA	NA	NA	NA
ENSSSCG00000041042	0.0314328	NA	NA	NA	NA	NA
ENSSSCG00000041050	0.000238612	NA	NA	0.0308855	NA	NA
ENSSSCG00000041214	0.0161999	NA	NA	NA	NA	NA
ENSSSCG00000042062	0.0471711	NA	NA	NA	NA	NA
LOC100514469	0.00550955	0.0457791	NA	NA	NA	NA
ENSSSCG00000044016	0.0400136	NA	NA	NA	NA	NA
LOC106507672	0.00269245	0.0207525	NA	0.0071861	NA	NA
WDFY4	0.0478157	NA	NA	NA	NA	NA
ENSSSCG00000046512	0.00220327	0.00468825	0.0494533	0.00922063	0.00339794	NA
ENSSSCG00000047466	0.00285701	0.00222853	NA	NA	NA	NA
ENSSSCG00000048408	1.57e-07	NA	NA	NA	NA	NA
ENSSSCG00000048979	0.0315724	NA	NA	NA	NA	NA
ENSSSCG00000049539	0.0378916	NA	0.0306512	0.000524412	NA	NA
TGOLN2	0.0374235	NA	NA	NA	NA	NA
LOC106510665	0.0425109	NA	NA	NA	NA	NA
ENSSSCG00000051900	0.0465005	NA	NA	NA	NA	NA
ENSSSCG00000052744	0.00312539	NA	NA	NA	NA	NA
SLC5A10	0.00206877	NA	NA	0.0196982	NA	NA
ENSSSCG00000054119	0.0398777	NA	NA	NA	NA	NA
HTR1A	0.0122042	NA	NA	NA	NA	NA
NKD2	0.00123952	NA	NA	0.000810491	NA	NA
NGRN	0.0214889	NA	NA	NA	NA	NA
ENSSSCG00000055574	0.0036332	NA	NA	NA	NA	NA
ENSSSCG00000056245	0.00550955	NA	NA	NA	NA	NA
SLA-6	0.0225131	NA	NA	0.0356657	NA	NA
ENSSSCG00000057076	0.00487289	NA	NA	NA	NA	NA
POLR3B	0.0317158	NA	NA	NA	NA	NA
ENSSSCG00000059103	0.0381482	NA	NA	NA	NA	NA
C16orf74	0.0434973	NA	NA	NA	NA	NA
ANG	0.000626414	NA	NA	NA	NA	NA
DDX19A	0.0137834	NA	NA	NA	NA	NA
PRSS55	0.0194851	0.0129861	NA	NA	NA	NA
ENSSSCG00000061064	2.72e-05	NA	NA	0.0341254	NA	NA
GALP	0.00760461	NA	NA	NA	NA	NA
ENSSSCG00000061398	0.0087215	NA	NA	NA	NA	NA
ENSSSCG00000062155	0.0161018	NA	NA	NA	0.0379111	NA
NUP50	NA	0.0157516	NA	NA	NA	NA
PARVB	NA	0.0229183	NA	0.0330041	NA	NA
TTLL12	NA	0.0112711	0.0106319	NA	NA	NA
PMM1	NA	9.62e-05	NA	NA	NA	NA
ACO2	NA	0.0404197	NA	NA	NA	NA
CSNK1E	NA	0.0102282	NA	NA	NA	NA
TMEM184B	NA	0.015051	NA	NA	NA	NA
CKAP4	NA	0.00104732	NA	NA	NA	NA
DDN	NA	0.0148363	NA	NA	NA	NA
ENSSSCG00000000207	NA	0.00182901	0.034025	4e-05	NA	NA
RAB3IP	NA	0.0216227	NA	NA	NA	NA
TBC1D15	NA	0.022205	NA	NA	NA	NA
PPFIBP1	NA	0.0036764	NA	NA	NA	NA
ITPR2	NA	0.00190015	NA	NA	NA	NA
C2CD5	NA	0.0402506	NA	NA	NA	NA
PLEKHA5	NA	0.0115971	NA	NA	NA	NA
ATF7IP	NA	0.0236403	NA	NA	NA	NA
FOXM1	NA	0.045301	NA	NA	NA	NA
IL17RA	NA	0.0252427	NA	NA	NA	NA
LRRK2	NA	0.00230232	NA	NA	NA	NA
TWF1	NA	0.01443	NA	NA	NA	NA
PUS7L	NA	0.0163803	NA	NA	NA	NA
SCAF11	NA	0.0421948	NA	NA	NA	NA
WASHC4	NA	0.000525862	NA	NA	NA	NA
TXNRD1	NA	0.0301147	NA	0.0394713	NA	NA
HSP90B1	NA	0.00187553	NA	NA	NA	NA
UTP20	NA	0.00965605	NA	NA	NA	NA
ZDHHC17	NA	0.0129981	NA	NA	NA	NA
LARGE1	NA	0.00972201	NA	NA	NA	NA
BMP6	NA	0.000594879	NA	NA	NA	NA
TPMT	NA	2.52e-06	NA	NA	NA	NA
ZNF184	NA	0.0104739	NA	NA	NA	NA
ABCF1	NA	0.043458	NA	NA	NA	NA
TUBB	NA	0.00137461	NA	NA	NA	NA
PRRC2A	NA	0.00880692	NA	NA	NA	NA
SCUBE3	NA	0.0208731	NA	NA	NA	NA
FANCE	NA	0.0129861	NA	NA	NA	NA
UBR2	NA	4.32e-05	NA	NA	NA	NA
PTK7	NA	0.0156331	NA	NA	NA	NA
CDC5L	NA	0.00900621	NA	NA	NA	NA
SLC25A27	NA	0.0308835	NA	NA	NA	NA
IREB2	NA	0.0155675	NA	NA	NA	NA
ADAMTS7	NA	0.0242507	NA	NA	NA	NA
ABHD17C	NA	0.0242507	NA	NA	NA	NA
HOMER2	NA	0.00856271	NA	NA	NA	NA
CSK	NA	0.0339926	NA	NA	NA	NA
HECTD1	NA	0.00402972	NA	NA	NA	NA
CIDEB	NA	0.0155459	NA	NA	NA	NA
CHD2	NA	0.00137461	NA	NA	NA	NA
PALS1	NA	0.0378337	NA	NA	NA	NA
PTGR2	NA	0.0301975	NA	NA	NA	NA
ESRRB	NA	0.0156331	NA	NA	NA	NA
POMT2	NA	0.039448	NA	NA	NA	NA
SAMD15	NA	0.0050399	NA	NA	NA	NA
ZC3H14	NA	0.00656548	NA	NA	NA	NA
TC2N	NA	0.0450936	NA	NA	NA	NA
ATXN3	NA	0.046668	NA	NA	NA	NA
LGMN	NA	0.0243531	NA	NA	NA	NA
ITPK1	NA	0.00879976	NA	NA	NA	NA
CLMN	NA	0.0494397	NA	NA	NA	NA
AK7	NA	0.00923913	NA	NA	NA	NA
PAPOLA	NA	0.0283889	NA	NA	NA	NA
GSE1	NA	0.0234603	NA	NA	NA	NA
MON1B	NA	0.000293003	NA	NA	NA	NA
LDHD	NA	0.0308835	NA	0.00552417	NA	NA
VAC14	NA	0.016288	NA	NA	NA	NA
NFAT5	NA	0.00624842	NA	NA	NA	NA
EDC4	NA	0.0380826	NA	NA	NA	NA
KATNB1	NA	8.04e-05	NA	0.0196066	NA	NA
PLLP	NA	0.0440746	NA	NA	NA	NA
LSM14A	NA	0.044015	NA	NA	NA	NA
ZNF283	NA	0.0458472	NA	NA	NA	NA
APOC2	NA	0.0234603	NA	NA	NA	NA
NECTIN2	NA	0.00838423	NA	NA	NA	NA
SAE1	NA	0.0155675	NA	NA	NA	NA
LIG1	NA	0.0303843	NA	NA	NA	NA
GYS1	NA	0.0101212	NA	NA	NA	NA
AP2A1	NA	0.0175828	NA	NA	NA	NA
GPR153	NA	0.0430237	NA	NA	NA	NA
TMEM201	NA	0.037697	NA	NA	NA	NA
MTOR	NA	0.0352826	NA	NA	NA	NA
FBLIM1	NA	1.21e-06	NA	NA	NA	NA
TMEM82	NA	0.0246669	NA	NA	NA	NA
FAM131C	NA	0.0127044	NA	NA	NA	NA
SMPDL3B	NA	0.0369276	0.0112389	NA	NA	NA
FAM167B	NA	0.00593503	NA	NA	NA	NA
ZMYM4	NA	0.0080484	NA	NA	NA	NA
RLF	NA	0.00846006	NA	NA	NA	NA
EPB41L3	NA	0.00738145	NA	NA	NA	NA
SS18	NA	0.0239678	NA	NA	NA	NA
TRAPPC8	NA	0.0270101	NA	NA	NA	NA
ZNF397	NA	0.0441378	NA	NA	NA	NA
GALNT1	NA	0.0458597	NA	NA	NA	NA
MCOLN2	NA	0.0220143	NA	NA	NA	NA
ZZZ3	NA	0.0124985	NA	NA	NA	NA
TYW3	NA	0.0430237	NA	NA	NA	NA
DOCK7	NA	0.0410236	NA	NA	NA	NA
SPATA6	NA	0.0441415	NA	NA	NA	NA
CCDC30	NA	0.0430237	NA	NA	NA	NA
ZNF274	NA	0.0367627	NA	NA	NA	NA
PLG	NA	0.0228561	NA	NA	NA	NA
CNKSR3	NA	0.0344503	NA	NA	NA	NA
FBXO30	NA	0.0314117	NA	NA	NA	NA
UTRN	NA	0.0101682	NA	NA	NA	NA
BCLAF1	NA	0.036134	NA	NA	NA	NA
AHI1	NA	0.0302801	NA	NA	NA	NA
HBS1L	NA	0.0242507	NA	NA	NA	NA
EPB41L2	NA	0.0468192	NA	NA	NA	NA
KIAA0408	NA	0.00813022	NA	NA	NA	NA
NCOA7	NA	0.0227652	NA	NA	NA	NA
SERINC1	NA	0.00409201	NA	NA	NA	NA
FAM135A	NA	0.0222172	NA	NA	NA	NA
CEP162	NA	0.0337895	NA	NA	NA	NA
NT5E	NA	0.0262299	NA	NA	NA	NA
SLC35A1	NA	0.0460029	NA	NA	NA	NA
FBXL4	NA	0.0481114	NA	NA	NA	NA
CCNC	NA	0.0495136	NA	NA	NA	NA
ATG5	NA	0.00578592	NA	NA	NA	NA
HDAC2	NA	0.0491195	NA	NA	NA	NA
DOP1A	NA	0.0236403	NA	NA	NA	NA
MYO6	NA	0.0290086	NA	NA	NA	NA
RBPMS2	NA	0.020014	NA	NA	NA	NA
HERC1	NA	0.00959059	NA	NA	NA	NA
CA12	NA	0.0408516	NA	NA	NA	NA
ICE2	NA	0.0455283	NA	NA	NA	NA
UNC13C	NA	0.0127334	NA	NA	NA	NA
WDR72	NA	0.0120672	NA	NA	NA	NA
MYO5C	NA	0.00148971	NA	NA	NA	NA
SECISBP2L	NA	0.039117	NA	NA	NA	NA
UBR1	NA	0.00838423	NA	NA	NA	NA
TMEM87A	NA	0.00631773	NA	NA	NA	NA
TYRO3	NA	0.00907255	NA	NA	NA	NA
SPINT1	NA	0.00431114	NA	NA	NA	NA
IVD	NA	0.0290086	NA	NA	NA	NA
ACTC1	NA	0.024685	NA	NA	NA	NA
ARHGAP11A	NA	0.0467407	NA	NA	NA	NA
MPHOSPH10	NA	0.0496522	NA	NA	NA	NA
SALL3	NA	0.00066187	NA	NA	NA	NA
ZCCHC2	NA	0.0249498	NA	NA	NA	NA
PIGN	NA	0.016673	NA	NA	NA	NA
CCBE1	NA	0.031658	NA	NA	NA	NA
LMAN1	NA	0.000435095	NA	NA	NA	NA
CLPX	NA	0.00207647	NA	NA	NA	NA
DENND4A	NA	0.00623455	NA	NA	NA	NA
MYO9A	NA	0.0228561	NA	NA	NA	NA
FANCM	NA	0.00662996	NA	NA	NA	NA
FERMT2	NA	0.0376361	NA	NA	NA	NA
WDHD1	NA	0.0105401	NA	NA	NA	NA
EXOC5	NA	0.0263072	NA	NA	NA	NA
ARID4A	NA	0.0365413	NA	NA	NA	NA
KIAA0586	NA	0.0338359	NA	NA	NA	NA
DAAM1	NA	0.000329472	NA	NA	NA	NA
SYNE2	NA	0.0407008	NA	NA	NA	NA
LRRC19	NA	0.027124	NA	NA	NA	NA
DENND4C	NA	0.00484173	NA	NA	NA	NA
TTC39B	NA	0.000594879	NA	NA	NA	NA
MPDZ	NA	0.00402972	NA	NA	NA	NA
SMARCA2	NA	0.037031	NA	NA	NA	NA
RNF20	NA	0.0112342	NA	NA	NA	NA
TMEM245	NA	0.0234603	NA	NA	NA	NA
SVEP1	NA	0.0120625	NA	NA	0.0380113	NA
COL27A1	NA	0.0218751	NA	NA	NA	NA
PHF19	NA	0.0333922	NA	NA	NA	NA
MRRF	NA	0.0338449	NA	NA	NA	NA
PTGS1	NA	0.0347507	NA	NA	NA	NA
RC3H2	NA	0.0156331	NA	NA	NA	NA
FPGS	NA	0.009233	NA	NA	NA	NA
LCN2	NA	0.00550044	NA	NA	NA	NA
CERCAM	NA	0.0468192	NA	NA	NA	NA
DIPK1B	NA	0.0381453	NA	NA	NA	NA
NELFB	NA	0.00864403	NA	NA	NA	NA
EXD3	NA	0.000466278	NA	NA	NA	NA
ANXA13	NA	0.022205	NA	NA	NA	NA
ENPP2	NA	0.0258609	NA	NA	NA	NA
CCN3	NA	0.00674345	NA	NA	NA	NA
RAD21	NA	0.0262299	NA	NA	NA	NA
PKHD1L1	NA	0.0402352	NA	NA	NA	NA
NUDCD1	NA	0.0368316	NA	NA	NA	NA
EMC2	NA	0.00996396	NA	NA	NA	NA
EIF3E	NA	0.0256407	NA	NA	NA	NA
RNF19A	NA	0.00432469	NA	NA	NA	NA
VPS13B	NA	0.00633145	NA	NA	NA	NA
STK3	NA	0.0211395	NA	NA	NA	NA
MTDH	NA	0.00627251	NA	NA	NA	NA
PTDSS1	NA	0.00603739	NA	NA	NA	NA
VIRMA	NA	0.0018835	NA	NA	NA	NA
SLC26A7	NA	0.0228317	NA	NA	NA	NA
CA2	NA	0.0111062	NA	NA	NA	NA
LOC100522735	NA	0.0234603	NA	NA	NA	NA
RALYL	NA	0.0306754	NA	NA	NA	NA
PEX2	NA	0.0236403	NA	NA	NA	NA
ARFGEF1	NA	0.00201796	NA	NA	NA	NA
CSPP1	NA	0.0437885	NA	NA	NA	NA
COPS5	NA	0.0454094	NA	NA	NA	NA
SGK3	NA	0.019509	NA	NA	NA	NA
VCPIP1	NA	0.0333231	NA	NA	NA	NA
MCM4	NA	0.0155675	NA	0.000179369	NA	NA
GPA33	NA	0.00137461	NA	NA	NA	NA
RGS4	NA	0.0449357	NA	NA	NA	NA
NCSTN	NA	0.0080302	NA	NA	NA	NA
TAGLN2	NA	0.0392425	NA	NA	NA	NA
HDGF	NA	0.013122	NA	NA	NA	NA
BCAN	NA	0.00896625	NA	NA	NA	NA
ASH1L	NA	0.0439928	NA	NA	NA	NA
S100A4	NA	0.0301147	NA	NA	NA	NA
ZNF687	NA	0.022205	NA	NA	NA	NA
MAN1A2	NA	0.0394123	NA	NA	NA	NA
IGSF3	NA	0.0107107	NA	NA	NA	NA
CSDE1	NA	0.000149588	NA	NA	NA	NA
DCLRE1B	NA	0.0156452	NA	NA	NA	NA
CAPZA1	NA	0.0172242	NA	NA	NA	NA
SLC16A4	NA	0.039398	NA	NA	NA	NA
WDR47	NA	0.00468825	NA	NA	NA	NA
DNTTIP2	NA	0.00346105	NA	NA	NA	NA
FNBP1L	NA	0.0455283	NA	NA	NA	NA
EVI5	NA	0.00383221	NA	NA	NA	NA
GBP2	NA	0.0278509	NA	NA	NA	NA
PKN2	NA	0.00808299	NA	NA	NA	NA
ASAH1	NA	0.000766281	NA	NA	NA	NA
FAT1	NA	0.00679589	NA	NA	NA	NA
MCM8	NA	0.0217379	NA	NA	NA	NA
PLCB4	NA	0.000766281	NA	NA	NA	NA
MKKS	NA	0.0342465	NA	NA	NA	NA
ESF1	NA	0.0309856	NA	NA	NA	NA
MGME1	NA	0.0303158	NA	NA	NA	NA
KAT14	NA	0.00474321	NA	0.0394713	NA	NA
ADRA1D	NA	0.0149073	NA	NA	NA	NA
AVP	NA	0.0234603	NA	NA	NA	NA
ITCH	NA	0.000332677	NA	NA	NA	NA
RBM39	NA	8.04e-05	NA	NA	NA	NA
NNAT	NA	0.024685	NA	NA	NA	NA
EMILIN3	NA	1.85e-05	NA	NA	NA	NA
NPEPL1	NA	0.0257603	NA	NA	NA	NA
INTS1	NA	0.0320853	NA	NA	NA	NA
BRAT1	NA	0.0345225	NA	NA	NA	NA
TTYH3	NA	0.0124985	NA	NA	NA	NA
TECPR1	NA	0.0308812	NA	NA	NA	NA
NPTX2	NA	0.00945509	NA	NA	NA	NA
TFR2	NA	0.0434738	NA	NA	NA	NA
CLDN4	NA	0.0156331	NA	NA	NA	NA
ORAI3	NA	0.0299882	NA	NA	NA	NA
RABEP2	NA	0.035377	NA	NA	NA	NA
SPNS1	NA	0.0394123	NA	NA	NA	NA
MAL	NA	0.0444536	NA	NA	NA	NA
RANBP2	NA	0.000658787	NA	NA	NA	NA
NCK2	NA	0.0114781	NA	NA	NA	NA
CRACDL	NA	0.0130489	NA	NA	NA	NA
EHBP1	NA	0.00248707	NA	NA	NA	NA
COMMD1	NA	0.0307887	NA	NA	NA	NA
MTIF2	NA	0.0135268	NA	NA	NA	NA
PSME4	NA	0.0394123	NA	NA	NA	NA
SRBD1	NA	0.01146	NA	NA	NA	NA
LRPPRC	NA	0.00593503	NA	NA	NA	NA
EML4	NA	0.0487861	NA	NA	NA	NA
MAP4K3	NA	0.0333385	NA	NA	NA	NA
PRKD3	NA	0.0201472	NA	NA	NA	NA
BIRC6	NA	0.00505247	NA	NA	NA	NA
WDR43	NA	0.0472348	NA	NA	NA	NA
DPYSL5	NA	0.0104589	NA	NA	NA	NA
ITSN2	NA	0.0439806	NA	NA	NA	NA
APOB	NA	0.044924	NA	NA	NA	NA
SMC6	NA	0.0163803	NA	NA	NA	NA
ATP6V1C2	NA	0.0111062	NA	NA	NA	NA
KIDINS220	NA	0.0225896	NA	NA	NA	NA
LRATD1	NA	0.0242507	NA	NA	NA	NA
NSD2	NA	0.01146	NA	NA	NA	NA
PGM2	NA	0.0378337	NA	NA	NA	NA
RFC1	NA	0.00453923	NA	NA	NA	NA
LIMCH1	NA	0.00285061	NA	0.00515703	NA	NA
SLC30A9	NA	0.0229319	NA	NA	NA	NA
FRYL	NA	0.00132372	NA	NA	NA	NA
OCIAD2	NA	0.00725898	NA	NA	NA	NA
LNX1	NA	0.0330342	NA	NA	NA	NA
CCDC158	NA	0.00593503	NA	NA	NA	NA
LRBA	NA	0.00907255	NA	NA	NA	NA
PRMT9	NA	0.00447851	NA	NA	NA	NA
SMARCA5	NA	0.0365576	NA	NA	NA	NA
NAA15	NA	0.0419275	NA	NA	NA	NA
EXOSC9	NA	0.0188597	NA	NA	NA	NA
METTL14	NA	0.00856271	NA	0.0328016	NA	NA
NDST3	NA	0.0228561	NA	NA	NA	NA
ANK2	NA	0.00153164	NA	0.0389657	NA	NA
ENPEP	NA	0.015764	NA	NA	NA	NA
H2AZ1	NA	0.0183985	NA	NA	NA	NA
TRMT10A	NA	0.0402352	NA	NA	NA	NA
SMARCAD1	NA	0.0138483	NA	NA	NA	NA
DMP1	NA	0.0221261	NA	NA	NA	NA
HSD17B11	NA	0.0276292	NA	NA	NA	NA
ABRAXAS1	NA	0.000524479	NA	NA	NA	NA
CRYL1	NA	0.0245359	NA	NA	NA	NA
SLC46A3	NA	0.0346478	NA	NA	NA	NA
SUPT20H	NA	0.0156331	NA	NA	NA	NA
POSTN	NA	0.000716999	NA	NA	NA	NA
COG6	NA	0.0429402	NA	NA	NA	NA
LACC1	NA	0.0155675	NA	NA	NA	NA
CNMD	NA	0.0394123	NA	NA	NA	NA
DIS3	NA	0.0375129	NA	NA	NA	NA
MYCBP2	NA	0.0387286	NA	NA	NA	NA
UGGT2	NA	0.00430618	NA	NA	NA	NA
MBNL2	NA	0.0036764	NA	NA	NA	NA
COL4A2	NA	0.0201472	NA	NA	NA	NA
EXTL3	NA	2.46e-05	NA	NA	NA	NA
ZNF84	NA	0.0436244	NA	NA	NA	NA
SBNO1	NA	0.00215915	NA	NA	NA	NA
CCDC62	NA	0.00896625	NA	NA	NA	NA
RSRC2	NA	0.0496322	NA	NA	NA	NA
CLIP1	NA	0.0418533	NA	NA	NA	NA
DDX54	NA	0.0198202	NA	NA	NA	NA
OAS2	NA	0.00385633	NA	1.03e-05	NA	NA
MAPKAPK5	NA	0.00269581	NA	NA	NA	NA
DAO	NA	0.00402972	0.0400406	NA	NA	NA
MN1	NA	0.0191298	NA	NA	NA	NA
KREMEN1	NA	0.0156331	NA	NA	NA	NA
EMID1	NA	3.2e-05	NA	NA	NA	NA
YWHAH	NA	0.0278026	NA	NA	NA	NA
SLC2A11	NA	0.0036764	NA	NA	NA	NA
SMARCB1	NA	0.00444636	NA	NA	NA	NA
LYST	NA	0.000737276	NA	NA	NA	NA
C1orf198	NA	0.0193913	NA	NA	NA	NA
BMS1	NA	0.0016308	NA	NA	NA	NA
RET	NA	0.0194844	NA	NA	NA	NA
HNRNPH3	NA	0.0468192	NA	NA	NA	NA
CCAR1	NA	0.0335565	NA	NA	NA	NA
DDX50	NA	0.0120604	NA	NA	NA	NA
DDX21	NA	9.06e-06	NA	NA	NA	NA
VPS26A	NA	0.0021001	NA	NA	NA	NA
WAPL	NA	0.0218164	NA	NA	NA	NA
BMPR1A	NA	0.0249472	NA	NA	NA	NA
LOC100522401	NA	0.0181008	NA	0.00633337	NA	NA
IFIT5	NA	0.00997108	NA	NA	NA	NA
BTAF1	NA	0.0156331	NA	NA	NA	NA
KIF11	NA	0.0430237	NA	NA	NA	NA
NOC3L	NA	0.036165	NA	NA	NA	NA
R3HCC1L	NA	0.00593503	NA	NA	NA	NA
OGA	NA	0.000160341	NA	NA	NA	NA
PDCD4	NA	0.0294746	NA	NA	NA	NA
PDZD8	NA	0.00725898	NA	0.00263455	NA	NA
EIF3A	NA	0.0218524	NA	NA	NA	NA
PLEKHA1	NA	0.0378623	NA	NA	NA	NA
WDR26	NA	0.0175828	NA	NA	NA	NA
AHCTF1	NA	0.0131269	NA	NA	NA	NA
SCCPDH	NA	0.0381881	NA	NA	NA	NA
CFH	NA	0.00431111	NA	NA	NA	NA
PPP1R12B	NA	0.00846006	NA	NA	NA	NA
ERCC6L2	NA	8.71e-05	NA	NA	NA	NA
CNTFR	NA	0.0248828	NA	NA	NA	NA
TOPORS	NA	0.0242475	NA	NA	NA	NA
KIF5B	NA	0.0466637	NA	NA	NA	NA
YME1L1	NA	0.0242507	NA	NA	NA	NA
BMI1	NA	0.00464638	NA	NA	NA	NA
ITGB1	NA	0.0324772	NA	NA	NA	NA
CUL2	NA	0.0457791	NA	NA	NA	NA
UPF2	NA	0.00888356	NA	NA	NA	NA
ANKRD28	NA	0.001839	NA	NA	NA	NA
TOP2B	NA	0.0421948	NA	NA	NA	NA
DCLK3	NA	0.0347507	NA	NA	NA	NA
NKTR	NA	0.0495136	NA	NA	NA	NA
ANO10	NA	0.0101682	NA	NA	NA	NA
SETD2	NA	0.0275875	NA	NA	NA	NA
SEMA3F	NA	0.000466278	NA	NA	NA	NA
CACNA2D2	NA	0.0128567	NA	NA	NA	NA
SEMA3G	NA	0.0455704	NA	NA	NA	NA
CFAP20DC	NA	0.00374261	NA	NA	NA	NA
CNTN3	NA	0.0487228	NA	NA	NA	NA
LOC100514009	NA	0.0417474	NA	NA	NA	NA
ACP3	NA	0.00370558	NA	NA	NA	NA
DNAJC13	NA	0.0164652	NA	NA	NA	NA
NPHP3	NA	0.00725898	NA	NA	NA	NA
STAG1	NA	0.00778663	NA	NA	NA	NA
PCCB	NA	0.0387286	0.00217115	NA	NA	NA
XRN1	NA	0.0339926	NA	NA	NA	NA
ATR	NA	0.0288853	NA	NA	NA	NA
PLS1	NA	0.00656548	NA	NA	NA	NA
TRPC1	NA	0.0331927	NA	NA	NA	NA
MME	NA	0.00306389	NA	NA	NA	NA
VEPH1	NA	0.0434866	NA	NA	NA	NA
MECOM	NA	0.0303843	NA	NA	NA	NA
FXR1	NA	0.0140239	NA	NA	NA	NA
ATP11B	NA	0.0451301	NA	NA	NA	NA
DLG1	NA	0.0111165	NA	NA	NA	NA
TNK2	NA	0.0132754	NA	NA	NA	NA
MUC20	NA	0.0157443	NA	NA	NA	NA
LRCH3	NA	0.0365413	NA	NA	NA	NA
CASR	NA	0.0201472	NA	NA	NA	NA
DZIP3	NA	0.0443762	NA	NA	NA	NA
PAXBP1	NA	0.022205	NA	NA	NA	NA
TTC3	NA	0.0130489	NA	NA	NA	NA
OFD1	NA	0.00888356	NA	NA	NA	NA
USP9X	NA	0.0308761	NA	NA	NA	NA
DDX3X	NA	0.00404466	NA	NA	NA	NA
WNK3	NA	0.0365413	NA	NA	NA	NA
GDPD2	NA	0.0181008	NA	NA	NA	NA
ALG13	NA	0.0183113	NA	NA	NA	NA
PLS3	NA	0.0019687	NA	NA	NA	NA
DOCK11	NA	2.46e-05	NA	NA	NA	NA
STAG2	NA	0.0200715	NA	NA	NA	NA
SMARCA1	NA	4.14e-07	NA	NA	NA	NA
ELF4	NA	0.0243531	NA	NA	NA	NA
ATP11C	NA	0.0307887	NA	NA	NA	NA
RASSF7	NA	2.52e-06	NA	NA	NA	NA
CPT1A	NA	0.00778663	NA	NA	NA	NA
SCYL1	NA	0.0214744	NA	NA	NA	NA
NAALADL1	NA	0.00159749	NA	NA	NA	NA
ATL3	NA	0.00091206	NA	NA	NA	NA
MTA2	NA	0.00454982	NA	NA	NA	NA
LOC100517803	NA	0.0122633	0.000258215	NA	NA	NA
EIF3M	NA	0.0180502	NA	NA	NA	NA
SPTY2D1	NA	0.0369276	NA	0.0372012	NA	NA
GTF2H1	NA	0.0477845	NA	NA	NA	NA
CYP2R1	NA	0.0191398	NA	NA	NA	NA
USP47	NA	0.00877363	NA	NA	NA	NA
MIDN	NA	0.0295478	NA	NA	NA	NA
ABHD17A	NA	0.0472978	NA	NA	NA	NA
DOT1L	NA	0.0239458	NA	NA	NA	NA
UHRF1	NA	0.0290086	NA	0.0235365	NA	NA
CARM1	NA	0.0128567	NA	NA	NA	NA
RAVER1	NA	0.00187553	NA	NA	NA	NA
LOC100517751	NA	0.0388136	NA	NA	NA	NA
MAN2B1	NA	0.0109725	NA	NA	NA	NA
ZSWIM4	NA	0.0400306	NA	NA	NA	NA
NWD1	NA	0.0443987	NA	NA	NA	NA
B3GNT3	NA	0.0456641	NA	NA	NA	NA
CERS1	NA	0.0283971	NA	NA	NA	NA
HNRNPH1	NA	0.0259574	NA	NA	NA	NA
IQGAP2	NA	1.89e-07	NA	NA	NA	NA
DMGDH	NA	0.0141008	NA	NA	NA	NA
TENT2	NA	0.000693269	NA	NA	NA	NA
RASA1	NA	0.00260178	NA	NA	NA	NA
ARRDC3	NA	0.000524479	NA	NA	NA	NA
CHD1	NA	0.0021001	NA	NA	NA	NA
NUDT12	NA	0.0325477	NA	NA	NA	NA
DCP2	NA	0.000560286	NA	NA	NA	NA
FEM1C	NA	0.0234435	NA	NA	NA	NA
CEP120	NA	0.00385633	NA	NA	NA	NA
FNIP1	NA	0.000693269	NA	NA	NA	NA
PDLIM4	NA	1.46e-07	NA	NA	NA	NA
SHROOM1	NA	0.00158421	NA	NA	NA	NA
SLC25A48	NA	0.00758226	NA	NA	NA	NA
KIF20A	NA	0.0220677	NA	0.0198362	NA	NA
MATR3	NA	0.00131913	NA	NA	NA	NA
STIM1	NA	0.0147911	NA	NA	NA	NA
EMSY	NA	0.0101212	NA	NA	NA	NA
MYO7A	NA	0.0111818	NA	NA	NA	NA
PCF11	NA	0.0402352	NA	NA	NA	NA
CCDC90B	NA	0.0340202	NA	NA	NA	NA
TMEM126B	NA	0.0252991	NA	NA	NA	NA
SYTL2	NA	0.00384907	NA	0.0483251	NA	NA
CHORDC1	NA	0.00559982	NA	NA	NA	NA
CEP295	NA	0.0293095	NA	NA	NA	NA
MRE11	NA	0.00492022	NA	NA	NA	NA
DDX10	NA	0.0252427	NA	NA	NA	NA
PIH1D2	NA	0.0136127	NA	NA	NA	NA
BCO2	NA	0.0111062	NA	NA	NA	NA
FXYD2	NA	0.00289734	NA	0.0086547	NA	NA
BCL9L	NA	0.0472245	NA	NA	NA	NA
HMBS	NA	0.0284415	NA	NA	NA	NA
NECTIN1	NA	0.0460029	NA	NA	NA	NA
DCPS	NA	0.0156331	NA	NA	NA	NA
TMCC2	NA	0.0388136	NA	NA	NA	NA
TSPAN13	NA	0.0131322	NA	NA	NA	NA
CDCA7L	NA	0.0337002	NA	NA	NA	NA
PCLO	NA	0.00437509	NA	NA	NA	NA
DLD	NA	0.0248179	NA	NA	NA	NA
ZNF786	NA	0.0313036	NA	NA	NA	NA
TNN	NA	0.000847193	NA	NA	NA	NA
EDEM3	NA	0.0269165	NA	NA	NA	NA
ODR4	NA	0.0365413	NA	NA	NA	NA
ANGEL2	NA	0.0178368	NA	NA	NA	NA
ORC4	NA	0.0339926	NA	NA	NA	NA
CCNT2	NA	0.0386162	NA	NA	NA	NA
ERCC3	NA	0.0124433	NA	NA	NA	NA
ENPP6	NA	0.0012955	NA	NA	NA	NA
ACSL1	NA	0.0120625	NA	0.0214509	NA	NA
PRIMPOL	NA	0.00353655	NA	NA	NA	NA
PDLIM3	NA	1.54e-05	NA	NA	NA	NA
ZNF703	NA	0.036853	NA	NA	NA	NA
BAZ2B	NA	0.0145307	NA	NA	NA	NA
MARCHF7	NA	0.0104197	NA	NA	NA	NA
DPP4	NA	0.000591665	NA	NA	NA	NA
TTC21B	NA	0.00402972	NA	NA	NA	NA
NOSTRIN	NA	0.0193408	NA	NA	NA	NA
UBR3	NA	0.0325477	NA	NA	NA	NA
HAT1	NA	0.0198727	NA	NA	NA	NA
MAP3K20	NA	0.00153164	NA	NA	NA	NA
HOXD9	NA	0.00492022	NA	NA	NA	NA
NFE2L2	NA	0.0102282	NA	NA	NA	NA
DNAJC10	NA	0.00082515	NA	NA	NA	NA
NCKAP1	NA	0.0146658	NA	NA	NA	NA
WDR75	NA	0.0318302	NA	NA	NA	NA
GLS	NA	0.0309302	NA	NA	NA	NA
NABP1	NA	0.0200715	NA	NA	NA	NA
CCDC150	NA	0.0252991	NA	NA	NA	NA
SF3B1	NA	0.000435917	NA	NA	NA	NA
PLCL1	NA	0.00778663	NA	NA	NA	NA
ZDBF2	NA	0.0322714	NA	NA	NA	NA
USP37	NA	0.0174602	NA	NA	NA	NA
CYP27A1	NA	0.0303843	NA	NA	NA	NA
NCL	NA	0.00521643	NA	NA	NA	NA
MAD2L1BP	NA	0.0365413	NA	NA	NA	NA
PPP1R7	NA	0.0388136	NA	NA	NA	NA
STAM2	NA	0.0443668	NA	NA	NA	NA
AGXT	NA	0.043458	NA	NA	NA	NA
ZYX	NA	0.0419773	NA	NA	NA	NA
BRAF	NA	0.0443478	NA	NA	NA	NA
KDM7A	NA	0.0207667	NA	NA	NA	NA
LUC7L2	NA	0.00744064	NA	NA	NA	NA
POT1	NA	0.0347507	NA	NA	NA	NA
CADPS2	NA	0.0364913	NA	NA	NA	NA
AASS	NA	0.000847193	NA	NA	NA	NA
PTPRZ1	NA	0.023294	NA	NA	NA	NA
CTTNBP2	NA	0.048	NA	NA	NA	NA
WNT2	NA	0.0496522	NA	NA	NA	NA
PRR15	NA	0.046688	NA	NA	NA	NA
TAX1BP1	NA	0.0442854	NA	NA	NA	NA
ADAMTS12	NA	0.0207498	NA	NA	NA	NA
PRLR	NA	0.0212697	NA	NA	NA	NA
NIPBL	NA	0.036853	NA	NA	NA	NA
DHX29	NA	0.0242507	NA	NA	NA	NA
MTREX	NA	0.0307887	NA	NA	NA	NA
IL6ST	NA	0.018279	NA	NA	NA	NA
GPBP1	NA	0.00593503	NA	NA	NA	NA
ERBIN	NA	0.0402352	NA	NA	NA	NA
MAST4	NA	0.0242507	NA	NA	NA	NA
BDP1	NA	0.0252427	NA	NA	NA	NA
NEURL1B	NA	0.00172211	NA	NA	NA	NA
NIPAL4	NA	0.0360123	NA	NA	NA	NA
FOXJ1	NA	0.0369984	NA	NA	NA	NA
SCN4A	NA	0.0146781	NA	NA	NA	NA
DCAF7	NA	0.0181008	NA	NA	NA	NA
CDC27	NA	0.0253899	NA	NA	NA	NA
PLEKHM1	NA	0.0235522	NA	NA	NA	NA
SLC4A1	NA	0.0277212	NA	NA	NA	NA
FAM117A	NA	0.00272255	0.00762141	NA	NA	NA
MBTD1	NA	0.0457791	NA	NA	NA	NA
CUEDC1	NA	0.00901462	NA	NA	NA	NA
INTS2	NA	0.0242507	NA	NA	NA	NA
APPBP2	NA	0.0128909	NA	NA	NA	NA
GGNBP2	NA	0.0365413	NA	NA	NA	NA
UNC119	NA	0.0190542	NA	NA	NA	NA
ERAL1	NA	0.0410236	NA	NA	NA	NA
PIPOX	NA	0.000466278	NA	NA	NA	NA
ASPA	NA	0.0344527	NA	NA	NA	NA
WSCD1	NA	0.00838341	NA	NA	NA	NA
RABEP1	NA	0.0294746	NA	NA	NA	NA
SLC16A13	NA	0.0207822	NA	NA	NA	NA
NCOR1	NA	0.0394123	NA	NA	NA	NA
ENSSSCG00000019977	NA	0.0328207	NA	NA	NA	NA
SYNGR1	NA	0.00091206	0.0250934	NA	NA	NA
GHSR	NA	0.0170064	NA	NA	NA	NA
SLC2A2	NA	0.0109725	NA	NA	NA	NA
BRWD1	NA	0.00211817	NA	NA	NA	NA
S100A6	NA	0.0339286	3.91e-07	NA	NA	NA
FAR1	NA	0.0201095	NA	NA	NA	NA
OSBPL9	NA	0.0254248	NA	NA	NA	NA
TRMT1L	NA	0.0456062	NA	NA	NA	NA
TKT	NA	0.0302801	NA	NA	NA	NA
KIF21B	NA	0.0394123	NA	NA	NA	NA
C8orf76	NA	0.000392723	NA	NA	NA	NA
PRR5	NA	0.0221261	NA	NA	NA	NA
UBAP1	NA	0.0290086	NA	NA	NA	NA
TBCK	NA	0.0339315	NA	0.0291073	NA	NA
MYO1C	NA	0.00130946	NA	NA	NA	NA
CRABP1	NA	0.0242507	NA	NA	NA	NA
ROCK1	NA	0.0275875	NA	NA	NA	NA
TOPBP1	NA	0.0018835	NA	NA	NA	NA
HS2ST1	NA	0.0100809	NA	NA	NA	NA
ANKRD50	NA	0.0100285	NA	NA	NA	NA
NOP58	NA	0.0174015	NA	NA	NA	NA
NUCKS1	NA	0.0175011	NA	NA	NA	NA
STK10	NA	0.0207667	NA	NA	NA	NA
UBR5	NA	0.0288687	NA	NA	NA	NA
ZNF644	NA	0.00531431	NA	NA	NA	NA
GRIA1	NA	0.0122463	NA	NA	NA	NA
LOC100521069	NA	0.0345225	NA	NA	NA	NA
SLC7A11	NA	0.0181008	NA	NA	NA	NA
ERICH6	NA	0.0342871	NA	NA	NA	NA
RHOD	NA	0.0278615	NA	NA	NA	NA
MCM5	NA	0.0200492	NA	NA	NA	NA
KANSL1L	NA	0.0261846	NA	NA	NA	NA
PJA2	NA	0.00725898	NA	NA	NA	NA
CRYBG3	NA	0.0102282	NA	NA	NA	NA
SUPT16H	NA	2.19e-05	NA	NA	NA	NA
NMD3	NA	0.00997108	NA	NA	NA	NA
VPS50	NA	0.0021001	NA	NA	NA	NA
TBC1D8B	NA	0.00144689	NA	NA	NA	NA
MCCD1	NA	0.0377197	NA	NA	NA	NA
IDO2	NA	0.000122492	3.58e-05	NA	NA	NA
PDS5A	NA	0.0010206	NA	NA	NA	NA
TARDBP	NA	0.00045754	NA	NA	NA	NA
USP53	NA	0.00858855	NA	NA	NA	NA
EXOC1	NA	0.0129861	NA	NA	NA	NA
MARS1	NA	0.0369984	NA	NA	NA	NA
CYP3A22	NA	0.0401573	0.00037571	NA	NA	NA
FCN2	NA	3.37e-09	NA	NA	NA	NA
BCLAF3	NA	0.024685	NA	NA	NA	NA
ZNF316	NA	0.0156331	NA	NA	NA	NA
KLHDC8A	NA	0.00111772	NA	NA	NA	NA
HSPB6	NA	0.0248763	NA	NA	NA	NA
PRKCD	NA	0.00631773	NA	NA	NA	NA
SON	NA	0.0467934	NA	NA	NA	NA
LRP1B	NA	0.0278026	NA	NA	NA	NA
HNRNPR	NA	0.00954844	NA	NA	NA	NA
ARHGEF40	NA	0.0112711	NA	NA	NA	NA
NOC2L	NA	0.00656548	NA	NA	NA	NA
AGPS	NA	0.0216227	NA	NA	NA	NA
RIT1	NA	0.0174245	NA	NA	NA	NA
CAMK2N1	NA	0.0419275	NA	NA	NA	NA
FADS1	NA	0.0473544	NA	NA	NA	NA
GLB1	NA	0.0365855	NA	NA	NA	NA
USP48	NA	6.06e-05	NA	NA	NA	NA
TASOR	NA	0.0410236	NA	NA	NA	NA
TMEM254	NA	0.0122633	NA	NA	NA	NA
RBBP8	NA	0.0309856	NA	NA	NA	NA
NSUN7	NA	0.045301	NA	NA	NA	NA
ANKRD17	NA	0.0320102	NA	NA	NA	NA
PRKAA1	NA	0.0290086	NA	NA	NA	NA
CX3CL1	NA	0.00307468	NA	NA	NA	NA
CLDN16	NA	0.0301147	NA	NA	NA	NA
MACC1	NA	0.0404787	NA	NA	NA	NA
PPIP5K2	NA	0.0309245	NA	NA	NA	NA
ZNF507	NA	0.00846006	NA	NA	NA	NA
VPS4A	NA	0.00132372	NA	NA	NA	NA
NOTCH3	NA	0.0478742	NA	NA	NA	NA
TXNL4B	NA	0.0328207	NA	NA	NA	NA
SGIP1	NA	0.0100809	NA	NA	NA	NA
CARD10	NA	0.0100809	NA	NA	NA	NA
MCM3	NA	0.00624842	NA	NA	NA	NA
TFAP2B	NA	0.0309856	NA	NA	NA	NA
DOCK4	NA	0.0077817	NA	NA	NA	NA
ATM	NA	0.0173067	NA	NA	NA	NA
CDH1	NA	0.0390604	NA	NA	NA	NA
THOC1	NA	0.0154705	NA	NA	NA	NA
C2CD2	NA	0.0269165	NA	NA	NA	NA
BOC	NA	0.036853	NA	NA	NA	NA
ZNF277	NA	0.0303843	NA	NA	NA	NA
ENPP3	NA	0.0127044	NA	NA	NA	NA
MAP3K5	NA	0.00907255	NA	NA	NA	NA
SCAP	NA	0.0155675	NA	NA	NA	NA
MKI67	NA	0.0156331	NA	0.0087563	NA	NA
KDM4A	NA	0.0195148	NA	NA	NA	NA
ABCA8	NA	0.00726387	NA	NA	NA	NA
EPHB3	NA	0.036853	NA	NA	NA	NA
CAVIN2	NA	0.0114478	NA	NA	NA	NA
DDX46	NA	0.0375129	NA	NA	NA	NA
BLTP3B	NA	0.03634	NA	NA	NA	NA
PHF14	NA	0.0338585	NA	NA	NA	NA
LMNB2	NA	0.0123442	NA	NA	NA	NA
NPAT	NA	0.042893	NA	NA	NA	NA
SNAP25	NA	0.0183113	NA	NA	NA	NA
LRRC56	NA	0.0132573	NA	NA	NA	NA
TAF1	NA	0.00332075	NA	NA	NA	NA
TMEM119	NA	0.0131896	NA	NA	NA	NA
ENOSF1	NA	0.00403672	NA	NA	NA	NA
EPC2	NA	0.0211395	NA	NA	NA	NA
PNPLA3	NA	0.01146	NA	NA	NA	NA
NDUFA11	NA	0.0460029	NA	NA	NA	NA
PCDHGA4	NA	0.0402352	NA	NA	NA	NA
SAMD9	NA	0.0448064	NA	NA	NA	NA
SH3PXD2B	NA	0.0301147	0.0298874	NA	NA	NA
VPS54	NA	0.0475541	NA	NA	NA	NA
GABBR2	NA	0.00907255	NA	NA	NA	NA
FUCA1	NA	0.0451651	NA	NA	NA	NA
RPRD1A	NA	0.0053516	NA	NA	NA	NA
NHERF4	NA	0.00224206	NA	NA	NA	NA
TOGARAM1	NA	0.00104732	NA	NA	NA	NA
DMXL1	NA	0.00907255	NA	NA	NA	NA
FAM76A	NA	0.0252991	NA	NA	NA	NA
ADCY5	NA	0.0457791	NA	NA	NA	NA
ZC3H11A	NA	0.0123892	NA	NA	NA	NA
USPL1	NA	0.0277297	NA	NA	NA	NA
ZBTB7C	NA	0.0299882	NA	NA	NA	NA
VPS26B	NA	0.000451427	NA	NA	NA	NA
RANGAP1	NA	0.0289056	NA	NA	NA	NA
XPO1	NA	0.0123241	NA	NA	NA	NA
POU2F3	NA	0.0282285	NA	NA	NA	NA
INTS5	NA	0.0120625	NA	NA	NA	NA
SLC1A4	NA	0.00378467	NA	NA	NA	NA
APH1A	NA	0.0452082	NA	NA	NA	NA
YIPF6	NA	0.0225896	NA	NA	NA	NA
ECM2	NA	0.0415356	NA	NA	NA	NA
SLC6A20	NA	0.0156331	NA	NA	NA	NA
RAB18	NA	0.0193408	NA	NA	NA	NA
CAND1	NA	0.0236693	NA	NA	NA	NA
HAVCR2	NA	0.00189439	NA	NA	NA	NA
SH3D21	NA	0.00593503	0.00198873	NA	NA	NA
RB1CC1	NA	0.0210518	NA	NA	NA	NA
PNKD	NA	0.0366324	NA	NA	NA	NA
ZNF558	NA	0.00972201	NA	NA	NA	NA
SSRP1	NA	0.0418272	NA	NA	NA	NA
FAM13B	NA	0.0394894	NA	NA	NA	NA
NAV3	NA	0.0434738	NA	NA	NA	NA
PALLD	NA	0.0370119	NA	NA	NA	NA
THAP6	NA	0.0380826	NA	NA	NA	NA
SLC7A1	NA	0.0311473	NA	NA	NA	NA
FBXO11	NA	0.0228561	NA	NA	NA	NA
AOX1	NA	0.00673133	NA	NA	NA	NA
PLCH2	NA	0.000420677	NA	NA	NA	NA
CD248	NA	0.0212697	NA	NA	NA	NA
SLC15A2	NA	0.0170505	NA	NA	NA	NA
INTS13	NA	0.00493455	NA	NA	NA	NA
LTN1	NA	0.0201472	NA	NA	NA	NA
METAP2	NA	0.00593503	NA	NA	NA	NA
FNBP4	NA	0.0358623	NA	NA	NA	NA
XKR8	NA	0.00776613	NA	NA	NA	NA
IRGQ	NA	0.0246669	NA	NA	NA	NA
ARID2	NA	0.0365792	NA	NA	NA	NA
CAPN7	NA	0.0218751	NA	NA	NA	NA
MAPK7	NA	0.0434866	NA	NA	NA	NA
KPNA4	NA	0.000466278	NA	NA	NA	NA
SZRD1	NA	0.0303843	NA	NA	NA	NA
LOC100627089	NA	0.0128567	NA	NA	NA	NA
ENSSSCG00000031150	NA	0.0232609	NA	NA	NA	NA
UBA2	NA	0.0168257	NA	NA	NA	NA
AADAC	NA	0.0234603	NA	NA	NA	NA
KMT5B	NA	0.0378337	NA	NA	NA	NA
PRRT1B	NA	0.0337895	NA	NA	NA	NA
ICE1	NA	0.0021001	NA	NA	NA	NA
WBP4	NA	0.024685	NA	NA	NA	NA
LOC110257335	NA	0.0178483	NA	NA	NA	NA
SLC39A10	NA	0.0173067	NA	NA	NA	NA
RIMS2	NA	0.0306245	NA	NA	NA	NA
KCTD14	NA	0.0263619	NA	NA	NA	NA
CMC2	NA	0.00493455	NA	NA	NA	NA
OGFOD3	NA	0.0105401	0.000302198	0.0356657	NA	NA
DUT	NA	1.17e-05	NA	NA	NA	NA
CPZ	NA	0.0178483	NA	NA	NA	NA
ENSSSCG00000032202	NA	0.036644	NA	NA	NA	NA
RALGAPA1	NA	0.0218751	NA	NA	NA	NA
LOC100626247	NA	0.0322714	NA	0.0196066	NA	NA
PLXDC2	NA	0.0139562	NA	NA	NA	NA
DMXL2	NA	0.00215047	NA	NA	NA	NA
LOC102161418	NA	0.000524479	NA	NA	NA	NA
ACER3	NA	0.0402352	NA	NA	NA	NA
SREK1	NA	0.0441079	NA	NA	NA	NA
EFNB1	NA	0.0298189	NA	NA	NA	NA
GOT2	NA	0.0344503	NA	NA	NA	NA
FZD8	NA	0.00674345	NA	NA	NA	NA
TSPYL5	NA	0.0146118	NA	NA	NA	NA
UBAC1	NA	0.00447851	NA	NA	NA	NA
LOC106509619	NA	0.0243531	NA	NA	NA	NA
SAMD1	NA	0.0115971	NA	NA	NA	NA
SLC47A1	NA	0.00996396	NA	0.0190631	NA	NA
ENSSSCG00000033350	NA	0.00296349	NA	NA	NA	NA
PLEKHA2	NA	0.0477823	NA	0.0316264	NA	NA
ITFG1	NA	0.0101106	NA	NA	NA	NA
CRYBG2	NA	0.0381453	NA	NA	NA	NA
ATP7B	NA	0.00832633	NA	NA	NA	NA
RGS7BP	NA	0.0281846	NA	0.0270792	NA	NA
CHD9	NA	0.0114478	NA	NA	NA	NA
KCTD15	NA	0.0162806	NA	NA	NA	NA
CCDC8	NA	0.0139156	NA	NA	NA	NA
CASP3	NA	0.00896625	NA	NA	NA	NA
RASD1	NA	0.024685	0.00243142	NA	NA	NA
ENSSSCG00000034087	NA	0.00322004	0.00459689	NA	NA	NA
DESI1	NA	0.0021001	NA	NA	NA	NA
NBEA	NA	0.00159749	NA	NA	NA	NA
SPECC1	NA	0.0454609	NA	NA	NA	NA
MRGPRF	NA	0.0100809	NA	NA	NA	NA
ST3GAL6	NA	0.00239248	NA	NA	NA	NA
NUDT21	NA	0.000591665	NA	NA	NA	NA
TMEM94	NA	0.0351266	NA	NA	NA	NA
JKAMP	NA	0.0450936	NA	NA	NA	NA
QDPR	NA	0.00492022	NA	NA	NA	NA
CLDN19	NA	0.0168257	NA	NA	NA	NA
JRKL	NA	0.0242507	NA	NA	NA	NA
ELOVL7	NA	0.0128567	NA	NA	NA	NA
STK32B	NA	0.0127334	NA	NA	NA	NA
ADGRV1	NA	0.00111772	NA	NA	NA	NA
MED4	NA	0.0294746	NA	NA	NA	NA
LYPD1	NA	0.0333857	NA	NA	NA	NA
RHBG	NA	0.00383868	NA	NA	NA	NA
VSIG4	NA	0.0168327	NA	NA	NA	NA
ESRP2	NA	0.0456062	NA	NA	NA	NA
PHF3	NA	0.0219761	NA	NA	NA	NA
IGF2	NA	0.0351143	0.034025	NA	NA	NA
IGFBP2	NA	0.0303843	NA	NA	NA	NA
IWS1	NA	0.043458	NA	NA	NA	NA
LOC110261077	NA	0.0165318	NA	0.00611576	NA	NA
DLK1	NA	0.0178483	NA	NA	NA	NA
PBRM1	NA	0.0319425	NA	NA	NA	NA
TOP3A	NA	0.0399998	NA	NA	NA	NA
OS9	NA	0.0253381	NA	NA	NA	NA
C8orf34	NA	0.0288853	NA	NA	NA	NA
TGFB1I1	NA	0.0262359	NA	NA	NA	NA
C1QTNF2	NA	0.00148971	NA	NA	NA	NA
SRSF10	NA	0.00250876	NA	NA	NA	NA
LATS2	NA	0.0408537	NA	NA	NA	NA
DRG2	NA	0.0370797	NA	0.00880386	NA	NA
HNRNPA2B1	NA	0.0337002	NA	NA	NA	NA
LURAP1L	NA	0.015051	NA	NA	NA	NA
CCDC50	NA	0.0143886	NA	NA	NA	NA
PALD1	NA	0.0371747	NA	NA	NA	NA
RASL10B	NA	0.0495136	NA	NA	NA	NA
AKAP7	NA	0.0036764	NA	NA	NA	NA
SNX4	NA	0.0333385	NA	NA	NA	NA
MAK16	NA	0.0220677	NA	NA	NA	NA
SERTAD2	NA	0.0302801	NA	NA	NA	NA
PIRT	NA	0.0236403	NA	NA	NA	NA
HNRNPDL	NA	0.036853	NA	NA	NA	NA
SNX22	NA	0.0309856	NA	NA	NA	NA
CCDC85C	NA	0.00896625	NA	NA	NA	NA
TMCO1	NA	0.0408516	NA	NA	NA	NA
TMPPE	NA	0.0168327	NA	NA	NA	NA
MXRA7	NA	0.036853	NA	NA	NA	NA
C3orf18	NA	0.00346105	NA	NA	NA	NA
CSF1	NA	0.0140239	NA	NA	NA	NA
MAP3K11	NA	0.037697	NA	NA	NA	NA
SLC17A3	NA	0.00609498	NA	NA	NA	NA
LOC106510645	NA	0.0021001	0.000578771	NA	NA	NA
F2RL2	NA	0.0221862	NA	NA	NA	NA
SLF2	NA	1.21e-06	NA	NA	NA	NA
RAB5A	NA	0.0285798	NA	NA	NA	NA
ZNF473	NA	0.0347507	0.0141824	NA	NA	NA
NIT1	NA	0.0328169	NA	NA	NA	NA
ALMS1	NA	0.0140753	NA	NA	NA	NA
LOC102166195	NA	0.0370119	NA	NA	NA	NA
LOC100737912	NA	0.00593503	NA	NA	NA	NA
ATF2	NA	0.0193408	NA	NA	NA	NA
EMCN	NA	0.0488046	NA	NA	NA	NA
RXRA	NA	0.0450936	NA	NA	NA	NA
HSD17B2	NA	0.0168257	NA	NA	NA	NA
LOC110259135	NA	0.0365413	0.00762141	NA	NA	NA
TMLHE	NA	0.0253927	NA	NA	NA	NA
ENSSSCG00000038447	NA	0.0459074	NA	NA	NA	NA
DKKL1	NA	0.0303843	NA	NA	NA	NA
EFNA2	NA	0.0229951	NA	NA	NA	NA
ITPRID2	NA	0.0489883	NA	NA	NA	NA
SNAP23	NA	0.00239248	NA	NA	NA	NA
PPM1K	NA	0.0239458	NA	NA	NA	NA
SLMAP	NA	0.0129981	NA	NA	NA	NA
HERC4	NA	0.00896625	NA	NA	NA	NA
PPP1R12A	NA	0.00269581	NA	NA	NA	NA
MOB1A	NA	0.0307073	NA	NA	NA	NA
C1D	NA	0.00132715	NA	NA	NA	NA
GAS2L2	NA	0.0272913	NA	NA	NA	NA
USP32	NA	0.0189666	NA	NA	NA	NA
LOC102159510	NA	0.0157516	0.00545291	0.00899411	NA	NA
THAP1	NA	0.0339926	NA	NA	NA	NA
TNFRSF13B	NA	0.0021001	NA	NA	NA	NA
TFAM	NA	0.00589531	NA	NA	NA	NA
TLCD2	NA	0.0370595	NA	NA	NA	NA
USP33	NA	0.0328157	NA	NA	NA	NA
TTC29	NA	0.0128567	NA	NA	NA	NA
ZBTB46	NA	0.0106789	NA	NA	NA	NA
ISYNA1	NA	0.0435158	NA	NA	NA	NA
TTC1	NA	0.0404197	NA	NA	NA	NA
TNFAIP8	NA	0.0234603	NA	NA	NA	NA
CCDC174	NA	0.0365413	NA	NA	NA	NA
IPP	NA	0.000159217	NA	NA	NA	NA
LLGL1	NA	0.00888356	NA	NA	NA	NA
CSTF3	NA	0.0337895	NA	NA	NA	NA
ZNF131	NA	0.018359	NA	NA	NA	NA
ENSSSCG00000041123	NA	0.0323322	NA	NA	NA	NA
ENSSSCG00000043070	NA	0.0243531	NA	NA	NA	NA
ENSSSCG00000044206	NA	0.000652356	0.0387729	NA	NA	NA
EEA1	NA	0.0136174	NA	NA	NA	NA
ENSSSCG00000044577	NA	0.00215047	NA	NA	NA	NA
ENSSSCG00000044913	NA	0.0170505	NA	NA	NA	NA
EMC8	NA	0.0402352	NA	NA	NA	NA
LOC106507157	NA	0.0156802	NA	NA	NA	NA
C1orf54	NA	0.0127044	NA	NA	NA	NA
LOC110255302	NA	0.036853	NA	NA	NA	NA
ENSSSCG00000046834	NA	0.0365413	NA	NA	NA	NA
AHDC1	NA	0.0324484	NA	NA	NA	NA
ENSSSCG00000048420	NA	0.0262299	NA	NA	NA	NA
ENSSSCG00000048917	NA	0.0239458	NA	NA	NA	NA
ENSSSCG00000049098	NA	0.0228561	NA	NA	NA	NA
TANGO6	NA	0.00269581	NA	NA	NA	NA
ENSSSCG00000052540	NA	0.00996396	NA	NA	NA	NA
ENSSSCG00000052644	NA	0.0350474	NA	NA	NA	NA
TPGS1	NA	0.0323536	NA	NA	NA	NA
SCN3B	NA	0.00901462	NA	NA	NA	NA
ENSSSCG00000053433	NA	0.0121119	NA	NA	NA	NA
ENSSSCG00000053663	NA	0.0147984	NA	NA	NA	NA
BHMT2	NA	0.0426744	NA	NA	NA	NA
ENSSSCG00000054775	NA	0.0337895	NA	NA	NA	NA
ENSSSCG00000054809	NA	0.00858855	NA	NA	NA	NA
ENSSSCG00000054937	NA	0.0371867	NA	NA	NA	NA
LOC102167685	NA	0.0120604	NA	NA	NA	NA
EMC6	NA	0.0050853	NA	NA	NA	NA
ENSSSCG00000055548	NA	0.0328207	NA	NA	0.000293886	NA
PRPF38B	NA	0.0290086	NA	NA	NA	NA
SLBP	NA	0.00532092	NA	NA	NA	NA
ZCCHC10	NA	0.000432957	NA	NA	NA	NA
ENSSSCG00000056213	NA	0.0351266	NA	NA	NA	NA
ENSSSCG00000056523	NA	0.0312562	NA	NA	NA	NA
ENSSSCG00000056604	NA	0.0404653	NA	NA	NA	NA
ENSSSCG00000056845	NA	0.039448	NA	NA	NA	NA
ENSSSCG00000057639	NA	0.0221251	NA	0.00515703	NA	NA
ENSSSCG00000057651	NA	0.0156331	NA	NA	NA	NA
SGCB	NA	0.0336079	NA	NA	NA	NA
LBH	NA	0.00593503	NA	NA	NA	NA
ENSSSCG00000058658	NA	0.037031	NA	NA	NA	NA
KRT19	NA	0.0409806	1.01e-06	NA	NA	NA
ZBED6	NA	0.0286873	NA	NA	NA	NA
ENSSSCG00000059754	NA	0.0174602	NA	NA	NA	NA
ENSSSCG00000060520	NA	0.0439297	NA	NA	NA	NA
ENSSSCG00000060936	NA	0.00038661	NA	0.010505	NA	NA
ENSSSCG00000061235	NA	0.0333385	NA	NA	NA	NA
AKR1C3	NA	0.019571	NA	NA	NA	NA
ENSSSCG00000062764	NA	0.035113	NA	NA	NA	NA
ENSSSCG00000062970	NA	0.042029	NA	NA	NA	NA
AIP	NA	0.0430237	NA	NA	NA	NA
ENSSSCG00000063023	NA	0.0294746	NA	NA	NA	NA
BIRC2	NA	0.0442854	NA	NA	NA	NA
PARVG	NA	NA	0.042671	NA	NA	NA
SCUBE1	NA	NA	0.000428819	NA	NA	NA
FAM234B	NA	NA	0.0457105	NA	NA	NA
TULP3	NA	NA	0.00935276	NA	NA	NA
TBC1D22B	NA	NA	0.00848197	NA	NA	NA
KIF6	NA	NA	0.0357807	NA	NA	NA
ISLR	NA	NA	0.009144	NA	NA	NA
HP	NA	NA	7.37e-05	0.0351448	NA	NA
PEPD	NA	NA	0.0400406	0.0345742	NA	NA
BCAT2	NA	NA	0.0212716	NA	NA	NA
EPHA2	NA	NA	0.009144	NA	NA	NA
CTH	NA	NA	0.0154767	NA	NA	NA
A1BG	NA	NA	0.034025	NA	NA	NA
SLC35D3	NA	NA	0.0464564	NA	NA	NA
SLC22A16	NA	NA	0.0464564	NA	NA	NA
CAPN3	NA	NA	0.025957	NA	NA	NA
PTPRD	NA	NA	0.0316006	NA	NA	NA
KIF12	NA	NA	0.0232336	NA	NA	NA
STXBP1	NA	NA	0.0329385	0.0120353	NA	NA
BRD3	NA	NA	0.0062202	NA	NA	NA
ENTPD8	NA	NA	0.034025	NA	NA	NA
ST3GAL1	NA	NA	0.00198873	NA	NA	NA
SELP	NA	NA	0.00837961	NA	NA	NA
UFC1	NA	NA	0.0281134	NA	NA	NA
CRABP2	NA	NA	0.0444813	NA	NA	NA
SLC50A1	NA	NA	0.0434711	NA	NA	NA
S100A16	NA	NA	0.0252346	NA	NA	NA
ACP6	NA	NA	0.0106149	NA	NA	NA
NINL	NA	NA	0.000231015	NA	NA	NA
KIAA1755	NA	NA	0.0464564	NA	NA	NA
ZSWIM3	NA	NA	0.00935276	NA	NA	NA
ZSWIM1	NA	NA	0.00731446	NA	NA	NA
RADIL	NA	NA	0.005145	NA	NA	NA
BAIAP2L1	NA	NA	0.0480815	NA	NA	NA
PGAP6	NA	NA	0.044821	NA	NA	NA
PDIA6	NA	NA	0.042671	NA	NA	NA
NAF1	NA	NA	0.0435174	NA	NA	NA
IFT88	NA	NA	0.0468556	NA	NA	NA
PI4KA	NA	NA	0.000546141	NA	NA	NA
MAT1A	NA	NA	0.000806121	NA	NA	NA
GHITM	NA	NA	0.0115415	NA	NA	NA
ASAH2	NA	NA	0.0237855	NA	NA	NA
LOXL4	NA	NA	6.16e-06	NA	NA	NA
GOT1	NA	NA	0.000212964	NA	NA	NA
NEURL1	NA	NA	0.00299835	NA	NA	NA
ADIPOR1	NA	NA	0.0302477	NA	NA	NA
DAPK1	NA	NA	0.00480641	NA	NA	NA
IGSF11	NA	NA	0.0368563	NA	NA	NA
IGSF5	NA	NA	0.000212964	NA	0.0152507	NA
SLC25A53	NA	NA	0.00321791	NA	NA	NA
LTBP3	NA	NA	0.0263002	NA	NA	NA
SNX15	NA	NA	0.0127813	NA	NA	NA
COX8A	NA	NA	0.0447275	NA	NA	NA
PTGDR2	NA	NA	0.00762141	NA	NA	NA
CSTPP1	NA	NA	0.042671	NA	NA	NA
ATG4D	NA	NA	0.0112389	NA	NA	NA
SLC22A4	NA	NA	0.0112389	NA	NA	NA
IL17B	NA	NA	0.044821	NA	NA	NA
CAPN5	NA	NA	0.000695224	NA	NA	NA
AQP11	NA	NA	0.034025	NA	NA	NA
TMEM45B	NA	NA	0.00699517	NA	NA	NA
DYRK3	NA	NA	0.0400406	NA	NA	NA
KYNU	NA	NA	0.0276501	NA	NA	NA
ADAM9	NA	NA	0.0400406	NA	NA	NA
DNAJB2	NA	NA	0.034025	NA	NA	NA
JAZF1	NA	NA	0.0255536	NA	NA	NA
HOXA5	NA	NA	3.12e-05	NA	NA	NA
HOXA4	NA	NA	9.19e-06	NA	NA	NA
HOXA1	NA	NA	2.06e-10	NA	NA	NA
SKAP2	NA	NA	0.000317352	NA	NA	NA
AEBP1	NA	NA	0.0230583	NA	NA	NA
FN3K	NA	NA	0.041023	NA	NA	NA
VMO1	NA	NA	0.000492704	NA	NA	NA
DNAH9	NA	NA	0.0435174	NA	NA	NA
ALDH3A2	NA	NA	0.00330946	NA	NA	NA
CKB	NA	NA	0.000302198	NA	NA	NA
LSS	NA	NA	0.032849	NA	NA	NA
SULT1C2	NA	NA	0.039467	NA	NA	NA
RNLS	NA	NA	0.0169168	NA	NA	NA
LGALS7	NA	NA	0.0276501	NA	NA	NA
MT3	NA	NA	0.0400406	NA	NA	NA
SIGIRR	NA	NA	0.00206505	NA	NA	NA
PHLDB1	NA	NA	0.0494533	NA	NA	NA
TNNT1	NA	NA	0.00537825	0.01343	NA	NA
ALDH1A2	NA	NA	0.0238414	NA	NA	NA
EPS8L1	NA	NA	0.042671	NA	NA	NA
SIRT2	NA	NA	0.034025	NA	NA	NA
TPGS2	NA	NA	0.00070734	0.0202469	NA	NA
DNAH1	NA	NA	0.0306366	NA	NA	NA
CALCOCO1	NA	NA	0.0480815	NA	NA	NA
TM2D2	NA	NA	0.0484717	NA	NA	NA
LOC100739087	NA	NA	0.0174929	NA	NA	NA
PGAP4	NA	NA	0.0169168	NA	NA	NA
PLCL2	NA	NA	0.0230583	NA	NA	NA
NPHP4	NA	NA	0.0281134	NA	NA	NA
SLFN14	NA	NA	0.0419418	NA	NA	NA
PMPCA	NA	NA	0.000184334	NA	NA	NA
TNFAIP8L3	NA	NA	0.00228277	NA	NA	NA
SLC25A51	NA	NA	0.044821	NA	NA	NA
ZCCHC24	NA	NA	0.034025	NA	NA	NA
LOC102158609	NA	NA	0.0368563	NA	NA	NA
LOC110258440	NA	NA	0.0208458	NA	NA	NA
CELSR2	NA	NA	0.0398063	NA	NA	NA
IFNGR2	NA	NA	0.0276501	NA	NA	NA
PNPLA7	NA	NA	0.0435174	NA	NA	NA
ENTR1	NA	NA	0.00574415	NA	NA	NA
ENSSSCG00000035226	NA	NA	0.00935276	NA	NA	NA
MAFG	NA	NA	0.0281134	NA	NA	NA
CYP2C297	NA	NA	0.0303366	NA	NA	NA
DUSP2	NA	NA	0.00309679	NA	NA	NA
ZSWIM7	NA	NA	0.0201059	NA	NA	NA
OSBPL2	NA	NA	0.0276501	NA	NA	NA
TFDP2	NA	NA	0.0400406	NA	NA	NA
MARCKS	NA	NA	0.0281134	NA	NA	NA
LOC110255287	NA	NA	0.0464564	NA	NA	NA
SHISAL1	NA	NA	9.19e-07	NA	NA	NA
CMBL	NA	NA	0.00915473	NA	NA	NA
ALX4	NA	NA	0.034025	NA	0.0136014	NA
GPR19	NA	NA	0.0112389	NA	NA	NA
LOC100515741	NA	NA	0.00837571	NA	NA	NA
ENSSSCG00000044941	NA	NA	0.000492704	NA	NA	NA
ENSSSCG00000045164	NA	NA	5.49e-06	NA	NA	NA
ENSSSCG00000050134	NA	NA	0.0292661	NA	NA	NA
LOC106508574	NA	NA	0.0435174	NA	NA	NA
ATP6V0E2	NA	NA	0.042671	NA	NA	NA
ENSSSCG00000056858	NA	NA	0.0306366	NA	NA	NA
ENSSSCG00000059334	NA	NA	0.0435174	NA	NA	NA
SLC2A1	NA	NA	0.00837961	NA	NA	NA
SERPINA3-2	NA	NA	0.0276501	NA	NA	NA
IFITM1	NA	NA	0.0140944	NA	NA	NA
CHST12	NA	NA	0.0409793	NA	NA	NA
ENSSSCG00000063162	NA	NA	0.0017486	NA	NA	NA
GPR146	NA	NA	0.0494533	NA	NA	NA
ENSSSCG00000063561	NA	NA	0.0115415	NA	NA	NA
BAIAP2L2	NA	NA	NA	0.0125095	NA	NA
ZNF385A	NA	NA	NA	0.0394713	NA	NA
MYO1A	NA	NA	NA	0.043565	NA	NA
CD4	NA	NA	NA	8.05e-06	NA	NA
E2F7	NA	NA	NA	0.0349081	NA	NA
SLA-DRB1	NA	NA	NA	0.0394713	NA	NA
COL21A1	NA	NA	NA	0.0382019	NA	NA
TAPBP	NA	NA	NA	0.035769	NA	NA
MAPK14	NA	NA	NA	0.0131528	NA	NA
SKIC8	NA	NA	NA	0.042788	NA	NA
TSPAN3	NA	NA	NA	0.0196066	NA	NA
SDR39U1	NA	NA	NA	0.0190631	NA	NA
ACIN1	NA	NA	NA	0.0386968	NA	NA
ASB2	NA	NA	NA	0.00552417	NA	NA
JPH3	NA	NA	NA	0.0383542	NA	NA
TERF2IP	NA	NA	NA	0.0121128	NA	NA
MLKL	NA	NA	NA	0.0333555	NA	NA
IZUMO1	NA	NA	NA	0.00288975	NA	NA
TTYH1	NA	NA	NA	0.00367033	NA	NA
CDC42	NA	NA	NA	0.0290373	NA	NA
KDM1A	NA	NA	NA	0.036658	NA	NA
LDLRAP1	NA	NA	NA	0.0288603	NA	NA
RPS6KA1	NA	NA	NA	0.00747762	NA	NA
MAP3K6	NA	NA	NA	0.0439089	NA	NA
AZIN2	NA	NA	NA	0.0418944	NA	NA
ANKRD29	NA	NA	NA	0.0270887	NA	NA
SERBP1	NA	NA	NA	0.035769	NA	NA
EZR	NA	NA	NA	0.0282369	NA	NA
SCAF8	NA	NA	NA	0.00515703	NA	NA
CITED2	NA	NA	NA	0.021686	NA	NA
IFNGR1	NA	NA	NA	0.0167264	NA	NA
ARHGAP18	NA	NA	NA	0.00899411	NA	NA
SETBP1	NA	NA	NA	0.0371688	NA	NA
ACAA2	NA	NA	NA	0.0308016	NA	NA
SEMA6D	NA	NA	NA	0.0196066	NA	NA
GATM	NA	NA	NA	0.0272289	NA	NA
VPS39	NA	NA	NA	0.0196066	NA	NA
SMAD3	NA	NA	NA	0.0394713	NA	NA
KLHDC2	NA	NA	NA	0.0341254	NA	NA
DMRT2	NA	NA	NA	0.0288603	NA	NA
PSAT1	NA	NA	NA	0.00899411	NA	NA
POLE3	NA	NA	NA	0.0238444	NA	NA
CRB2	NA	NA	NA	0.0436719	NA	NA
ST6GALNAC6	NA	NA	NA	0.0127211	NA	NA
ST6GALNAC4	NA	NA	NA	0.0382019	NA	NA
ODF2	NA	NA	NA	0.0415471	NA	NA
ATP1B1	NA	NA	NA	0.0114643	NA	NA
SEMA4A	NA	NA	NA	0.0394713	NA	NA
S100A7	NA	NA	NA	0.00515703	NA	NA
TENT5C	NA	NA	NA	0.000305289	NA	NA
AHCYL1	NA	NA	NA	0.0265084	NA	NA
EPS8L3	NA	NA	NA	0.0325327	NA	NA
PLPPR4	NA	NA	NA	0.031485	NA	NA
RPL5	NA	NA	NA	0.0394713	NA	NA
CLCA1	NA	NA	NA	0.0347721	NA	NA
SIGLEC1	NA	NA	NA	0.0214509	NA	NA
PDRG1	NA	NA	NA	0.0202082	NA	NA
CCM2L	NA	NA	NA	0.0282265	NA	NA
RPRD1B	NA	NA	NA	0.0238444	NA	NA
RIPOR3	NA	NA	NA	0.0400643	NA	NA
BCAS1	NA	NA	NA	0.0439089	NA	NA
LMTK2	NA	NA	NA	0.0383542	NA	NA
TRIM4	NA	NA	NA	0.0190631	NA	NA
LAMTOR4	NA	NA	NA	0.0490718	NA	NA
TMEM248	NA	NA	NA	0.0490718	NA	NA
SUMF2	NA	NA	NA	0.0394713	NA	NA
TRAP1	NA	NA	NA	0.0196066	NA	NA
MRPS5	NA	NA	NA	0.0308855	NA	NA
UXS1	NA	NA	NA	0.0341254	NA	NA
MAP4K4	NA	NA	NA	0.0444007	NA	NA
INPP4A	NA	NA	NA	0.0444007	NA	NA
FAM178B	NA	NA	NA	0.00515703	NA	NA
MTHFD2	NA	NA	NA	0.0266121	NA	NA
NCOA1	NA	NA	NA	0.0408074	NA	NA
CPE	NA	NA	NA	0.0341254	NA	NA
SEC24B	NA	NA	NA	0.0393932	NA	NA
LNX2	NA	NA	NA	0.0228789	NA	NA
ALOX5AP	NA	NA	NA	0.0267857	NA	NA
ENSSSCG00000009356	NA	NA	NA	0.0452126	NA	NA
ALG11	NA	NA	NA	0.0394713	NA	NA
CAB39L	NA	NA	NA	0.0371688	NA	NA
TUBGCP3	NA	NA	NA	0.0229489	NA	NA
CUL4A	NA	NA	NA	0.0394413	NA	NA
TMED2	NA	NA	NA	0.0402703	NA	NA
RFC5	NA	NA	NA	0.0267857	NA	NA
FBXO21	NA	NA	NA	0.0315829	NA	NA
SART3	NA	NA	NA	0.0112001	NA	NA
PIK3IP1	NA	NA	NA	0.035769	NA	NA
HNRNPF	NA	NA	NA	0.0198362	NA	NA
FAM13C	NA	NA	NA	0.00817213	NA	NA
LRRC20	NA	NA	NA	0.0121128	NA	NA
DUSP29	NA	NA	NA	0.0485089	NA	NA
PRXL2A	NA	NA	NA	0.015754	NA	NA
PLCE1	NA	NA	NA	0.043565	NA	NA
PRDX3	NA	NA	NA	0.0202469	NA	NA
BCCIP	NA	NA	NA	0.0349594	NA	NA
CYP2E1	NA	NA	NA	0.0474103	NA	NA
EPHX1	NA	NA	NA	7.81e-05	NA	NA
FRMD3	NA	NA	NA	0.043565	NA	NA
SNRK	NA	NA	NA	0.0394713	NA	NA
TNNC1	NA	NA	NA	0.0259773	NA	NA
MAGI1	NA	NA	NA	0.0394713	NA	NA
TMEM43	NA	NA	NA	0.0496366	NA	NA
AGTR1	NA	NA	NA	0.00552417	NA	NA
IGSF10	NA	NA	NA	0.0125359	NA	NA
PTX3	NA	NA	NA	0.0288603	0.0248844	NA
P3H2	NA	NA	NA	0.035769	2.81e-06	NA
CHAF1B	NA	NA	NA	0.0196066	NA	NA
RAB9A	NA	NA	NA	0.0337771	NA	NA
HUWE1	NA	NA	NA	0.0238444	NA	NA
CHRDL1	NA	NA	NA	0.010689	NA	NA
UBE2A	NA	NA	NA	0.0308016	NA	NA
PGRMC1	NA	NA	NA	0.0379249	NA	NA
MTMR1	NA	NA	NA	0.0190631	NA	NA
DKC1	NA	NA	NA	0.0394713	NA	NA
CHID1	NA	NA	NA	0.0436719	NA	NA
NAP1L4	NA	NA	NA	0.0265084	NA	NA
POLD4	NA	NA	NA	0.010505	NA	NA
KCNK7	NA	NA	NA	0.0187857	NA	NA
RTN3	NA	NA	NA	0.0394713	NA	NA
WEE1	NA	NA	NA	0.0408074	NA	NA
CHAF1A	NA	NA	NA	0.0418944	NA	NA
JUNB	NA	NA	NA	0.0306937	NA	NA
ENC1	NA	NA	NA	0.0259773	NA	NA
MEF2C	NA	NA	NA	0.0308016	NA	NA
ARSI	NA	NA	NA	0.043565	NA	NA
ARAP1	NA	NA	NA	0.031485	NA	NA
CWC15	NA	NA	NA	0.00633337	NA	NA
PDGFD	NA	NA	NA	0.00817213	NA	NA
DSTYK	NA	NA	NA	0.0238444	NA	NA
CROT	NA	NA	NA	0.0112001	NA	NA
NRCAM	NA	NA	NA	0.0436123	NA	NA
ARPC5	NA	NA	NA	0.0382019	NA	NA
RGL1	NA	NA	NA	0.0449987	NA	NA
NIBAN1	NA	NA	NA	0.009398	NA	NA
PFKFB2	NA	NA	NA	0.0408074	NA	NA
DARS1	NA	NA	NA	0.0394413	NA	NA
UBXN4	NA	NA	NA	0.00515703	NA	NA
GORASP2	NA	NA	NA	0.0329286	NA	NA
EFHD1	NA	NA	NA	0.0110629	NA	NA
SEPTIN2	NA	NA	NA	0.0402703	NA	NA
GALNT11	NA	NA	NA	0.0204422	NA	NA
CREB5	NA	NA	NA	0.015754	NA	NA
HIBADH	NA	NA	NA	0.00120546	NA	NA
GHR	NA	NA	NA	0.0315829	NA	NA
GALNT10	NA	NA	NA	0.0306937	NA	NA
SUMO2	NA	NA	NA	0.0346668	NA	NA
EZH1	NA	NA	NA	0.0380588	NA	NA
STAT3	NA	NA	NA	0.0287783	NA	NA
CDC6	NA	NA	NA	0.0356657	NA	NA
MSL1	NA	NA	NA	0.0328016	NA	NA
TMEM100	NA	NA	NA	0.0087563	NA	NA
MTMR4	NA	NA	NA	0.0458013	NA	NA
RHBDL3	NA	NA	NA	0.00549614	NA	NA
COX3	NA	NA	NA	0.0238444	NA	NA
ND3	NA	NA	NA	0.0485144	NA	NA
CCT6A	NA	NA	NA	0.0190631	NA	NA
PMM2	NA	NA	NA	0.00899411	NA	NA
CDC42EP3	NA	NA	NA	0.0418944	NA	NA
STRAP	NA	NA	NA	0.0394413	NA	NA
RBM3	NA	NA	NA	0.00461269	NA	NA
LAD1	NA	NA	NA	0.0419959	NA	NA
PPP1R8	NA	NA	NA	0.0308016	NA	NA
LSM8	NA	NA	NA	0.0365851	NA	NA
RNF169	NA	NA	NA	0.0394713	NA	NA
AQN-1	NA	NA	NA	0.0110629	NA	NA
PHLDB2	NA	NA	NA	0.0186598	NA	NA
PCDH1	NA	NA	NA	0.0383542	NA	NA
RAB28	NA	NA	NA	0.0380588	NA	NA
PECR	NA	NA	NA	0.0290373	NA	NA
MYMK	NA	NA	NA	0.034542	NA	NA
AFG3L2	NA	NA	NA	0.028221	NA	NA
CLMP	NA	NA	NA	0.0356657	NA	NA
NET1	NA	NA	NA	0.000726759	NA	NA
FOXJ3	NA	NA	NA	0.00977547	NA	NA
FIGNL1	NA	NA	NA	0.00515703	NA	NA
NCKAP5	NA	NA	NA	0.0342244	NA	NA
RAPGEF3	NA	NA	NA	0.0334997	NA	NA
LRRC30	NA	NA	NA	0.035769	NA	NA
LOC100625134	NA	NA	NA	0.0449063	NA	NA
STARD3NL	NA	NA	NA	0.043565	NA	NA
TNNI1	NA	NA	NA	0.035113	NA	NA
SLC43A2	NA	NA	NA	0.0444007	NA	NA
ELOVL5	NA	NA	NA	0.0196982	NA	NA
TMEM50A	NA	NA	NA	0.0202082	NA	NA
SFMBT2	NA	NA	NA	0.0162985	NA	NA
SRRT	NA	NA	NA	0.0394713	NA	NA
KLF12	NA	NA	NA	0.0349594	NA	NA
LEPR	NA	NA	NA	0.0400643	NA	NA
TRAF3IP1	NA	NA	NA	0.0394713	NA	NA
EIF4H	NA	NA	NA	0.0287237	NA	NA
MSRB3	NA	NA	NA	0.0370822	NA	NA
VPS35	NA	NA	NA	0.043565	NA	NA
ATOX1	NA	NA	NA	0.0316264	NA	NA
SLC23A2	NA	NA	NA	0.0394413	NA	NA
MFSD14B	NA	NA	NA	0.0105043	NA	NA
NR1D2	NA	NA	NA	0.0379249	NA	NA
PODN	NA	NA	NA	0.00572408	NA	NA
CDC7	NA	NA	NA	0.021656	NA	NA
RNF13	NA	NA	NA	0.0394413	NA	NA
NDUFA4L2	NA	NA	NA	0.0439089	NA	NA
NOP56	NA	NA	NA	0.0365851	NA	NA
FAM131B	NA	NA	NA	0.0394713	NA	NA
HNRNPUL2	NA	NA	NA	0.031485	NA	NA
GTPBP4	NA	NA	NA	0.0231473	NA	NA
ENKD1	NA	NA	NA	0.00367033	NA	NA
PLEKHB2	NA	NA	NA	0.0219957	NA	NA
TMSB15A	NA	NA	NA	0.0192386	NA	NA
UST	NA	NA	NA	0.0477543	NA	NA
PPP2R1B	NA	NA	NA	0.0341254	NA	NA
RAB2B	NA	NA	NA	0.0114643	NA	NA
CIPC	NA	NA	NA	0.0337771	NA	NA
PFN2	NA	NA	NA	0.0315829	NA	NA
PTPN11	NA	NA	NA	0.037442	NA	NA
METTL9	NA	NA	NA	0.0356657	NA	NA
SIRT5	NA	NA	NA	0.0423817	NA	NA
ENSSSCG00000031163	NA	NA	NA	0.00817213	NA	NA
TXNIP	NA	NA	NA	0.013945	NA	NA
POMK	NA	NA	NA	0.0476089	NA	NA
HRAS	NA	NA	NA	0.0368413	NA	NA
TSPAN10	NA	NA	NA	0.0321592	NA	NA
CHCHD6	NA	NA	NA	0.0110629	NA	NA
AKAP12	NA	NA	NA	0.00618212	NA	NA
TP53I11	NA	NA	NA	0.0109499	NA	NA
CYFIP1	NA	NA	NA	0.0394713	NA	NA
MRPL37	NA	NA	NA	0.0308016	NA	NA
DUSP16	NA	NA	NA	0.0483251	NA	NA
GPNMB	NA	NA	NA	0.0418176	NA	NA
C5orf15	NA	NA	NA	0.0337771	NA	NA
HSD3B7	NA	NA	NA	0.0380588	NA	NA
CASP7	NA	NA	NA	0.0474103	NA	NA
TMC6	NA	NA	NA	0.0186598	NA	NA
RASSF2	NA	NA	NA	0.0418944	NA	NA
RBL2	NA	NA	NA	0.0149026	NA	NA
PSMD7	NA	NA	NA	0.035113	NA	NA
LOC110261309	NA	NA	NA	0.0113096	NA	NA
HMGN1	NA	NA	NA	0.0196066	NA	NA
PERM1	NA	NA	NA	0.0467938	NA	NA
CD37	NA	NA	NA	0.0400643	NA	NA
RAB38	NA	NA	NA	0.036658	NA	NA
ENSSSCG00000034036	NA	NA	NA	0.0351448	NA	NA
TMEM128	NA	NA	NA	0.0214509	NA	NA
CIAO2A	NA	NA	NA	0.043565	NA	NA
GNAO1	NA	NA	NA	0.000382407	NA	NA
LOC110260465	NA	NA	NA	0.00572408	NA	NA
TMEM50B	NA	NA	NA	0.0452543	NA	NA
DNLZ	NA	NA	NA	0.0266121	NA	NA
PEF1	NA	NA	NA	0.0238444	NA	NA
NUP58	NA	NA	NA	0.0196066	NA	NA
CCDC115	NA	NA	NA	0.0339857	NA	NA
G3BP1	NA	NA	NA	0.0229489	NA	NA
SFPQ	NA	NA	NA	0.0400643	NA	NA
WDSUB1	NA	NA	NA	0.0453438	NA	NA
SSBP2	NA	NA	NA	0.0373526	NA	NA
PLIN2	NA	NA	NA	0.0131528	NA	NA
SLC26A10	NA	NA	NA	0.0368413	NA	NA
RPL22L1	NA	NA	NA	0.0477543	NA	NA
LGALS3BP	NA	NA	NA	0.0125359	NA	NA
RAB6B	NA	NA	NA	0.035113	NA	NA
ZNF740	NA	NA	NA	0.0219957	NA	NA
TNFAIP2	NA	NA	NA	0.0186598	NA	NA
NIPSNAP2	NA	NA	NA	0.036658	NA	NA
CDC42SE2	NA	NA	NA	0.0045832	NA	NA
SLC49A4	NA	NA	NA	0.0383542	NA	NA
NR1D1	NA	NA	NA	0.03285	NA	NA
ARHGAP19	NA	NA	NA	0.00288975	NA	NA
BAG5	NA	NA	NA	0.0102232	NA	NA
MAX	NA	NA	NA	0.022671	NA	NA
ENSSSCG00000037428	NA	NA	NA	0.0291073	NA	NA
GSN	NA	NA	NA	0.010689	NA	NA
PTPN7	NA	NA	NA	0.00335676	NA	NA
CYYR1	NA	NA	NA	0.0196066	NA	NA
RAB12	NA	NA	NA	0.0308016	NA	NA
ABT1	NA	NA	NA	0.0114809	NA	NA
SYNPO	NA	NA	NA	0.0196066	NA	NA
LPIN2	NA	NA	NA	0.0465891	NA	NA
ATPAF1	NA	NA	NA	0.0401411	NA	NA
MRFAP1L2	NA	NA	NA	0.00910985	NA	NA
PDXDC1	NA	NA	NA	0.0394713	NA	NA
BASP1	NA	NA	NA	0.0292106	NA	NA
ATP6V0B	NA	NA	NA	0.0346119	NA	NA
DOC2B	NA	NA	NA	0.0186598	NA	NA
ERLIN2	NA	NA	NA	0.0109499	NA	NA
DHTKD1	NA	NA	NA	0.0321592	NA	NA
EEPD1	NA	NA	NA	0.0112001	NA	NA
GLRX	NA	NA	NA	0.0418944	NA	NA
NLRC5	NA	NA	NA	0.0394713	NA	NA
HOXD8	NA	NA	NA	0.0272289	NA	NA
EEF1A2	NA	NA	NA	3.85e-06	NA	NA
IL34	NA	NA	NA	0.00515703	NA	NA
TYMS	NA	NA	NA	6.59e-05	NA	NA
MED21	NA	NA	NA	0.0231473	NA	NA
ENSSSCG00000047673	NA	NA	NA	0.00367033	NA	NA
RALA	NA	NA	NA	0.0388697	NA	NA
DEPTOR	NA	NA	NA	0.0087563	NA	NA
MPEG1	NA	NA	NA	0.021656	NA	NA
SDHAF4	NA	NA	NA	0.00552417	NA	NA
YIPF7	NA	NA	NA	0.0494242	NA	NA
LOC106510200	NA	NA	NA	0.00317137	NA	NA
BRI3BP	NA	NA	NA	0.0408074	NA	NA
ENSSSCG00000055200	NA	NA	NA	0.0238444	0.0395287	NA
ENSSSCG00000055799	NA	NA	NA	6.59e-05	NA	NA
PCNA	NA	NA	NA	0.00359857	NA	NA
PPP3CC	NA	NA	NA	0.0462928	NA	NA
CD52	NA	NA	NA	2.17e-07	NA	NA
MSANTD7	NA	NA	NA	0.0240633	NA	NA
ENSSSCG00000057427	NA	NA	NA	0.0408074	NA	NA
UBL4A	NA	NA	NA	0.0421463	NA	NA
RNF130	NA	NA	NA	0.0362603	NA	NA
C6H19orf33	NA	NA	NA	0.00783674	NA	NA
RSKR	NA	NA	NA	0.043565	NA	NA
ENSSSCG00000061173	NA	NA	NA	0.0255898	NA	NA
PSMG1	NA	NA	NA	0.00515703	NA	NA
SHANK1	NA	NA	NA	0.0110629	NA	NA
MYL6B	NA	NA	NA	0.010689	NA	NA
DMC1	NA	NA	NA	NA	0.00150343	NA
SMPD3	NA	NA	NA	NA	0.0312926	NA
CLIP3	NA	NA	NA	NA	0.0150615	NA
STRC	NA	NA	NA	NA	0.00098549	NA
PLA2G4F	NA	NA	NA	NA	0.0395287	NA
NEFL	NA	NA	NA	NA	0.0198234	NA
MFAP3L	NA	NA	NA	NA	0.0441859	NA
ST8SIA6	NA	NA	NA	NA	0.00579324	NA
DOCK3	NA	NA	NA	NA	0.00728732	NA
PAGE2B	NA	NA	NA	NA	0.00173442	NA
STEAP1	NA	NA	NA	NA	0.0390531	NA
LOC100512920	NA	NA	NA	NA	0.0312926	NA
SEL1L3	NA	NA	NA	NA	0.00257024	NA
TNFAIP6	NA	NA	NA	NA	0.0244811	NA
CES3	NA	NA	NA	NA	0.00705086	NA
TMEM150C	NA	NA	NA	NA	0.0101036	NA
CLIC6	NA	NA	NA	NA	0.00842712	NA
RARRES1	NA	NA	NA	NA	5.23e-07	NA
ATPAF2	NA	NA	NA	NA	0.0321582	NA
ZNF514	NA	NA	NA	NA	0.0312926	NA
LOC100153446	NA	NA	NA	NA	7.92e-05	NA
CCR4	NA	NA	NA	NA	0.0395287	NA
LOC102164472	NA	NA	NA	NA	0.0312926	NA
MFHAS1	NA	NA	NA	NA	0.00842712	NA
ENSSSCG00000041744	NA	NA	NA	NA	0.0312926	NA
ENSSSCG00000049886	NA	NA	NA	NA	0.00036181	NA
ENSSSCG00000059088	NA	NA	NA	NA	8.7e-06	NA
ENSSSCG00000060422	NA	NA	NA	NA	0.0390531	NA
PITX1	NA	NA	NA	NA	0.0216131	NA
