# Supplementary material for: Paternal genetic background orchestrates fetal development through tissue-specific cis-regulatory divergence
Source: iScience. 2026 Jul 13;29(8):116684. doi: 10.1016/j.isci.2026.116684 (PMC13382411; doi:10.1016/j.isci.2026.116684)
Supplement: Table S5. Tissue-specific functional enrichment of DEGs [file mmc5.xlsx]

## Sheet: Sheet1
Table S5: Tissue‑specific functional enrichment of DEGs.
	GO Term ID	Biological Process	P-Values	Gene Count	%Genes F₁ × GL > F₁ × Pi	%Genes F₁ × GL < F₁ × Pi	Tissue
	GO:0032535	regulation of cellular component size	0	12	91.67	8.33	Brain
	GO:0110053	regulation of actin filament organization	0	10	90	10	Brain
	GO:0099003	vesicle-mediated transport in synapse	0.01	9	88.89	11.11	Brain
	GO:0099504	synaptic vesicle cycle	0.01	8	87.5	12.5	Brain
	GO:0070050	neuron cellular homeostasis	0.01	4	75	25	Brain
	GO:0030832	regulation of actin filament length	0.01	7	85.71	14.29	Brain
	GO:0048489	synaptic vesicle transport	0.02	3	100	0	Brain
	GO:0008227	G protein-coupled amine receptor activity	0.03	3	100	0	Brain
	KEGG ID	KEGG Pathways	P-Values	Gene Count	%Genes F₁ × GL > F₁ × Pi	%Genes F₁ × GL < F₁ × Pi	Tissue
	KEGG:04721	Synaptic vesicle cycle	0	6	83.33	16.67	Brain
	KEGG:04141	Protein processing in endoplasmic reticulum	0.01	7	100	0	Brain
	KEGG:04514	Cell adhesion molecules (CAMs)	0.02	6	100	0	Brain
	KEGG:03320	PPAR signaling pathway	0.02	4	75	25	Brain
	KEGG:04216	Ferroptosis	0.03	3	100	0	Brain
	GO Term ID	Biological Process	P-Values	Gene Count	%Genes F₁ × GL > F₁ × Pi	%Genes F₁ × GL < F₁ × Pi	Tissue
	GO:0019674	NAD+ metabolic process	0	3	100	0	Liver
	GO:0006720	isoprenoid metabolic process	0	5	100	0	Liver
	GO:0006721	terpenoid metabolic process	0	5	100	0	Liver
	GO:0001523	retinoid metabolic process	0.01	3	100	0	Liver
	GO:0009063	amino acid catabolic process	0	6	66.67	33.33	Liver
	KEGG ID	KEGG Pathways	P-Values	Gene Count	%Genes F₁ × GL > F₁ × Pi	%Genes F₁ × GL < F₁ × Pi	Tissue
	KEGG:00270	Cysteine and methionine metabolism	0	4	75	25	Liver
	KEGG:00330	Arginine and proline metabolism	0	4	75	25	Liver
	KEGG:00380	Tryptophan metabolism	0	3	100	0	Liver
	KEGG:04920	Adipocytokine signaling pathway	0.02	3	0	100	Liver
	GO Term ID	Biological Process	P-Values	Gene Count	%Genes F₁ × GL > F₁ × Pi	%Genes F₁ × GL < F₁ × Pi	Tissue
	GO:0014888	Striated muscle adaptation	0	4	100	0	Muscle
	GO:0043500	Muscle adaptation	0.01	5	80	20	Muscle
	GO:0003009	Skeletal muscle contraction	0.04	3	100	0	Muscle
	GO:0043501	Skeletal muscle adaptation	0	3	100	0	Muscle
	GO:0014733	Regulation of skeletal muscle adaptation	0	3	100	0	Muscle
	GO:0030038	Contractile actin filament bundle assembly	0.02	5	80	20	Muscle
	GO:0051017	Actin filament bundle assembly	0	10	70	30	Muscle
	KEGG ID	KEGG Pathways	P-Values	Gene Count	%Genes F₁ × GL > F₁ × Pi	%Genes F₁ × GL < F₁ × Pi	Tissue
	KEGG:04260	Cardiac muscle contraction	0.04	4	75	25	Muscle
	GO Term ID	Biological Process	P-Values	Gene Count	%Genes F₁ × GL > F₁ × Pi	%Genes F₁ × GL < F₁ × Pi	Tissue
	GO:0003014	Renal system process	0.003	7	28.57	71.43	Kidney
	GO:0010761	Fibroblast migration	0.002	5	40	60	Kidney
	GO:0006637	Acyl-CoA metabolic process	0.0005	6	100	0	Kidney
	GO:0046466	Membrane lipid catabolic process	0.004	8	50	50	Kidney
	GO:0034614	Cellular response to reactive oxygen species	0.0008	10	0	100	Kidney
	GO:0034599	Cellular response to oxidative stress	0.0006	16	0	100	Kidney
	GO:0045216	Cell-cell junction organization	0.0025	15	60	40	Kidney
	GO:0120193	Tight junction organization	0.003	8	62.5	37.5	Kidney
	KEGG ID	KEGG Pathways	P-Values	Gene Count	%Genes F₁ × GL > F₁ × Pi	%Genes F₁ × GL < F₁ × Pi	Tissue
	KEGG:04966	Collecting duct acid secretion	0.02	4	0	100	Kidney
	KEGG:00250	Alanine, aspartate and glutamate metabolism	0.04	4	75	25	Kidney
	KEGG:00260	Glycine, serine and threonine metabolism	0.03	5	80	20	Kidney
	KEGG:00630	Glyoxylate and dicarboxylate metabolism	0.04	4	75	25	Kidney
	KEGG:04141	Protein processing in endoplasmic reticulum	0.01	11	81.82	18.18	Kidney
	KEGG:04137	Mitophagy	0.04	3	100	0	Kidney
	KEGG:03018	RNA degradation	0.02	8	75	25	Kidney
	KEGG:04110	Cell cycle	0.01	12	66.67	33.33	Kidney
