# Supplementary material for: Paternal genetic background orchestrates fetal development through tissue-specific cis-regulatory divergence
Source: iScience. 2026 Jul 13;29(8):116684. doi: 10.1016/j.isci.2026.116684 (PMC13382411; doi:10.1016/j.isci.2026.116684)
Supplement: Table S6. Overlap of ASE genes with cis-eQTLs [file mmc6.xlsx]

## Sheet: Sheet1
Table S6: Overlap of ASE genes with cis‑eQTLs.
*P-values are color-coded using a green–white–red gradient: low P-value = red, high P-value = green).
*eQTL status (TRUE/FALSE) is indicated for each tissue, with TRUE values highlighted in yellow to show overlap with PigGTEx eQTLs (FDR < 0.05).
Genes	F1_GL_Kidney_pvalue	F1_Pi_Kidney_pvalue	*eQTL_Kidney	F1_GL_Brain_pvalue	F1_Pi_Brain_pvalue	*eQTL_Brain	F1_GL_Liver_pvalue	F1_Pi_Liver_pvalue	*eQTL_Liver	F1_GL_Muscle_pvalue	F1_Pi_Muscle_pvalue	*eQTL_Muscle	F1_GL_Ovary_pvalue	F1_Pi_Ovary_pvalue	*eQTL_Ovary	F1_GL_Testis_pvalue	F1_Pi_Testis_pvalue	*eQTL_Testis
ENSSSCG00000039658	0.001	0.001	FALSE	0.011	NA	TRUE	NA	NA	FALSE	NA	NA	FALSE	NA	NA	FALSE	NA	NA	FALSE
PITRM1	0.0002	0	FALSE	0.004	NA	TRUE	NA	NA	FALSE	0	0	TRUE	NA	0.002	TRUE	0	0.0002	TRUE
STK24	0.002	NA	FALSE	NA	0	TRUE	NA	NA	FALSE	NA	NA	FALSE	0	0.007	FALSE	0	0	FALSE
PNPO	0.004	NA	FALSE	0.001	0.0001	TRUE	NA	NA	FALSE	NA	NA	FALSE	NA	NA	FALSE	NA	NA	FALSE
PHB1	0.011	0	FALSE	0	NA	TRUE	NA	0.004	TRUE	NA	0.001	TRUE	NA	0	FALSE	NA	NA	FALSE
SDF2	0	0.01	FALSE	NA	0.004	TRUE	NA	NA	FALSE	NA	NA	FALSE	NA	0.004	FALSE	0	NA	FALSE
MAPK7	0	0.045	FALSE	0	NA	TRUE	NA	NA	FALSE	0	NA	TRUE	NA	NA	FALSE	NA	NA	FALSE
NHERF1	0.007	NA	FALSE	0.002	NA	TRUE	NA	NA	FALSE	NA	NA	FALSE	NA	NA	FALSE	NA	NA	FALSE
TMEM43	0.017	NA	FALSE	0.007	NA	TRUE	NA	NA	FALSE	NA	NA	FALSE	NA	NA	FALSE	NA	NA	FALSE
EPHX2	0	0.0008	FALSE	NA	0.001	TRUE	NA	NA	FALSE	NA	NA	FALSE	NA	NA	FALSE	NA	NA	FALSE
CXCL12	0	0	FALSE	NA	0.016	TRUE	NA	0.005	TRUE	NA	0	FALSE	NA	0.0002	FALSE	NA	0.003	TRUE
DNPEP	0.0001	NA	FALSE	0.0006	NA	TRUE	NA	NA	FALSE	0.007	NA	TRUE	NA	NA	FALSE	0.014	NA	FALSE
BIN1	0.004	0.012	FALSE	NA	0.002	TRUE	NA	NA	FALSE	NA	NA	FALSE	NA	NA	FALSE	NA	NA	FALSE
ANXA6	0.0003	0	FALSE	0.009	NA	TRUE	0.0004	0.006	TRUE	0.0003	0.0007	TRUE	NA	0.03	FALSE	0.017	0.003	TRUE
SRD5A1	0.004	NA	FALSE	NA	0	TRUE	NA	NA	FALSE	NA	NA	FALSE	NA	NA	FALSE	NA	NA	FALSE
ENSSSCG00000041731	0.005	NA	FALSE	0.003	NA	TRUE	NA	NA	FALSE	NA	NA	FALSE	NA	NA	FALSE	0.0004	NA	FALSE
CYCS	0	NA	FALSE	0.002	NA	TRUE	NA	NA	FALSE	NA	NA	FALSE	NA	0	FALSE	NA	NA	FALSE
CASP2	0.005	NA	FALSE	0.007	NA	TRUE	NA	NA	FALSE	0.002	NA	TRUE	NA	NA	FALSE	NA	NA	FALSE
IVD	0	NA	FALSE	0.001	0.001	TRUE	0.001	NA	TRUE	0.0007	NA	FALSE	NA	NA	FALSE	0.0007	0.003	FALSE
ENSSSCG00000032916	0.001	0	FALSE	NA	0.001	TRUE	0.0002	0	FALSE	NA	NA	FALSE	NA	NA	FALSE	NA	0.007	TRUE
BRD3	0.007	NA	FALSE	0	NA	TRUE	NA	0.0002	FALSE	0	NA	FALSE	NA	NA	FALSE	NA	NA	FALSE
HINT1	0.013	NA	FALSE	0.0009	NA	TRUE	NA	NA	FALSE	0.006	NA	TRUE	NA	NA	FALSE	0.046	NA	TRUE
EIF4G2	0	0	FALSE	0.004	NA	TRUE	NA	NA	FALSE	NA	NA	FALSE	0	0.0006	FALSE	0.0008	0.0002	FALSE
SF3B2	0	0.013	FALSE	0	0.0003	TRUE	NA	0.0004	TRUE	0	0	TRUE	NA	NA	FALSE	NA	NA	FALSE
CFL1	0	NA	FALSE	0	NA	TRUE	0	NA	TRUE	0	NA	FALSE	0.001	0	FALSE	0.012	0	FALSE
DPF2	0	NA	FALSE	0	NA	TRUE	NA	NA	FALSE	0	NA	TRUE	0	NA	FALSE	NA	NA	FALSE
ENSSSCG00000013052	0.002	NA	FALSE	0	NA	TRUE	NA	NA	FALSE	NA	NA	FALSE	0	NA	FALSE	NA	NA	FALSE
FADS2	0	NA	FALSE	NA	0	TRUE	NA	0	FALSE	0	NA	FALSE	NA	0	FALSE	NA	NA	FALSE
EMILIN1	0.002	NA	FALSE	NA	0.02	TRUE	NA	NA	FALSE	NA	0.001	TRUE	NA	NA	FALSE	NA	0.025	FALSE
SLC35F6	0.003	NA	FALSE	0.002	0.002	TRUE	NA	NA	FALSE	NA	NA	FALSE	NA	NA	FALSE	NA	NA	FALSE
ID2	0	NA	FALSE	0	0.001	TRUE	NA	NA	FALSE	NA	NA	FALSE	0	0.009	FALSE	NA	0	FALSE
SELENOF	0	NA	FALSE	0	NA	TRUE	0	NA	TRUE	0	NA	FALSE	NA	NA	FALSE	0	NA	FALSE
MROH1	0.001	NA	FALSE	NA	0.001	TRUE	NA	NA	FALSE	NA	NA	FALSE	0.021	NA	TRUE	NA	NA	FALSE
EEF1D	0.007	NA	FALSE	NA	0.009	TRUE	NA	0.01	TRUE	0.001	NA	TRUE	0.04	NA	FALSE	NA	NA	FALSE
EIF3D	0.002	NA	FALSE	0.0004	NA	TRUE	NA	NA	FALSE	0.003	NA	FALSE	0.027	NA	FALSE	0.002	NA	FALSE
CS	0.005	0	FALSE	0.001	0	TRUE	NA	NA	FALSE	NA	0.003	TRUE	0	0	FALSE	0	0	TRUE
TTLL12	0.008	NA	FALSE	0.005	NA	TRUE	NA	NA	FALSE	0.016	NA	TRUE	NA	NA	FALSE	NA	NA	FALSE
NDUFA6	0	NA	FALSE	0	NA	TRUE	0	NA	FALSE	0	NA	TRUE	0	NA	FALSE	0	NA	TRUE
SNU13	0.026	NA	FALSE	0.001	0.008	TRUE	NA	NA	FALSE	NA	NA	FALSE	NA	NA	FALSE	NA	NA	FALSE
CSDC2	0.0009	0.0009	FALSE	0.001	NA	TRUE	NA	NA	FALSE	0.004	NA	TRUE	0	NA	FALSE	0.005	NA	TRUE
RANGAP1	0.009	NA	FALSE	0.007	NA	TRUE	NA	NA	FALSE	NA	NA	FALSE	NA	NA	FALSE	NA	NA	FALSE
MICALL1	0.0006	NA	FALSE	NA	0	TRUE	NA	NA	FALSE	NA	0.001	TRUE	NA	0.001	FALSE	NA	NA	FALSE
EIF3L	0.003	NA	FALSE	0.0004	NA	TRUE	0	NA	FALSE	0	NA	TRUE	0	NA	FALSE	NA	NA	FALSE
TK2	0.001	NA	FALSE	0	NA	TRUE	NA	NA	FALSE	NA	NA	FALSE	NA	NA	FALSE	0.003	NA	TRUE
RPS9	0	NA	FALSE	0	NA	TRUE	0	NA	TRUE	NA	NA	FALSE	NA	NA	FALSE	0	NA	TRUE
ENSSSCG00000033497	0	NA	FALSE	0	NA	TRUE	NA	NA	FALSE	NA	NA	FALSE	NA	NA	FALSE	NA	NA	FALSE
ENO1	0.008	NA	FALSE	0.001	NA	TRUE	NA	NA	FALSE	NA	NA	FALSE	NA	NA	FALSE	0.007	NA	FALSE
PINK1	0.0002	0.001	FALSE	NA	0	TRUE	0.002	0.006	TRUE	NA	NA	FALSE	NA	NA	FALSE	0.045	NA	TRUE
APCDD1	0.003	0.012	FALSE	0.008	NA	TRUE	NA	NA	FALSE	NA	NA	FALSE	NA	0.012	FALSE	NA	NA	FALSE
BPHL	0	0.002	FALSE	0	0.002	TRUE	0.001	NA	TRUE	NA	NA	FALSE	NA	0.024	FALSE	0.003	NA	FALSE
UQCC2	0.006	NA	FALSE	0.01	NA	TRUE	NA	NA	FALSE	NA	NA	FALSE	NA	NA	FALSE	NA	NA	FALSE
ANXA5	0.002	NA	FALSE	0.0005	NA	TRUE	NA	NA	FALSE	0.007	NA	TRUE	NA	NA	FALSE	NA	NA	FALSE
LRPAP1	0.007	NA	FALSE	0.013	0.014	TRUE	NA	NA	FALSE	0.0007	NA	FALSE	NA	NA	FALSE	NA	NA	FALSE
PHLDB1	0.016	0.0017	FALSE	0.0017	NA	TRUE	NA	NA	FALSE	0.009	NA	TRUE	NA	NA	FALSE	NA	NA	FALSE
NUMA1	0.0012	NA	FALSE	0.002	NA	TRUE	NA	NA	FALSE	NA	NA	FALSE	0.004	NA	FALSE	0.001	NA	FALSE
GRN	NA	0.005	FALSE	NA	0.039	TRUE	NA	0.008	FALSE	NA	NA	FALSE	NA	0.004	FALSE	NA	0.014	FALSE
ALDH3A2	NA	0.002	FALSE	NA	0.014	TRUE	NA	0.018	TRUE	NA	0.001	TRUE	NA	0	FALSE	NA	NA	FALSE
MSRA	NA	0	FALSE	NA	0.001	TRUE	NA	NA	FALSE	NA	NA	FALSE	NA	NA	FALSE	NA	NA	FALSE
MVB12B	NA	0	FALSE	0	0	TRUE	NA	NA	FALSE	NA	0	TRUE	NA	0.0006	FALSE	NA	0	TRUE
SURF1	NA	0.005	FALSE	NA	0.006	TRUE	NA	NA	FALSE	NA	NA	FALSE	NA	0.0009	TRUE	NA	NA	FALSE
CXXC5	NA	0	FALSE	0	0	TRUE	NA	NA	FALSE	NA	NA	FALSE	NA	0	FALSE	NA	NA	FALSE
CTSF	NA	0.0008	FALSE	0.003	0.031	TRUE	NA	NA	FALSE	0	NA	TRUE	NA	NA	FALSE	0	0	TRUE
COX7C	NA	0.01	FALSE	NA	0.008	TRUE	0.002	0.005	TRUE	0.001	0	TRUE	NA	0.011	TRUE	NA	NA	FALSE
HSPB1	NA	0.0002	FALSE	NA	0.021	TRUE	NA	0.014	TRUE	NA	0.0022	FALSE	NA	NA	FALSE	NA	0.001	FALSE
AGPAT1	NA	0.0048	FALSE	NA	0.005	TRUE	NA	NA	FALSE	NA	NA	FALSE	0.01	NA	FALSE	NA	NA	FALSE
PYCR2	NA	NA	FALSE	0.006	NA	TRUE	NA	NA	FALSE	NA	NA	FALSE	NA	NA	FALSE	0.01	NA	TRUE
CSRP1	NA	NA	FALSE	0.001	NA	TRUE	0.0001	NA	FALSE	NA	NA	FALSE	NA	NA	FALSE	NA	NA	FALSE
GDI2	NA	NA	FALSE	0.0008	NA	TRUE	NA	NA	FALSE	NA	NA	FALSE	NA	NA	FALSE	NA	NA	FALSE
SERP2	NA	NA	FALSE	0.015	NA	TRUE	NA	NA	FALSE	NA	NA	FALSE	NA	NA	FALSE	NA	NA	FALSE
MAFG	NA	NA	FALSE	0	NA	TRUE	NA	NA	FALSE	NA	NA	FALSE	0.002	NA	FALSE	NA	NA	FALSE
NPLOC4	NA	NA	FALSE	0.028	NA	TRUE	NA	NA	FALSE	0.001	NA	FALSE	0.0001	0.002	FALSE	NA	0.001	FALSE
ACTG1	NA	NA	FALSE	0.003	NA	TRUE	NA	NA	FALSE	0.007	NA	FALSE	0.019	NA	FALSE	NA	0.002	FALSE
ENSSSCG00000017446	NA	NA	FALSE	0.0003	NA	TRUE	NA	NA	FALSE	NA	NA	FALSE	NA	NA	FALSE	NA	NA	FALSE
SLC35B1	NA	NA	FALSE	0.006	NA	TRUE	NA	NA	FALSE	NA	NA	FALSE	NA	NA	FALSE	NA	NA	FALSE
CUEDC1	NA	NA	FALSE	0.005	NA	TRUE	NA	NA	FALSE	NA	NA	FALSE	NA	NA	FALSE	NA	NA	FALSE
RASL10B	NA	NA	FALSE	0.005	NA	TRUE	NA	NA	FALSE	NA	NA	FALSE	NA	NA	FALSE	NA	NA	FALSE
AP2B1	NA	NA	FALSE	0.003	NA	TRUE	NA	NA	FALSE	NA	NA	FALSE	NA	NA	FALSE	NA	NA	FALSE
ENSSSCG00000037376	NA	NA	FALSE	0.0002	NA	TRUE	NA	NA	FALSE	NA	NA	FALSE	NA	NA	FALSE	0	NA	FALSE
P2RX5	NA	NA	FALSE	0.002	NA	TRUE	NA	NA	FALSE	NA	NA	FALSE	NA	NA	FALSE	NA	NA	FALSE
ARRB2	NA	NA	FALSE	0.003	0.013	TRUE	NA	0.004	FALSE	0.006	NA	TRUE	NA	NA	FALSE	NA	NA	FALSE
DVL2	NA	NA	FALSE	0.002	NA	TRUE	NA	NA	FALSE	NA	NA	FALSE	NA	NA	FALSE	NA	NA	FALSE
GAS7	NA	NA	FALSE	0	NA	TRUE	NA	NA	FALSE	0	NA	TRUE	NA	NA	FALSE	0	NA	FALSE
TTLL3	NA	NA	FALSE	0.022	NA	TRUE	NA	NA	FALSE	NA	NA	FALSE	NA	NA	FALSE	NA	NA	FALSE
HMCES	NA	NA	FALSE	0.002	NA	TRUE	NA	NA	FALSE	NA	NA	FALSE	NA	NA	FALSE	NA	NA	FALSE
SEC61A1	NA	NA	FALSE	0.001	NA	TRUE	NA	NA	FALSE	0.0015	NA	TRUE	NA	NA	FALSE	NA	NA	FALSE
TUBGCP2	NA	NA	FALSE	0.016	NA	TRUE	NA	NA	FALSE	NA	NA	FALSE	NA	NA	FALSE	NA	NA	FALSE
SVOP	NA	NA	FALSE	0	NA	TRUE	NA	NA	FALSE	NA	NA	FALSE	NA	NA	FALSE	NA	NA	FALSE
OBSL1	NA	NA	FALSE	0.006	NA	TRUE	NA	NA	FALSE	NA	NA	FALSE	NA	NA	FALSE	NA	NA	FALSE
ASB1	NA	NA	FALSE	0.0001	NA	TRUE	0	0	TRUE	NA	NA	FALSE	NA	0	FALSE	0	NA	TRUE
CAPN10	NA	NA	FALSE	0.005	NA	TRUE	NA	NA	FALSE	NA	NA	FALSE	NA	NA	FALSE	NA	NA	FALSE
KIF1A	NA	NA	FALSE	0.0001	0.006	TRUE	NA	NA	FALSE	NA	NA	FALSE	NA	NA	FALSE	NA	NA	FALSE
CLN8	NA	NA	FALSE	0.002	NA	TRUE	NA	NA	FALSE	NA	NA	FALSE	NA	NA	FALSE	NA	NA	FALSE
SFRP1	NA	NA	FALSE	0	NA	TRUE	NA	NA	FALSE	NA	NA	FALSE	0.0001	0	FALSE	0.033	NA	FALSE
AP3M2	NA	NA	FALSE	0	NA	TRUE	NA	NA	FALSE	NA	NA	FALSE	NA	NA	FALSE	NA	NA	FALSE
TBC1D20	NA	NA	FALSE	0.0002	NA	TRUE	NA	NA	FALSE	NA	NA	FALSE	NA	0.0011	FALSE	0.001	0	FALSE
NDRG3	NA	NA	FALSE	0.006	NA	TRUE	NA	NA	FALSE	NA	NA	FALSE	NA	NA	FALSE	NA	NA	FALSE
SRC	NA	NA	FALSE	0.004	NA	TRUE	NA	NA	FALSE	NA	NA	FALSE	NA	NA	FALSE	0	NA	TRUE
SLC12A5	NA	NA	FALSE	0.001	NA	TRUE	NA	NA	FALSE	NA	NA	FALSE	NA	NA	FALSE	NA	NA	FALSE
RNF114	NA	NA	FALSE	0.005	NA	TRUE	NA	NA	FALSE	NA	0.0022	FALSE	NA	NA	FALSE	NA	NA	FALSE
BCAS4	NA	NA	FALSE	0	NA	TRUE	NA	NA	FALSE	NA	NA	FALSE	NA	NA	FALSE	NA	NA	FALSE
ABCB8	NA	NA	FALSE	0.0007	0.001	TRUE	NA	NA	FALSE	NA	NA	FALSE	NA	NA	FALSE	NA	0.027	FALSE
APBA1	NA	NA	FALSE	0	NA	TRUE	NA	NA	FALSE	NA	NA	FALSE	NA	NA	FALSE	NA	NA	FALSE
TNC	NA	NA	FALSE	0.004	0.0002	TRUE	NA	NA	FALSE	NA	0.0001	TRUE	NA	NA	FALSE	NA	NA	FALSE
TBC1D13	NA	NA	FALSE	0.0003	0	TRUE	NA	NA	FALSE	NA	NA	FALSE	NA	0.002	FALSE	NA	0.023	FALSE
CRAT	NA	NA	FALSE	0.002	NA	TRUE	NA	NA	FALSE	NA	NA	FALSE	NA	0.003	FALSE	0.015	NA	TRUE
FIBCD1	NA	NA	FALSE	0	0	TRUE	NA	NA	FALSE	NA	NA	FALSE	NA	NA	FALSE	NA	NA	FALSE
VAV2	NA	NA	FALSE	0.001	NA	TRUE	NA	NA	FALSE	NA	NA	FALSE	NA	NA	FALSE	0.001	NA	FALSE
DTX4	NA	NA	FALSE	0	0.0003	TRUE	NA	NA	FALSE	0	NA	TRUE	NA	NA	FALSE	NA	NA	FALSE
OSBPL5	NA	NA	FALSE	0.01	NA	TRUE	NA	NA	FALSE	NA	NA	FALSE	NA	NA	FALSE	NA	NA	FALSE
COMMD9	NA	NA	FALSE	0.002	NA	TRUE	NA	NA	FALSE	NA	NA	FALSE	NA	NA	FALSE	NA	NA	FALSE
BBS1	NA	NA	FALSE	0.0005	NA	TRUE	NA	NA	FALSE	NA	NA	FALSE	NA	NA	FALSE	NA	NA	FALSE
CAPN1	NA	NA	FALSE	0.004	NA	TRUE	NA	NA	FALSE	0.0007	NA	FALSE	NA	NA	FALSE	NA	NA	FALSE
GPR137	NA	NA	FALSE	0.018	NA	TRUE	NA	NA	FALSE	NA	NA	FALSE	NA	NA	FALSE	NA	NA	FALSE
KHK	NA	NA	FALSE	0.011	0.036	TRUE	NA	NA	FALSE	NA	NA	FALSE	NA	NA	FALSE	NA	NA	FALSE
ODC1	NA	NA	FALSE	0.015	NA	TRUE	NA	NA	FALSE	NA	NA	FALSE	0.017	NA	FALSE	NA	NA	FALSE
KCTD13	NA	NA	FALSE	0.003	NA	TRUE	NA	NA	FALSE	NA	NA	FALSE	NA	NA	FALSE	NA	NA	FALSE
METTL22	NA	NA	FALSE	0.008	NA	TRUE	NA	NA	FALSE	NA	NA	FALSE	NA	NA	FALSE	NA	NA	FALSE
EIF2AK1	NA	NA	FALSE	0	0.015	TRUE	0.0005	NA	TRUE	NA	NA	FALSE	NA	NA	FALSE	NA	NA	FALSE
TMEM130	NA	NA	FALSE	0.001	0.0001	TRUE	NA	NA	FALSE	NA	NA	FALSE	NA	NA	FALSE	NA	NA	FALSE
ELMOD3	NA	NA	FALSE	0.0004	NA	TRUE	NA	NA	FALSE	0.0001	NA	TRUE	NA	NA	FALSE	0.003	NA	TRUE
GSTM3	NA	NA	FALSE	0.001	NA	TRUE	NA	NA	FALSE	NA	NA	FALSE	NA	NA	FALSE	NA	NA	FALSE
THEM6	NA	NA	FALSE	0.003	NA	TRUE	NA	NA	FALSE	NA	NA	FALSE	NA	NA	FALSE	NA	NA	FALSE
TRAPPC9	NA	NA	FALSE	0.002	NA	TRUE	NA	NA	FALSE	NA	NA	FALSE	NA	NA	FALSE	NA	NA	FALSE
GPAA1	NA	NA	FALSE	0.001	0.019	TRUE	0.009	0.0013	TRUE	NA	NA	FALSE	0.001	0.001	TRUE	NA	0.015	TRUE
ATP6V1H	NA	NA	FALSE	0.004	NA	TRUE	NA	NA	FALSE	NA	NA	FALSE	NA	NA	FALSE	0.013	NA	TRUE
NRBP2	NA	NA	FALSE	0.008	NA	TRUE	NA	NA	FALSE	NA	NA	FALSE	NA	NA	FALSE	NA	0.0006	FALSE
SCRIB	NA	NA	FALSE	0	0.005	TRUE	NA	NA	FALSE	0.003	0.002	TRUE	0.001	NA	FALSE	0.001	NA	TRUE
ENSSSCG00000047083	NA	NA	FALSE	0.013	NA	TRUE	NA	NA	FALSE	NA	NA	FALSE	NA	NA	FALSE	0.014	NA	FALSE
BCL9	NA	NA	FALSE	0	NA	TRUE	NA	NA	FALSE	NA	NA	FALSE	NA	NA	FALSE	0	NA	FALSE
PDXP	NA	NA	FALSE	0.003	0.008	TRUE	NA	NA	FALSE	NA	NA	FALSE	NA	NA	FALSE	NA	NA	FALSE
KCTD17	NA	NA	FALSE	0	0	TRUE	NA	NA	FALSE	NA	NA	FALSE	NA	NA	FALSE	NA	NA	FALSE
TSPO	NA	NA	FALSE	0.003	NA	TRUE	0	NA	TRUE	NA	NA	FALSE	NA	NA	FALSE	NA	NA	FALSE
POLDIP3	NA	NA	FALSE	0.009	NA	TRUE	0.005	NA	TRUE	NA	NA	FALSE	NA	NA	FALSE	NA	NA	FALSE
FOXJ2	NA	NA	FALSE	0.001	NA	TRUE	NA	NA	FALSE	NA	NA	FALSE	NA	NA	FALSE	0.007	NA	TRUE
TPI1	NA	NA	FALSE	0.002	NA	TRUE	NA	NA	FALSE	0.001	NA	FALSE	NA	NA	FALSE	NA	NA	FALSE
SREBF2	NA	NA	FALSE	0.001	NA	TRUE	NA	NA	FALSE	NA	NA	FALSE	NA	NA	FALSE	0.0009	NA	FALSE
PMM1	NA	NA	FALSE	0.001	NA	TRUE	NA	NA	FALSE	0.0001	NA	TRUE	NA	NA	FALSE	NA	NA	FALSE
ZC3H7B	NA	NA	FALSE	0	NA	TRUE	NA	NA	FALSE	NA	NA	FALSE	NA	NA	FALSE	NA	NA	FALSE
CZIB	NA	NA	FALSE	0.0026	NA	TRUE	NA	NA	FALSE	0.003	NA	TRUE	NA	NA	FALSE	NA	NA	FALSE
HSDL1	NA	NA	FALSE	0.016	NA	TRUE	NA	NA	FALSE	NA	NA	FALSE	NA	NA	FALSE	NA	NA	FALSE
SLC8A2	NA	NA	FALSE	0	0	TRUE	NA	NA	FALSE	NA	NA	FALSE	NA	NA	FALSE	NA	NA	FALSE
RUVBL2	NA	NA	FALSE	0.014	NA	TRUE	NA	NA	FALSE	NA	NA	FALSE	NA	NA	FALSE	0.0007	NA	FALSE
TBC1D17	NA	NA	FALSE	0.002	NA	TRUE	NA	NA	FALSE	NA	NA	FALSE	NA	NA	FALSE	NA	NA	FALSE
ENSSSCG00000022906	NA	NA	FALSE	0.0003	0	TRUE	NA	NA	FALSE	NA	NA	FALSE	NA	NA	FALSE	NA	NA	FALSE
TTYH1	NA	NA	FALSE	0.001	NA	TRUE	NA	NA	FALSE	NA	NA	FALSE	NA	NA	FALSE	0.015	NA	FALSE
RPL28	NA	NA	FALSE	0.009	NA	TRUE	NA	NA	FALSE	NA	NA	FALSE	NA	NA	FALSE	NA	NA	FALSE
ENSSSCG00000003348	NA	NA	FALSE	0.008	NA	TRUE	NA	NA	FALSE	NA	NA	FALSE	NA	NA	FALSE	0.005	NA	FALSE
PHF13	NA	NA	FALSE	0	0	TRUE	NA	NA	FALSE	NA	NA	FALSE	NA	0	FALSE	0.001	0	TRUE
ENSSSCG00000003421	NA	NA	FALSE	0.002	NA	TRUE	NA	NA	FALSE	NA	NA	FALSE	NA	NA	FALSE	NA	NA	FALSE
DRAXIN	NA	NA	FALSE	0	NA	TRUE	NA	NA	FALSE	NA	NA	FALSE	NA	NA	FALSE	NA	NA	FALSE
CLCN6	NA	NA	FALSE	0	NA	TRUE	NA	NA	FALSE	NA	NA	FALSE	NA	NA	FALSE	0.005	NA	TRUE
BSDC1	NA	NA	FALSE	0.003	NA	TRUE	NA	NA	FALSE	NA	NA	FALSE	NA	NA	FALSE	NA	NA	FALSE
ENSSSCG00000002520	NA	NA	FALSE	0.004	0	TRUE	NA	NA	FALSE	NA	NA	FALSE	0.0008	0.041	FALSE	0.009	0	FALSE
ENSSSCG00000001341	NA	NA	FALSE	0.0009	NA	TRUE	0	NA	TRUE	0.0003	NA	TRUE	0.001	NA	TRUE	NA	NA	FALSE
DDAH2	NA	NA	FALSE	0.012	0.013	TRUE	NA	NA	FALSE	NA	NA	FALSE	NA	NA	FALSE	NA	NA	FALSE
CIB2	NA	NA	FALSE	0.0002	NA	TRUE	NA	NA	FALSE	NA	NA	FALSE	0.007	NA	FALSE	0	NA	TRUE
HTT	NA	NA	FALSE	0.005	NA	TRUE	NA	NA	FALSE	NA	NA	FALSE	0.001	NA	FALSE	0.004	NA	TRUE
ENSSSCG00000027746	NA	NA	FALSE	0	NA	TRUE	0	NA	FALSE	0.007	NA	TRUE	NA	NA	FALSE	NA	0.014	FALSE
CAVIN3	NA	NA	FALSE	0.0001	NA	TRUE	NA	NA	FALSE	0.002	NA	TRUE	NA	0.0004	TRUE	NA	NA	FALSE
PLEKHB1	NA	NA	FALSE	0.002	NA	TRUE	NA	NA	FALSE	NA	NA	FALSE	NA	NA	FALSE	0	0	FALSE
UCP2	NA	NA	FALSE	0.0001	NA	TRUE	NA	NA	FALSE	0.001	NA	FALSE	NA	NA	FALSE	NA	NA	FALSE
ARRB1	NA	NA	FALSE	0	NA	TRUE	NA	NA	FALSE	NA	NA	FALSE	NA	NA	FALSE	NA	0.007	FALSE
GPR37L1	NA	NA	FALSE	NA	0.035	TRUE	NA	NA	FALSE	NA	NA	FALSE	NA	NA	FALSE	NA	NA	FALSE
UBE2T	NA	NA	FALSE	NA	0.0003	TRUE	NA	NA	FALSE	NA	NA	FALSE	NA	NA	FALSE	NA	NA	FALSE
CCDC3	NA	NA	FALSE	NA	0.001	TRUE	NA	NA	FALSE	NA	NA	FALSE	NA	NA	FALSE	NA	0.0001	FALSE
ITIH5	NA	NA	FALSE	NA	0.006	TRUE	NA	NA	FALSE	NA	0.002	TRUE	NA	0.0001	TRUE	NA	NA	FALSE
CACNG4	NA	NA	FALSE	NA	0.0002	TRUE	NA	NA	FALSE	NA	NA	FALSE	NA	NA	FALSE	0.0007	NA	TRUE
LIMD2	NA	NA	FALSE	NA	0	TRUE	NA	NA	FALSE	0	NA	FALSE	NA	0	FALSE	NA	0	FALSE
THRA	NA	NA	FALSE	NA	0.005	TRUE	NA	NA	FALSE	NA	NA	FALSE	NA	NA	FALSE	NA	NA	FALSE
UBE2Z	NA	NA	FALSE	NA	0.018	TRUE	NA	0.013	FALSE	NA	NA	FALSE	NA	NA	FALSE	NA	NA	FALSE
TNFAIP1	NA	NA	FALSE	NA	0.033	TRUE	NA	NA	FALSE	NA	NA	FALSE	NA	NA	FALSE	NA	NA	FALSE
C1QBP	NA	NA	FALSE	NA	0.034	TRUE	NA	NA	FALSE	NA	NA	FALSE	NA	NA	FALSE	NA	NA	FALSE
STX8	NA	NA	FALSE	NA	0.042	TRUE	NA	NA	FALSE	NA	0.003	TRUE	NA	0	FALSE	NA	NA	FALSE
RNF112	NA	NA	FALSE	NA	0.008	TRUE	NA	NA	FALSE	NA	NA	FALSE	NA	NA	FALSE	NA	NA	FALSE
TOP3A	NA	NA	FALSE	NA	0	TRUE	NA	NA	FALSE	NA	0.001	TRUE	NA	NA	FALSE	NA	NA	FALSE
ENSSSCG00000021991	NA	NA	FALSE	NA	0.003	TRUE	NA	NA	FALSE	NA	NA	FALSE	NA	NA	FALSE	NA	NA	FALSE
RRP12	NA	NA	FALSE	NA	0.001	TRUE	NA	NA	FALSE	NA	NA	FALSE	NA	NA	FALSE	0.035	NA	TRUE
NEURL1	NA	NA	FALSE	NA	0.003	TRUE	NA	NA	FALSE	NA	NA	FALSE	NA	NA	FALSE	NA	NA	FALSE
LHPP	NA	NA	FALSE	NA	0.012	TRUE	NA	NA	FALSE	NA	NA	FALSE	NA	NA	FALSE	NA	NA	FALSE
UROS	NA	NA	FALSE	NA	0.005	TRUE	NA	NA	FALSE	NA	0.0005	TRUE	NA	NA	FALSE	NA	NA	FALSE
NGEF	NA	NA	FALSE	NA	0	TRUE	NA	NA	FALSE	NA	NA	FALSE	NA	NA	FALSE	NA	NA	FALSE
AGAP1	NA	NA	FALSE	NA	0	TRUE	NA	NA	FALSE	NA	0.002	FALSE	NA	NA	FALSE	NA	NA	FALSE
EBF4	NA	NA	FALSE	NA	0.0001	TRUE	NA	NA	FALSE	NA	NA	FALSE	NA	NA	FALSE	NA	NA	FALSE
RBCK1	NA	NA	FALSE	NA	0.002	TRUE	NA	NA	FALSE	NA	NA	FALSE	NA	0.005	TRUE	NA	NA	FALSE
SYS1	NA	NA	FALSE	NA	0.0006	TRUE	NA	NA	FALSE	NA	NA	FALSE	NA	0.026	FALSE	NA	NA	FALSE
IGFBPL1	NA	NA	FALSE	NA	0	TRUE	NA	NA	FALSE	NA	NA	FALSE	NA	NA	FALSE	NA	NA	FALSE
GPR107	NA	NA	FALSE	NA	0	TRUE	NA	NA	FALSE	NA	NA	FALSE	NA	NA	FALSE	NA	NA	FALSE
EXOSC2	NA	NA	FALSE	NA	0.01	TRUE	NA	NA	FALSE	NA	NA	FALSE	NA	NA	FALSE	NA	NA	FALSE
RAPGEF1	NA	NA	FALSE	NA	0.04	TRUE	NA	NA	FALSE	NA	NA	FALSE	NA	NA	FALSE	NA	NA	FALSE
PTP4A1	NA	NA	FALSE	NA	0.001	TRUE	NA	NA	FALSE	NA	NA	FALSE	NA	NA	FALSE	NA	NA	FALSE
SPOCK1	NA	NA	FALSE	NA	0	TRUE	NA	NA	FALSE	NA	NA	FALSE	NA	0.002	TRUE	NA	NA	FALSE
DPYSL3	NA	NA	FALSE	NA	0	TRUE	NA	NA	FALSE	NA	0	TRUE	NA	NA	FALSE	NA	NA	FALSE
SYNPO	NA	NA	FALSE	NA	0.031	TRUE	NA	NA	FALSE	NA	NA	FALSE	NA	NA	FALSE	NA	NA	FALSE
ENSSSCG00000032003	NA	NA	FALSE	NA	0.01	TRUE	NA	NA	FALSE	NA	0.0027	TRUE	NA	0.0002	TRUE	NA	NA	FALSE
C11orf68	NA	NA	FALSE	NA	0.023	TRUE	NA	NA	FALSE	NA	NA	FALSE	NA	NA	FALSE	NA	NA	FALSE
CCDC85B	NA	NA	FALSE	NA	0	TRUE	NA	NA	FALSE	NA	NA	FALSE	NA	NA	FALSE	NA	NA	FALSE
ADGRL1	NA	NA	FALSE	NA	0.0016	TRUE	NA	NA	FALSE	NA	NA	FALSE	NA	NA	FALSE	NA	NA	FALSE
ARL10	NA	NA	FALSE	NA	0	TRUE	NA	NA	FALSE	NA	NA	FALSE	NA	NA	FALSE	NA	NA	FALSE
PREB	NA	NA	FALSE	NA	0.044	TRUE	NA	NA	FALSE	NA	NA	FALSE	0.001	NA	FALSE	NA	NA	FALSE
CASTOR2	NA	NA	FALSE	NA	0	TRUE	NA	NA	FALSE	NA	NA	FALSE	NA	NA	FALSE	NA	NA	FALSE
TTYH3	NA	NA	FALSE	NA	0.002	TRUE	NA	NA	FALSE	NA	NA	FALSE	NA	NA	FALSE	NA	0.006	TRUE
FSCN1	NA	NA	FALSE	NA	0.002	TRUE	NA	NA	FALSE	0	NA	FALSE	NA	NA	FALSE	NA	0.0012	FALSE
GLI4	NA	NA	FALSE	NA	0	TRUE	NA	NA	FALSE	NA	NA	FALSE	NA	NA	FALSE	NA	NA	FALSE
PTP4A3	NA	NA	FALSE	NA	0.047	TRUE	NA	NA	FALSE	NA	NA	FALSE	NA	NA	FALSE	NA	NA	FALSE
EXOSC4	NA	NA	FALSE	NA	0.005	TRUE	NA	NA	FALSE	NA	NA	FALSE	NA	NA	FALSE	NA	NA	FALSE
B4GALT3	NA	NA	FALSE	NA	0.02	TRUE	NA	NA	FALSE	NA	NA	FALSE	NA	NA	FALSE	NA	NA	FALSE
KLHDC9	NA	NA	FALSE	NA	0.0002	TRUE	NA	NA	FALSE	NA	NA	FALSE	NA	NA	FALSE	NA	NA	FALSE
CADM3	NA	NA	FALSE	NA	0.0016	TRUE	NA	NA	FALSE	NA	NA	FALSE	NA	NA	FALSE	NA	NA	FALSE
SYT11	NA	NA	FALSE	NA	0	TRUE	NA	NA	FALSE	NA	NA	FALSE	NA	NA	FALSE	NA	NA	FALSE
GFUS	NA	NA	FALSE	NA	0.006	TRUE	NA	0.007	TRUE	0.0004	NA	TRUE	NA	0.002	FALSE	0.013	0.0004	TRUE
PYCR3	NA	NA	FALSE	NA	0.0005	TRUE	NA	NA	FALSE	NA	NA	FALSE	NA	NA	FALSE	NA	NA	FALSE
ASIC1	NA	NA	FALSE	NA	0.008	TRUE	NA	NA	FALSE	NA	NA	FALSE	NA	NA	FALSE	NA	NA	FALSE
TTLL1	NA	NA	FALSE	NA	0.018	TRUE	NA	NA	FALSE	NA	0.018	TRUE	NA	0.015	FALSE	NA	NA	FALSE
FAM234B	NA	NA	FALSE	NA	0.001	TRUE	NA	NA	FALSE	NA	NA	FALSE	NA	NA	FALSE	NA	NA	FALSE
CYB5R3	NA	NA	FALSE	NA	0.0003	TRUE	NA	NA	FALSE	NA	NA	FALSE	NA	NA	FALSE	0.0007	0.016	FALSE
MAST2	NA	NA	FALSE	NA	0.006	TRUE	NA	0.0005	TRUE	NA	NA	FALSE	NA	NA	FALSE	NA	NA	FALSE
TUBB3	NA	NA	FALSE	NA	0	TRUE	NA	NA	FALSE	NA	NA	FALSE	NA	NA	FALSE	NA	NA	FALSE
RIMS3	NA	NA	FALSE	NA	0	TRUE	NA	NA	FALSE	NA	NA	FALSE	NA	NA	FALSE	NA	NA	FALSE
ADGRG1	NA	NA	FALSE	NA	0	TRUE	NA	NA	FALSE	NA	NA	FALSE	NA	NA	FALSE	NA	NA	FALSE
MMP15	NA	NA	FALSE	NA	0	TRUE	NA	NA	FALSE	0	NA	TRUE	NA	NA	FALSE	NA	NA	FALSE
MEIS3	NA	NA	FALSE	NA	0.0007	TRUE	NA	NA	FALSE	NA	NA	FALSE	NA	NA	FALSE	NA	NA	FALSE
AP2A1	NA	NA	FALSE	NA	0	TRUE	NA	NA	FALSE	NA	NA	FALSE	NA	NA	FALSE	0.004	NA	TRUE
ENSSSCG00000040203	NA	NA	FALSE	NA	0.011	TRUE	0.014	0.005	FALSE	NA	NA	FALSE	NA	NA	FALSE	NA	NA	FALSE
EFHD2	NA	NA	FALSE	NA	0.001	TRUE	NA	NA	FALSE	NA	0.006	TRUE	NA	NA	FALSE	NA	NA	FALSE
EPHB2	NA	NA	FALSE	NA	0.001	TRUE	NA	NA	FALSE	NA	NA	FALSE	NA	NA	FALSE	NA	NA	FALSE
TRNP1	NA	NA	FALSE	NA	0.01	TRUE	NA	NA	FALSE	NA	NA	FALSE	NA	NA	FALSE	NA	NA	FALSE
ZNF362	NA	NA	FALSE	NA	0.002	TRUE	NA	NA	FALSE	NA	NA	FALSE	NA	0.002	FALSE	NA	NA	FALSE
CYP46A1	NA	NA	FALSE	NA	0	TRUE	NA	NA	FALSE	NA	NA	FALSE	NA	NA	FALSE	NA	NA	FALSE
FLOT1	NA	NA	FALSE	NA	0.008	TRUE	0.029	NA	TRUE	NA	NA	FALSE	NA	NA	FALSE	NA	0.004	TRUE
PRRT1	NA	NA	FALSE	NA	0	TRUE	NA	NA	FALSE	NA	NA	FALSE	NA	NA	FALSE	NA	NA	FALSE
LINGO1	NA	NA	FALSE	NA	0	TRUE	NA	NA	FALSE	NA	NA	FALSE	NA	NA	FALSE	NA	NA	FALSE
ENSSSCG00000040571	NA	NA	FALSE	NA	0.001	TRUE	NA	NA	FALSE	NA	NA	FALSE	NA	NA	FALSE	NA	NA	FALSE
SMPD1	NA	NA	FALSE	NA	0.011	TRUE	NA	NA	FALSE	0.007	NA	TRUE	NA	0.005	FALSE	NA	NA	FALSE
SF3A1	0	0	TRUE	0	0	TRUE	0	0	TRUE	0	0	TRUE	0	0	TRUE	0	0	TRUE
IDH1	0	0.0006	TRUE	NA	0.0053	TRUE	NA	NA	FALSE	NA	NA	FALSE	NA	NA	FALSE	NA	NA	FALSE
ENSSSCG00000038912	0.001	0.001	TRUE	0.007	0.005	TRUE	0.001	0.008	TRUE	NA	0.0004	TRUE	NA	0.029029	TRUE	NA	0	TRUE
ENSSSCG00000046588	0.012	NA	FALSE	NA	NA	FALSE	NA	NA	FALSE	NA	NA	FALSE	NA	NA	FALSE	NA	0.0008	TRUE
COQ8A	0.002	NA	FALSE	NA	NA	FALSE	NA	NA	FALSE	NA	NA	FALSE	NA	NA	FALSE	NA	NA	FALSE
ELF3	0.001	NA	FALSE	NA	NA	FALSE	NA	NA	FALSE	NA	NA	FALSE	NA	NA	FALSE	NA	NA	FALSE
NTRK2	0.002	NA	FALSE	NA	NA	FALSE	NA	NA	FALSE	NA	NA	FALSE	NA	NA	FALSE	NA	NA	FALSE
CUBN	0	0.0003	FALSE	NA	NA	FALSE	NA	NA	FALSE	NA	NA	FALSE	NA	NA	FALSE	NA	NA	FALSE
VIM	0.006	NA	FALSE	0.012	NA	FALSE	NA	NA	FALSE	0.001	NA	TRUE	NA	NA	FALSE	NA	NA	FALSE
PTER	0.01	0	FALSE	NA	NA	FALSE	NA	NA	FALSE	NA	NA	FALSE	NA	NA	FALSE	NA	NA	FALSE
KIAA1217	0	0	FALSE	NA	NA	FALSE	NA	NA	FALSE	NA	NA	FALSE	0.0011	NA	FALSE	0.005	0.0001	TRUE
ECHDC3	0.001	0	FALSE	NA	NA	FALSE	NA	0.008	TRUE	NA	NA	FALSE	NA	NA	FALSE	NA	NA	FALSE
ASB13	0.0001	0.002	FALSE	NA	NA	FALSE	NA	NA	FALSE	NA	NA	FALSE	NA	NA	FALSE	NA	NA	FALSE
NET1	0.001	NA	FALSE	NA	NA	FALSE	0.011	NA	TRUE	NA	NA	FALSE	0.006	NA	FALSE	NA	NA	FALSE
ENSSSCG00000062058	0.0003	NA	FALSE	NA	NA	FALSE	NA	NA	FALSE	NA	NA	FALSE	NA	NA	FALSE	NA	NA	FALSE
RAB3GAP2	0.002	NA	FALSE	NA	NA	FALSE	NA	NA	FALSE	NA	NA	FALSE	NA	NA	FALSE	NA	NA	FALSE
MIPEP	0.001	NA	FALSE	NA	NA	FALSE	NA	NA	FALSE	NA	NA	FALSE	NA	NA	FALSE	0.008	NA	TRUE
POLR1D	0.019	0.001	FALSE	NA	NA	FALSE	NA	NA	FALSE	NA	NA	FALSE	NA	NA	FALSE	NA	NA	FALSE
ENSSSCG00000035992	0.0001	NA	FALSE	NA	NA	FALSE	NA	NA	FALSE	NA	NA	FALSE	NA	NA	FALSE	NA	NA	FALSE
FARP1	0.0008	NA	FALSE	NA	NA	FALSE	NA	NA	FALSE	NA	NA	FALSE	NA	NA	FALSE	NA	NA	FALSE
CUL4A	0.011	NA	FALSE	NA	NA	FALSE	NA	NA	FALSE	NA	NA	FALSE	NA	NA	FALSE	NA	NA	FALSE
LAMP1	0.011	NA	FALSE	0	NA	FALSE	NA	NA	FALSE	NA	NA	FALSE	NA	0.0002	FALSE	NA	NA	FALSE
GRTP1	0.043	NA	FALSE	NA	NA	FALSE	NA	NA	FALSE	NA	NA	FALSE	NA	NA	FALSE	NA	NA	FALSE
PRKAR1A	0	NA	FALSE	NA	NA	FALSE	NA	NA	FALSE	NA	NA	FALSE	NA	NA	FALSE	NA	NA	FALSE
SLC25A10	0.004	NA	FALSE	NA	NA	FALSE	0.003	NA	TRUE	NA	NA	FALSE	NA	NA	FALSE	NA	NA	FALSE
ACE	0.01	NA	FALSE	NA	NA	FALSE	NA	NA	FALSE	NA	NA	FALSE	NA	NA	FALSE	NA	NA	FALSE
ETV4	0.016	0.002	FALSE	NA	NA	FALSE	NA	NA	FALSE	NA	NA	FALSE	NA	NA	FALSE	NA	NA	FALSE
WNK4	0.001	NA	FALSE	NA	NA	FALSE	NA	NA	FALSE	NA	NA	FALSE	NA	NA	FALSE	NA	NA	FALSE
ACLY	0	0.0009	FALSE	NA	NA	FALSE	NA	NA	FALSE	NA	NA	FALSE	NA	NA	FALSE	NA	NA	FALSE
JUP	0.005	NA	FALSE	NA	NA	FALSE	NA	NA	FALSE	0.003	NA	FALSE	NA	NA	FALSE	NA	0.017	FALSE
SLC26A11	0.006	NA	FALSE	0.006	NA	FALSE	NA	NA	FALSE	NA	NA	FALSE	NA	NA	FALSE	NA	NA	FALSE
MIEN1	0.01	NA	FALSE	0.019	NA	FALSE	NA	NA	FALSE	0.004	NA	FALSE	NA	0.007	TRUE	NA	NA	FALSE
GAA	0	NA	FALSE	NA	NA	FALSE	NA	NA	FALSE	0.007	NA	TRUE	NA	NA	FALSE	NA	NA	FALSE
CALCOCO2	0.005	NA	FALSE	NA	NA	FALSE	NA	NA	FALSE	NA	NA	FALSE	NA	NA	FALSE	NA	NA	FALSE
FAM117A	0	0	FALSE	NA	NA	FALSE	0	0	FALSE	0	0.001	FALSE	NA	0	FALSE	NA	NA	FALSE
COL1A1	0	NA	FALSE	NA	NA	FALSE	0.042	NA	FALSE	0	0	TRUE	0	NA	FALSE	0.008	NA	FALSE
NME2	0	NA	FALSE	NA	NA	FALSE	NA	NA	FALSE	NA	NA	FALSE	NA	NA	FALSE	0	NA	FALSE
COX11	0.001	NA	FALSE	NA	NA	FALSE	NA	NA	FALSE	NA	NA	FALSE	NA	NA	FALSE	NA	NA	FALSE
SCPEP1	0.0002	NA	FALSE	NA	NA	FALSE	NA	NA	FALSE	NA	0.001	TRUE	NA	0.001	FALSE	NA	0.007	FALSE
DYNLL2	0	0	FALSE	0.0016	0	FALSE	NA	NA	FALSE	NA	0	TRUE	0	NA	FALSE	0	0.002	FALSE
CLTC	0.0019	NA	FALSE	NA	NA	FALSE	NA	NA	FALSE	NA	NA	FALSE	NA	NA	FALSE	NA	NA	FALSE
HNF1B	0	NA	FALSE	NA	NA	FALSE	NA	NA	FALSE	NA	NA	FALSE	NA	NA	FALSE	NA	NA	FALSE
TMEM98	0.0018	NA	FALSE	NA	NA	FALSE	NA	NA	FALSE	0.002	NA	TRUE	NA	NA	FALSE	0.006	NA	TRUE
PSMD11	0	NA	FALSE	NA	NA	FALSE	0.048	NA	FALSE	NA	NA	FALSE	NA	NA	FALSE	0	0	TRUE
PIGS	0.004	NA	FALSE	NA	NA	FALSE	NA	NA	FALSE	NA	NA	FALSE	NA	NA	FALSE	NA	NA	FALSE
NXN	0.005	0.0006	FALSE	0.002	NA	FALSE	NA	NA	FALSE	NA	NA	FALSE	NA	0	FALSE	0.003	NA	TRUE
MYBBP1A	0	NA	FALSE	0	NA	FALSE	0	NA	FALSE	NA	NA	FALSE	0	0	TRUE	NA	0	TRUE
KIF1C	0.014	NA	FALSE	NA	NA	FALSE	NA	NA	FALSE	NA	NA	FALSE	NA	0.0001	FALSE	NA	NA	FALSE
RNF167	0.0003	NA	FALSE	NA	NA	FALSE	NA	NA	FALSE	NA	NA	FALSE	NA	NA	FALSE	NA	NA	FALSE
PMP22	0.004	NA	FALSE	NA	NA	FALSE	NA	NA	FALSE	0.004	NA	TRUE	NA	NA	FALSE	0.009	NA	TRUE
ENSSSCG00000018027	0	NA	FALSE	NA	NA	FALSE	NA	NA	FALSE	NA	0.002	TRUE	NA	0.0001	FALSE	NA	NA	FALSE
ENSSSCG00000018026	0.001	NA	FALSE	NA	NA	FALSE	NA	NA	FALSE	NA	NA	FALSE	NA	NA	FALSE	NA	NA	FALSE
SLC47A2	0	NA	FALSE	NA	NA	FALSE	NA	NA	FALSE	NA	NA	FALSE	NA	NA	FALSE	NA	NA	FALSE
SLC47A1	0	0.0009	FALSE	NA	NA	FALSE	NA	NA	FALSE	NA	NA	FALSE	NA	NA	FALSE	NA	NA	FALSE
SLC5A10	0.0004	NA	FALSE	NA	NA	FALSE	NA	NA	FALSE	NA	NA	FALSE	NA	NA	FALSE	NA	NA	FALSE
ENSSSCG00000039807	0.0011	NA	FALSE	NA	NA	FALSE	NA	NA	FALSE	NA	NA	FALSE	NA	NA	FALSE	NA	NA	FALSE
RPL15	0.0004	0.001	FALSE	0	NA	FALSE	0	0.006	FALSE	NA	NA	FALSE	NA	NA	FALSE	0	NA	TRUE
LSG1	0.001	NA	FALSE	NA	NA	FALSE	NA	NA	FALSE	NA	NA	FALSE	NA	NA	FALSE	NA	NA	FALSE
MYLK	0.001	NA	FALSE	NA	NA	FALSE	NA	NA	FALSE	NA	NA	FALSE	NA	0	FALSE	NA	0	FALSE
IGSF11	0	NA	FALSE	NA	NA	FALSE	NA	NA	FALSE	NA	NA	FALSE	NA	NA	FALSE	NA	NA	FALSE
ATP5PF	0.0003	NA	FALSE	NA	NA	FALSE	0.029	NA	TRUE	0.006	NA	TRUE	NA	NA	FALSE	NA	NA	FALSE
APP	0.006	NA	FALSE	0.018	NA	FALSE	NA	NA	FALSE	NA	NA	FALSE	NA	NA	FALSE	NA	NA	FALSE
CRTAP	0.001	0.004	FALSE	NA	0.025	FALSE	NA	NA	FALSE	0.003	NA	FALSE	NA	0	FALSE	NA	0	FALSE
SON	0	NA	FALSE	NA	NA	FALSE	NA	NA	FALSE	NA	NA	FALSE	NA	NA	FALSE	NA	NA	FALSE
KCNJ15	0	NA	FALSE	NA	NA	FALSE	NA	NA	FALSE	NA	NA	FALSE	NA	NA	FALSE	NA	NA	FALSE
TMPRSS2	0	NA	FALSE	NA	NA	FALSE	NA	NA	FALSE	NA	NA	FALSE	NA	NA	FALSE	NA	NA	FALSE
ENSSSCG00000031249	0.015	NA	FALSE	NA	NA	FALSE	NA	NA	FALSE	0.005	NA	FALSE	NA	NA	FALSE	0.011	NA	FALSE
EAF1	0	NA	FALSE	NA	NA	FALSE	NA	NA	FALSE	NA	NA	FALSE	0	NA	FALSE	NA	NA	FALSE
BTD	0.013	NA	FALSE	NA	NA	FALSE	NA	NA	FALSE	NA	NA	FALSE	NA	NA	FALSE	NA	NA	FALSE
ABHD14B	0.001	NA	FALSE	NA	NA	FALSE	NA	NA	FALSE	NA	NA	FALSE	NA	NA	FALSE	NA	NA	FALSE
ABHD14A	0.001	NA	FALSE	0.0003	NA	FALSE	NA	NA	FALSE	NA	NA	FALSE	NA	NA	FALSE	NA	NA	FALSE
SUCLG2	0	NA	FALSE	NA	NA	FALSE	NA	NA	FALSE	NA	NA	FALSE	NA	NA	FALSE	NA	NA	FALSE
RPL32	0.009	NA	FALSE	NA	NA	FALSE	0.003	NA	TRUE	NA	NA	FALSE	NA	NA	FALSE	NA	NA	FALSE
RAB7A	0.003	NA	FALSE	NA	NA	FALSE	NA	NA	FALSE	0.009	NA	TRUE	NA	NA	FALSE	NA	NA	FALSE
ENSSSCG00000011623	0.005	NA	FALSE	NA	NA	FALSE	NA	NA	FALSE	NA	NA	FALSE	NA	NA	FALSE	NA	NA	FALSE
ENSSSCG00000030260	0.003	NA	FALSE	NA	NA	FALSE	NA	NA	FALSE	NA	NA	FALSE	NA	NA	FALSE	NA	NA	FALSE
MORN4	0.002	NA	FALSE	NA	NA	FALSE	NA	NA	FALSE	NA	NA	FALSE	NA	NA	FALSE	NA	NA	FALSE
ZFYVE27	0.001	NA	FALSE	NA	NA	FALSE	NA	NA	FALSE	NA	NA	FALSE	NA	NA	FALSE	NA	NA	FALSE
GOT1	0	NA	FALSE	0.002	NA	FALSE	NA	NA	FALSE	NA	NA	FALSE	NA	NA	FALSE	NA	NA	FALSE
ENSSSCG00000010546	0	0	FALSE	NA	NA	FALSE	0.0002	0.003	FALSE	NA	NA	FALSE	NA	NA	FALSE	NA	NA	FALSE
PAX2	0.001	NA	FALSE	NA	NA	FALSE	NA	NA	FALSE	NA	NA	FALSE	NA	NA	FALSE	NA	NA	FALSE
CLU	0.005	NA	FALSE	0.002	NA	FALSE	0.001	NA	TRUE	NA	NA	FALSE	NA	NA	FALSE	NA	0.012	TRUE
XPNPEP1	0	NA	FALSE	0	NA	FALSE	NA	NA	FALSE	NA	NA	FALSE	0	NA	FALSE	NA	0	FALSE
KIF13B	0	NA	FALSE	NA	NA	FALSE	NA	NA	FALSE	NA	NA	FALSE	0.0004	NA	FALSE	NA	NA	FALSE
WDR11	0.004	NA	FALSE	NA	NA	FALSE	NA	NA	FALSE	NA	NA	FALSE	NA	NA	FALSE	NA	NA	FALSE
DOCK1	0.0011	0.011	FALSE	NA	NA	FALSE	NA	NA	FALSE	NA	NA	FALSE	0.0002	NA	FALSE	NA	NA	FALSE
RPL6	0.008	NA	FALSE	NA	NA	FALSE	0.001	NA	TRUE	0	NA	FALSE	NA	NA	FALSE	0.013	NA	FALSE
RNF10	0.0007	NA	FALSE	NA	NA	FALSE	NA	NA	FALSE	NA	NA	FALSE	0	NA	FALSE	NA	NA	FALSE
SMTN	0.0007	0	FALSE	NA	NA	FALSE	NA	0.001	TRUE	NA	NA	FALSE	0.003	0.0017	FALSE	0.007	0.002	FALSE
TOMM20	0.007	NA	FALSE	NA	NA	FALSE	NA	NA	FALSE	NA	NA	FALSE	NA	NA	FALSE	NA	NA	FALSE
IRF2BP2	0	NA	FALSE	NA	NA	FALSE	NA	NA	FALSE	NA	NA	FALSE	0	NA	FALSE	NA	NA	FALSE
MAP3K21	0.003	0.001	FALSE	NA	NA	FALSE	NA	NA	FALSE	NA	NA	FALSE	NA	NA	FALSE	0.0002	NA	FALSE
GALNT2	0.002	NA	FALSE	NA	NA	FALSE	NA	NA	FALSE	0.011	NA	TRUE	NA	NA	FALSE	NA	NA	FALSE
BMP1	0.004	0.0004	FALSE	NA	NA	FALSE	NA	NA	FALSE	NA	NA	FALSE	0.0001	0.002	FALSE	NA	0.0007	TRUE
PDLIM2	0.001	0.007	FALSE	NA	NA	FALSE	NA	NA	FALSE	NA	NA	FALSE	0.001	NA	FALSE	NA	NA	FALSE
EIF4EBP2	0.02	NA	FALSE	NA	NA	FALSE	NA	NA	FALSE	NA	NA	FALSE	NA	NA	FALSE	0.039	NA	FALSE
SGPL1	0.014	NA	FALSE	NA	NA	FALSE	NA	NA	FALSE	NA	NA	FALSE	NA	NA	FALSE	NA	NA	FALSE
LOXL2	0	NA	FALSE	NA	NA	FALSE	NA	NA	FALSE	0.003	0	TRUE	0	0.0007	FALSE	0.028	NA	TRUE
PSAP	0.001	NA	FALSE	0.002	NA	FALSE	0	NA	FALSE	0.007	NA	TRUE	NA	NA	FALSE	0.006	0.001	TRUE
PPIF	0.005	NA	FALSE	NA	NA	FALSE	NA	NA	FALSE	NA	NA	FALSE	NA	NA	FALSE	NA	0.005	FALSE
GLUD1	0	0	FALSE	NA	NA	FALSE	0.016	0	FALSE	NA	NA	FALSE	NA	NA	FALSE	NA	NA	FALSE
FN1	0.011	NA	FALSE	NA	NA	FALSE	NA	NA	FALSE	NA	NA	FALSE	NA	NA	FALSE	NA	NA	FALSE
PNKD	0.005	NA	FALSE	NA	NA	FALSE	NA	NA	FALSE	NA	NA	FALSE	NA	NA	FALSE	NA	NA	FALSE
SLC23A3	0.012	NA	FALSE	NA	NA	FALSE	NA	NA	FALSE	NA	NA	FALSE	NA	NA	FALSE	NA	NA	FALSE
ENSSSCG00000016226	0.001	NA	FALSE	NA	NA	FALSE	NA	NA	FALSE	NA	NA	FALSE	NA	NA	FALSE	NA	NA	FALSE
COL4A3	0.002	NA	FALSE	NA	NA	FALSE	NA	NA	FALSE	NA	NA	FALSE	NA	NA	FALSE	NA	NA	FALSE
MFF	0	NA	FALSE	0.005	NA	FALSE	NA	NA	FALSE	NA	NA	FALSE	NA	NA	FALSE	NA	NA	FALSE
ACSL1	0.0019	0.0004	FALSE	NA	NA	FALSE	0.001	NA	FALSE	NA	NA	FALSE	NA	NA	FALSE	NA	NA	FALSE
SARAF	0.001	NA	FALSE	NA	NA	FALSE	NA	NA	FALSE	NA	NA	FALSE	NA	NA	FALSE	0.01	NA	TRUE
UPP2	0	NA	FALSE	NA	NA	FALSE	NA	NA	FALSE	NA	NA	FALSE	NA	NA	FALSE	NA	NA	FALSE
ITGA6	0	NA	FALSE	NA	NA	FALSE	NA	NA	FALSE	NA	NA	FALSE	NA	NA	FALSE	NA	NA	FALSE
RAI14	0.003	NA	FALSE	NA	NA	FALSE	NA	NA	FALSE	NA	NA	FALSE	0	NA	FALSE	NA	NA	FALSE
OXCT1	0.0001	0.006	FALSE	NA	NA	FALSE	NA	NA	FALSE	NA	NA	FALSE	NA	NA	FALSE	NA	NA	FALSE
GM2A	0.006	NA	FALSE	NA	0.003	FALSE	NA	NA	FALSE	NA	NA	FALSE	NA	NA	FALSE	0	0.002	TRUE
CMBL	0.002	NA	FALSE	NA	NA	FALSE	NA	NA	FALSE	NA	NA	FALSE	NA	NA	FALSE	NA	NA	FALSE
MED10	0.007	NA	FALSE	NA	NA	FALSE	NA	NA	FALSE	NA	0.004	TRUE	0.004	NA	FALSE	NA	NA	FALSE
GOLGA7	0.0001	NA	FALSE	NA	NA	FALSE	NA	NA	FALSE	NA	NA	FALSE	0.0001	NA	FALSE	NA	NA	FALSE
RRBP1	0	NA	FALSE	NA	NA	FALSE	0	NA	FALSE	NA	NA	FALSE	NA	0	FALSE	NA	0	FALSE
IDH3B	0.003	NA	FALSE	NA	NA	FALSE	NA	0.014	FALSE	0.031	NA	TRUE	NA	0.013	FALSE	NA	NA	FALSE
SRXN1	0	NA	FALSE	NA	NA	FALSE	NA	NA	FALSE	NA	NA	FALSE	NA	NA	FALSE	NA	NA	FALSE
SGK2	0.0001	NA	FALSE	NA	NA	FALSE	NA	NA	FALSE	NA	NA	FALSE	NA	NA	FALSE	NA	NA	FALSE
PLTP	0.03	NA	FALSE	0	0.021	FALSE	NA	NA	FALSE	NA	NA	FALSE	NA	0.003	FALSE	0.005	NA	FALSE
SULF2	0.002	NA	FALSE	NA	NA	FALSE	NA	NA	FALSE	NA	NA	FALSE	NA	NA	FALSE	NA	NA	FALSE
PEDS1	0	0.001	FALSE	0.0003	0	FALSE	NA	NA	FALSE	0	0.0011	FALSE	0.03	0	FALSE	0	0.0003	FALSE
CYP24A1	0.0001	NA	FALSE	NA	NA	FALSE	NA	NA	FALSE	NA	NA	FALSE	NA	NA	FALSE	NA	NA	FALSE
RTF2	0.049	NA	FALSE	0.026	NA	FALSE	NA	NA	FALSE	NA	NA	FALSE	NA	0.01	FALSE	NA	NA	FALSE
IDO2	0.004	NA	FALSE	NA	NA	FALSE	NA	NA	FALSE	NA	NA	FALSE	NA	NA	FALSE	NA	NA	FALSE
AKR1B1	0.006	NA	FALSE	NA	NA	FALSE	NA	NA	FALSE	NA	NA	FALSE	NA	NA	FALSE	NA	NA	FALSE
CHCHD3	0.0004	NA	FALSE	NA	NA	FALSE	NA	NA	FALSE	NA	NA	FALSE	NA	NA	FALSE	NA	NA	FALSE
CALU	0.006	NA	FALSE	NA	NA	FALSE	NA	NA	FALSE	0.001	NA	TRUE	NA	NA	FALSE	NA	NA	FALSE
FKBP9	0.0015	NA	FALSE	NA	NA	FALSE	NA	NA	FALSE	0.027	NA	FALSE	NA	NA	FALSE	NA	NA	FALSE
SCRN1	0.018	NA	FALSE	0.007	NA	FALSE	NA	NA	FALSE	NA	NA	FALSE	NA	NA	FALSE	NA	NA	FALSE
HOXA10	0.002	NA	FALSE	NA	NA	FALSE	NA	NA	FALSE	NA	NA	FALSE	NA	NA	FALSE	NA	NA	FALSE
HOXA5	0	0.0011	FALSE	NA	NA	FALSE	NA	NA	FALSE	NA	NA	FALSE	NA	NA	FALSE	NA	NA	FALSE
TMED4	0.0009	0.024	FALSE	NA	NA	FALSE	NA	NA	FALSE	0.008	0.005	TRUE	0.013	0.0017	FALSE	0.003	NA	TRUE
YKT6	0	NA	FALSE	NA	NA	FALSE	NA	NA	FALSE	0	NA	FALSE	NA	NA	FALSE	NA	NA	FALSE
SUGCT	0.004	NA	FALSE	NA	NA	FALSE	NA	NA	FALSE	NA	NA	FALSE	NA	NA	FALSE	NA	NA	FALSE
TMEM176A	0.001	NA	FALSE	NA	NA	FALSE	NA	NA	FALSE	NA	NA	FALSE	NA	NA	FALSE	0.003	NA	FALSE
ZYX	0	0.002	FALSE	0	0.001	FALSE	NA	0	TRUE	0	0	TRUE	NA	0.007	FALSE	0	NA	FALSE
CGNL1	0.001	0	FALSE	NA	NA	FALSE	NA	NA	FALSE	NA	NA	FALSE	NA	NA	FALSE	NA	NA	FALSE
VPS39	0.01	NA	FALSE	NA	NA	FALSE	NA	NA	FALSE	NA	NA	FALSE	NA	NA	FALSE	NA	NA	FALSE
EHD4	0.001	NA	FALSE	NA	NA	FALSE	NA	NA	FALSE	NA	NA	FALSE	NA	NA	FALSE	NA	NA	FALSE
TYRO3	0	NA	FALSE	0.001	NA	FALSE	NA	NA	FALSE	NA	NA	FALSE	NA	NA	FALSE	NA	NA	FALSE
CHP1	0	0	FALSE	0	NA	FALSE	NA	NA	FALSE	NA	NA	FALSE	NA	NA	FALSE	NA	NA	FALSE
THBS1	0.0002	NA	FALSE	NA	NA	FALSE	NA	NA	FALSE	NA	NA	FALSE	NA	NA	FALSE	NA	NA	FALSE
FRMD1	0.0005	NA	FALSE	NA	NA	FALSE	NA	NA	FALSE	NA	NA	FALSE	NA	NA	FALSE	NA	NA	FALSE
IYD	0.001	0	FALSE	NA	NA	FALSE	0.002	NA	TRUE	NA	NA	FALSE	NA	NA	FALSE	NA	NA	FALSE
HACD3	0.0001	NA	FALSE	NA	NA	FALSE	NA	NA	FALSE	NA	NA	FALSE	NA	NA	FALSE	NA	NA	FALSE
NID2	0.005	NA	FALSE	NA	NA	FALSE	NA	NA	FALSE	NA	NA	FALSE	NA	NA	FALSE	NA	NA	FALSE
RAB32	0.002	NA	FALSE	NA	NA	FALSE	NA	NA	FALSE	NA	NA	FALSE	NA	NA	FALSE	NA	NA	FALSE
TLN1	0.047	NA	FALSE	NA	NA	FALSE	0.0008	NA	TRUE	NA	NA	FALSE	NA	NA	FALSE	NA	NA	FALSE
CITED2	0	NA	FALSE	NA	NA	FALSE	NA	NA	FALSE	NA	NA	FALSE	NA	NA	FALSE	NA	NA	FALSE
KIF12	0.005	NA	FALSE	NA	NA	FALSE	NA	NA	FALSE	NA	NA	FALSE	NA	NA	FALSE	NA	NA	FALSE
STOM	0.002	NA	FALSE	NA	NA	FALSE	NA	NA	FALSE	NA	NA	FALSE	NA	NA	FALSE	NA	NA	FALSE
ENG	0.004	NA	FALSE	NA	NA	FALSE	NA	NA	FALSE	0	NA	TRUE	0.007	0	FALSE	NA	NA	FALSE
ENSSSCG00000005643	0.004	NA	FALSE	NA	NA	FALSE	NA	NA	FALSE	NA	NA	FALSE	NA	NA	FALSE	0.044	NA	FALSE
KYAT1	0.008	0.009	FALSE	NA	NA	FALSE	NA	NA	FALSE	NA	NA	FALSE	NA	NA	FALSE	NA	NA	FALSE
ASS1	0	NA	FALSE	NA	NA	FALSE	NA	NA	FALSE	NA	NA	FALSE	NA	NA	FALSE	NA	NA	FALSE
PRRT1B	0.0002	0	FALSE	NA	NA	FALSE	NA	NA	FALSE	NA	NA	FALSE	NA	NA	FALSE	NA	NA	FALSE
MAP7	0.002	NA	FALSE	NA	NA	FALSE	NA	NA	FALSE	NA	NA	FALSE	NA	NA	FALSE	NA	NA	FALSE
VNN1	0.003	NA	FALSE	NA	NA	FALSE	NA	NA	FALSE	NA	NA	FALSE	NA	NA	FALSE	NA	NA	FALSE
CCN2	0.005	NA	FALSE	NA	NA	FALSE	NA	NA	FALSE	0.012	NA	FALSE	NA	NA	FALSE	NA	NA	FALSE
SNX14	0	NA	FALSE	NA	NA	FALSE	NA	NA	FALSE	NA	NA	FALSE	NA	NA	FALSE	NA	NA	FALSE
ORC3	0.008	NA	FALSE	NA	NA	FALSE	NA	NA	FALSE	NA	NA	FALSE	NA	NA	FALSE	NA	NA	FALSE
CD24	0	NA	FALSE	0	NA	FALSE	NA	NA	FALSE	NA	NA	FALSE	NA	NA	FALSE	NA	0	FALSE
SNX3	0.002	NA	FALSE	0.001	NA	FALSE	NA	NA	FALSE	0.001	NA	TRUE	NA	NA	FALSE	NA	NA	FALSE
TSPYL4	0.001	NA	FALSE	NA	NA	FALSE	NA	NA	FALSE	NA	NA	FALSE	NA	NA	FALSE	NA	0.002	FALSE
EZR	0.003	0.0001	FALSE	NA	NA	FALSE	NA	NA	FALSE	NA	0.0004	TRUE	NA	NA	FALSE	NA	NA	FALSE
SYTL3	0.001	NA	FALSE	NA	NA	FALSE	NA	NA	FALSE	NA	NA	FALSE	NA	NA	FALSE	NA	NA	FALSE
ENSSSCG00000035007	0.0001	0.003	FALSE	NA	NA	FALSE	0	0.006	FALSE	NA	0.0019	FALSE	0	0.007	FALSE	NA	NA	FALSE
HSD17B4	0.001	0.002	FALSE	NA	NA	FALSE	0.041	0.005	TRUE	NA	NA	FALSE	NA	NA	FALSE	NA	NA	FALSE
ENSSSCG00000060622	0.004	0	FALSE	NA	NA	FALSE	0.006	0.001	FALSE	NA	0	FALSE	0	NA	FALSE	NA	0.003	FALSE
ZDHHC5	0.004	NA	FALSE	NA	NA	FALSE	NA	NA	FALSE	NA	NA	FALSE	NA	NA	FALSE	NA	NA	FALSE
ENSSSCG00000032436	0.002	NA	FALSE	NA	NA	FALSE	NA	NA	FALSE	NA	NA	FALSE	0.025	NA	FALSE	NA	NA	FALSE
SLC23A1	0.003	NA	FALSE	NA	NA	FALSE	NA	NA	FALSE	NA	NA	FALSE	NA	NA	FALSE	NA	NA	FALSE
IK	0.003	NA	FALSE	0.01	NA	FALSE	NA	NA	FALSE	NA	NA	FALSE	NA	NA	FALSE	NA	NA	FALSE
TAF7	0.007	NA	FALSE	NA	NA	FALSE	NA	NA	FALSE	NA	NA	FALSE	NA	NA	FALSE	NA	NA	FALSE
PCDHGA4	0.003	NA	FALSE	0.036	NA	FALSE	NA	NA	FALSE	0.003	NA	FALSE	0.002	0.014	FALSE	0.008	NA	TRUE
RNF14	0.001	NA	FALSE	NA	NA	FALSE	NA	NA	FALSE	NA	NA	FALSE	NA	NA	FALSE	NA	NA	FALSE
PDGFRB	0.003	NA	FALSE	NA	NA	FALSE	NA	NA	FALSE	NA	NA	FALSE	NA	NA	FALSE	NA	NA	FALSE
CD74	0	NA	FALSE	NA	NA	FALSE	NA	0.009	FALSE	0.015	NA	FALSE	NA	0.007	FALSE	NA	NA	FALSE
ENSSSCG00000014565	0	NA	FALSE	NA	NA	FALSE	NA	NA	FALSE	NA	NA	FALSE	0	NA	TRUE	0.0007	0	TRUE
CTTN	0.0002	NA	FALSE	NA	NA	FALSE	NA	NA	FALSE	0.002	NA	TRUE	NA	NA	FALSE	NA	NA	FALSE
SLC5A12	0.0001	0.001	FALSE	NA	NA	FALSE	NA	NA	FALSE	NA	NA	FALSE	NA	NA	FALSE	NA	NA	FALSE
CDHR5	0.0003	NA	FALSE	NA	NA	FALSE	NA	NA	FALSE	NA	NA	FALSE	NA	NA	FALSE	NA	NA	FALSE
TPCN2	0.004	NA	FALSE	NA	NA	FALSE	NA	NA	FALSE	NA	NA	FALSE	NA	NA	FALSE	NA	NA	FALSE
USH1C	0.001	NA	FALSE	NA	NA	FALSE	NA	NA	FALSE	NA	NA	FALSE	NA	NA	FALSE	NA	NA	FALSE
EPS8L2	0.002	NA	FALSE	NA	NA	FALSE	NA	NA	FALSE	NA	NA	FALSE	NA	NA	FALSE	NA	NA	FALSE
TSPAN4	0.001	NA	FALSE	NA	NA	FALSE	NA	NA	FALSE	NA	NA	FALSE	0.01	NA	TRUE	NA	NA	FALSE
AP2A2	0.005	NA	FALSE	NA	NA	FALSE	NA	NA	FALSE	0.001	NA	TRUE	0.007	NA	FALSE	NA	NA	FALSE
PSMD13	0.0003	NA	FALSE	NA	NA	FALSE	NA	NA	FALSE	NA	NA	FALSE	NA	NA	FALSE	NA	NA	FALSE
SLC25A45	0.0009	NA	FALSE	NA	NA	FALSE	NA	NA	FALSE	NA	NA	FALSE	NA	NA	FALSE	NA	NA	FALSE
MKNK2	0	NA	FALSE	NA	NA	FALSE	NA	NA	FALSE	0	NA	FALSE	0	NA	FALSE	0	NA	FALSE
ENSSSCG00000029248	0.003	NA	FALSE	NA	NA	FALSE	NA	NA	FALSE	NA	NA	FALSE	NA	NA	FALSE	NA	NA	FALSE
LHFPL2	0.002	NA	FALSE	NA	NA	FALSE	NA	NA	FALSE	NA	NA	FALSE	0	NA	FALSE	NA	NA	FALSE
ARSB	0	NA	FALSE	NA	NA	FALSE	NA	NA	FALSE	NA	NA	FALSE	NA	0.0007	FALSE	NA	NA	FALSE
BHMT2	0	NA	FALSE	NA	NA	FALSE	NA	NA	FALSE	NA	NA	FALSE	NA	NA	FALSE	NA	NA	FALSE
SLC3A2	0.0009	NA	FALSE	NA	NA	FALSE	NA	NA	FALSE	NA	NA	FALSE	NA	NA	FALSE	NA	0.037	FALSE
VCAN	0	NA	FALSE	NA	NA	FALSE	NA	NA	FALSE	NA	NA	FALSE	NA	NA	FALSE	NA	NA	FALSE
TMEM258	0.003	NA	FALSE	0.01	NA	FALSE	NA	NA	FALSE	0.007	NA	FALSE	NA	NA	FALSE	NA	NA	FALSE
LTBP1	0.001	NA	FALSE	NA	NA	FALSE	NA	NA	FALSE	NA	NA	FALSE	0.005	NA	FALSE	0.0007	NA	FALSE
YPEL5	0.0001	NA	FALSE	NA	NA	FALSE	NA	NA	FALSE	NA	NA	FALSE	NA	NA	FALSE	NA	NA	FALSE
ZNF513	0.038	NA	FALSE	NA	NA	FALSE	NA	NA	FALSE	NA	NA	FALSE	NA	NA	FALSE	NA	NA	FALSE
HADHB	0.002	NA	FALSE	NA	NA	FALSE	NA	NA	FALSE	NA	NA	FALSE	NA	NA	FALSE	0.038	NA	FALSE
HADHA	0	NA	FALSE	NA	NA	FALSE	NA	NA	FALSE	0.018	NA	FALSE	NA	NA	FALSE	NA	NA	FALSE
DDX1	0.0001	NA	FALSE	NA	NA	FALSE	NA	NA	FALSE	NA	NA	FALSE	NA	NA	FALSE	NA	NA	FALSE
KLF11	0	NA	FALSE	NA	NA	FALSE	NA	NA	FALSE	NA	NA	FALSE	0	NA	FALSE	NA	NA	FALSE
TMEM248	0	NA	FALSE	NA	NA	FALSE	NA	NA	FALSE	NA	NA	FALSE	0	NA	FALSE	NA	0.0004	FALSE
PRSS8	0.0003	NA	FALSE	NA	NA	FALSE	NA	NA	FALSE	NA	NA	FALSE	NA	NA	FALSE	NA	NA	FALSE
BCKDK	0.0005	NA	FALSE	NA	NA	FALSE	NA	NA	FALSE	0.004	NA	TRUE	NA	NA	FALSE	NA	NA	FALSE
DCTPP1	0.016	NA	FALSE	NA	NA	FALSE	NA	NA	FALSE	NA	NA	FALSE	NA	NA	FALSE	NA	NA	FALSE
MVP	0.001	NA	FALSE	NA	NA	FALSE	NA	NA	FALSE	0.004	NA	TRUE	NA	NA	FALSE	0.001	NA	TRUE
ENSSSCG00000007858	0.002	NA	FALSE	NA	NA	FALSE	NA	NA	FALSE	NA	NA	FALSE	NA	NA	FALSE	NA	NA	FALSE
ABAT	0.001	NA	FALSE	NA	NA	FALSE	NA	NA	FALSE	NA	NA	FALSE	NA	NA	FALSE	NA	NA	FALSE
RNF216	0.006	0.0015	FALSE	NA	NA	FALSE	NA	NA	FALSE	NA	NA	FALSE	NA	NA	FALSE	NA	NA	FALSE
ENSSSCG00000039523	0.003	NA	FALSE	NA	NA	FALSE	NA	NA	FALSE	NA	NA	FALSE	NA	NA	FALSE	NA	NA	FALSE
SNRNP200	0	0.001	FALSE	NA	NA	FALSE	NA	NA	FALSE	NA	NA	FALSE	0.0001	NA	FALSE	0.0001	NA	FALSE
RAC1	0.001	0	FALSE	0	0	FALSE	0.002	0	FALSE	0	0	TRUE	NA	0	FALSE	0	0.0022	FALSE
COA5	0.004	NA	FALSE	NA	NA	FALSE	NA	NA	FALSE	NA	NA	FALSE	NA	NA	FALSE	NA	NA	FALSE
ACTR1B	0	NA	FALSE	NA	NA	FALSE	NA	NA	FALSE	0	NA	TRUE	NA	NA	FALSE	NA	0.003	FALSE
ATP6V1B1	0	NA	FALSE	NA	NA	FALSE	NA	NA	FALSE	NA	NA	FALSE	NA	NA	FALSE	NA	NA	FALSE
NTAN1	0.018	NA	FALSE	NA	NA	FALSE	NA	NA	FALSE	NA	NA	FALSE	NA	NA	FALSE	0.049	NA	FALSE
AGFG2	0.001	0.007	FALSE	NA	NA	FALSE	NA	NA	FALSE	NA	NA	FALSE	NA	NA	FALSE	NA	NA	FALSE
MCFD2	0.0002	NA	FALSE	NA	NA	FALSE	NA	NA	FALSE	NA	NA	FALSE	NA	NA	FALSE	NA	NA	FALSE
ATP1A1	0.023	NA	FALSE	NA	NA	FALSE	NA	NA	FALSE	NA	NA	FALSE	NA	NA	FALSE	NA	NA	FALSE
AHCYL1	0.004	NA	FALSE	NA	NA	FALSE	NA	NA	FALSE	NA	NA	FALSE	NA	NA	FALSE	NA	NA	FALSE
SARS1	0.008	NA	FALSE	NA	NA	FALSE	NA	NA	FALSE	NA	NA	FALSE	NA	NA	FALSE	NA	NA	FALSE
ENSSSCG00000062186	0.007	NA	FALSE	NA	NA	FALSE	NA	NA	FALSE	NA	NA	FALSE	NA	NA	FALSE	NA	NA	FALSE
RPL5	0.005	NA	FALSE	NA	NA	FALSE	0.011	NA	TRUE	0.009	NA	FALSE	NA	NA	FALSE	0.0035	NA	FALSE
DDAH1	0.002	NA	FALSE	NA	NA	FALSE	NA	0.001	TRUE	NA	0.004	TRUE	NA	NA	FALSE	NA	NA	FALSE
WASHC5	0.002	NA	FALSE	NA	NA	FALSE	NA	NA	FALSE	NA	NA	FALSE	NA	NA	FALSE	NA	NA	FALSE
ADGRB1	0.002	NA	FALSE	NA	NA	FALSE	NA	NA	FALSE	NA	NA	FALSE	NA	NA	FALSE	NA	NA	FALSE
COL14A1	0.003	NA	FALSE	NA	NA	FALSE	NA	NA	FALSE	NA	NA	FALSE	NA	NA	FALSE	NA	NA	FALSE
CCN3	0.003	NA	FALSE	NA	NA	FALSE	NA	NA	FALSE	NA	NA	FALSE	NA	NA	FALSE	NA	NA	FALSE
MAL2	0.007	NA	FALSE	NA	NA	FALSE	NA	NA	FALSE	NA	NA	FALSE	NA	NA	FALSE	NA	NA	FALSE
CTHRC1	0.0002	NA	FALSE	NA	NA	FALSE	NA	NA	FALSE	0.01	NA	FALSE	NA	NA	FALSE	NA	NA	FALSE
ENSSSCG00000006147	0.038	0.007	FALSE	NA	NA	FALSE	NA	NA	FALSE	NA	NA	FALSE	NA	NA	FALSE	NA	NA	FALSE
ENSSSCG00000006148	0	NA	FALSE	NA	NA	FALSE	NA	NA	FALSE	NA	NA	FALSE	NA	NA	FALSE	NA	NA	FALSE
TPD52	0.0035	NA	FALSE	NA	NA	FALSE	NA	NA	FALSE	NA	NA	FALSE	NA	NA	FALSE	NA	NA	FALSE
ADHFE1	0.002	NA	FALSE	NA	NA	FALSE	NA	NA	FALSE	NA	NA	FALSE	NA	NA	FALSE	NA	NA	FALSE
ST3GAL1	0.001	NA	FALSE	NA	NA	FALSE	NA	NA	FALSE	NA	NA	FALSE	NA	NA	FALSE	NA	NA	FALSE
NDUFS2	0.002	NA	FALSE	NA	NA	FALSE	NA	NA	FALSE	0.009	NA	TRUE	0.001	NA	TRUE	0.004	NA	TRUE
MEF2D	0.041	NA	FALSE	NA	NA	FALSE	NA	NA	FALSE	NA	NA	FALSE	NA	NA	FALSE	NA	NA	FALSE
ENSSSCG00000038991	0	NA	FALSE	NA	NA	FALSE	NA	NA	FALSE	NA	NA	FALSE	NA	NA	FALSE	NA	NA	FALSE
MRPL9	0.001	NA	FALSE	NA	NA	FALSE	NA	NA	FALSE	NA	NA	FALSE	NA	NA	FALSE	NA	NA	FALSE
ENSSSCG00000006621	0.009	NA	FALSE	NA	NA	FALSE	NA	NA	FALSE	NA	NA	FALSE	NA	NA	FALSE	NA	NA	FALSE
NAPRT	0.006	0.006	FALSE	NA	NA	FALSE	NA	NA	FALSE	NA	NA	FALSE	NA	NA	FALSE	NA	NA	FALSE
ENSSSCG00000052263	0.014	NA	FALSE	NA	NA	FALSE	NA	NA	FALSE	NA	NA	FALSE	NA	NA	FALSE	NA	NA	FALSE
BOLA1	0.0008	NA	FALSE	NA	NA	FALSE	NA	NA	FALSE	0.0003	NA	FALSE	NA	NA	FALSE	NA	NA	FALSE
ACSS3	0.0006	NA	FALSE	NA	NA	FALSE	NA	NA	FALSE	NA	NA	FALSE	NA	NA	FALSE	NA	NA	FALSE
PAWR	0.009	NA	FALSE	NA	NA	FALSE	NA	NA	FALSE	NA	NA	FALSE	NA	NA	FALSE	NA	NA	FALSE
CARD10	0	NA	FALSE	NA	NA	FALSE	NA	NA	FALSE	NA	NA	FALSE	NA	NA	FALSE	NA	NA	FALSE
PRKAG1	0.044	NA	FALSE	NA	NA	FALSE	NA	NA	FALSE	NA	NA	FALSE	NA	NA	FALSE	NA	NA	FALSE
PFDN5	0.003	NA	FALSE	NA	NA	FALSE	NA	NA	FALSE	0.003	NA	TRUE	NA	NA	FALSE	NA	NA	FALSE
ENSSSCG00000000405	0.002	NA	FALSE	0.017	NA	FALSE	NA	NA	FALSE	0.013	NA	TRUE	0.0043	NA	FALSE	NA	NA	FALSE
CERK	0.006	NA	FALSE	NA	NA	FALSE	NA	NA	FALSE	NA	NA	FALSE	NA	NA	FALSE	0	NA	TRUE
TMBIM4	0	NA	FALSE	NA	NA	FALSE	NA	NA	FALSE	NA	NA	FALSE	NA	NA	FALSE	NA	NA	FALSE
FBLN1	0.001	0.008	FALSE	NA	NA	FALSE	NA	NA	FALSE	0.039	NA	FALSE	NA	0.011	FALSE	NA	NA	FALSE
GLIPR1	0.008	NA	FALSE	NA	NA	FALSE	NA	NA	FALSE	NA	NA	FALSE	NA	NA	FALSE	NA	NA	FALSE
SERHL2	0.005	NA	FALSE	NA	NA	FALSE	NA	NA	FALSE	NA	NA	FALSE	NA	NA	FALSE	0.011	NA	TRUE
CLSTN3	0.0001	NA	FALSE	NA	0.008	FALSE	NA	NA	FALSE	NA	NA	FALSE	NA	NA	FALSE	0.006	0.004	TRUE
RBP5	0	0.002	FALSE	NA	NA	FALSE	0.001	0.003	FALSE	NA	NA	FALSE	NA	NA	FALSE	0.011	NA	FALSE
ING4	0.0001	NA	FALSE	0	NA	FALSE	NA	NA	FALSE	0.001	NA	FALSE	0.001	NA	FALSE	NA	NA	FALSE
NAGA	0.001	NA	FALSE	NA	NA	FALSE	NA	NA	FALSE	NA	NA	FALSE	NA	NA	FALSE	0.018	NA	FALSE
ACO2	0.005	NA	FALSE	NA	NA	FALSE	NA	NA	FALSE	NA	NA	FALSE	NA	NA	FALSE	NA	NA	FALSE
SLC38A2	0	NA	FALSE	NA	NA	FALSE	NA	NA	FALSE	NA	NA	FALSE	NA	NA	FALSE	NA	NA	FALSE
RAPGEF3	0.0004	NA	FALSE	NA	NA	FALSE	NA	NA	FALSE	NA	NA	FALSE	NA	NA	FALSE	NA	NA	FALSE
ENSSSCG00000028397	0.005	NA	FALSE	NA	NA	FALSE	NA	NA	FALSE	NA	NA	FALSE	NA	NA	FALSE	NA	NA	FALSE
PAH	0	NA	FALSE	NA	NA	FALSE	0	NA	FALSE	NA	NA	FALSE	NA	NA	FALSE	NA	NA	FALSE
SLC25A3	0.002	NA	FALSE	NA	NA	FALSE	NA	NA	FALSE	0.011	NA	FALSE	NA	NA	FALSE	NA	NA	FALSE
ENSSSCG00000000908	0	NA	FALSE	NA	NA	FALSE	NA	NA	FALSE	NA	NA	FALSE	0	NA	FALSE	NA	NA	FALSE
ENSSSCG00000000104	0.0002	0	FALSE	NA	NA	FALSE	NA	NA	FALSE	NA	NA	FALSE	0.0001	NA	FALSE	NA	NA	FALSE
SLC66A2	0.009	NA	FALSE	NA	NA	FALSE	NA	NA	FALSE	NA	NA	FALSE	NA	NA	FALSE	NA	NA	FALSE
ENSSSCG00000002720	0.0001	0.006	FALSE	NA	NA	FALSE	NA	NA	FALSE	NA	NA	FALSE	NA	NA	FALSE	0	NA	FALSE
ENSSSCG00000031640	0.0013	NA	FALSE	NA	NA	FALSE	0.006	NA	FALSE	NA	NA	FALSE	NA	NA	FALSE	NA	NA	FALSE
PATJ	0.0009	NA	FALSE	NA	NA	FALSE	NA	NA	FALSE	NA	NA	FALSE	NA	NA	FALSE	NA	NA	FALSE
PLPP3	0	0	FALSE	NA	NA	FALSE	NA	NA	FALSE	NA	0	FALSE	NA	NA	FALSE	NA	NA	FALSE
DHCR24	0	0	FALSE	0.0004	NA	FALSE	0.01	0.0004	FALSE	0.019	NA	FALSE	NA	NA	FALSE	0.0004	NA	FALSE
PTPRF	0.021	NA	FALSE	NA	NA	FALSE	NA	NA	FALSE	NA	NA	FALSE	NA	NA	FALSE	NA	0.0003	FALSE
FOXJ3	0.002	NA	FALSE	NA	NA	FALSE	NA	NA	FALSE	NA	NA	FALSE	0	NA	FALSE	NA	NA	FALSE
NDRG4	0.0002	0	FALSE	0.0001	NA	FALSE	NA	NA	FALSE	NA	NA	FALSE	NA	NA	FALSE	0	NA	TRUE
GOT2	0	NA	FALSE	NA	NA	FALSE	NA	0.007	TRUE	NA	NA	FALSE	NA	NA	FALSE	NA	NA	FALSE
PDP2	0.009	NA	FALSE	NA	NA	FALSE	NA	NA	FALSE	NA	NA	FALSE	NA	NA	FALSE	NA	NA	FALSE
CDH16	0	NA	FALSE	NA	NA	FALSE	0.001	NA	FALSE	NA	NA	FALSE	NA	NA	FALSE	NA	NA	FALSE
CIAO2B	0.008	NA	FALSE	NA	NA	FALSE	NA	NA	FALSE	NA	NA	FALSE	NA	NA	FALSE	NA	NA	FALSE
PLA2G15	0.004	NA	FALSE	NA	NA	FALSE	NA	NA	FALSE	NA	NA	FALSE	NA	NA	FALSE	NA	NA	FALSE
GPT2	0.0004	0.032	FALSE	NA	NA	FALSE	NA	NA	FALSE	NA	NA	FALSE	NA	NA	FALSE	NA	NA	FALSE
USP10	0.007	NA	FALSE	NA	NA	FALSE	NA	NA	FALSE	NA	NA	FALSE	NA	NA	FALSE	0.003	NA	TRUE
NAPA	0.002	NA	FALSE	NA	NA	FALSE	NA	NA	FALSE	NA	NA	FALSE	NA	NA	FALSE	0.018	NA	FALSE
SNRNP70	0	0	FALSE	0.006	0	FALSE	NA	NA	FALSE	0	0	TRUE	0	0	FALSE	NA	0	FALSE
TRPM4	0.015	NA	FALSE	NA	NA	FALSE	NA	NA	FALSE	NA	NA	FALSE	NA	NA	FALSE	NA	NA	FALSE
ENSSSCG00000003165	0	NA	FALSE	NA	NA	FALSE	0	NA	FALSE	NA	NA	FALSE	NA	NA	FALSE	0	NA	FALSE
AKT1S1	0.033	NA	FALSE	NA	NA	FALSE	NA	NA	FALSE	NA	NA	FALSE	NA	NA	FALSE	NA	NA	FALSE
EPN1	0.004	NA	FALSE	NA	NA	FALSE	0.017	NA	FALSE	NA	NA	FALSE	NA	NA	FALSE	NA	NA	FALSE
HSD17B2	0.001	NA	FALSE	NA	NA	FALSE	NA	NA	FALSE	NA	NA	FALSE	NA	NA	FALSE	NA	NA	FALSE
NOC2L	0.004	NA	FALSE	NA	NA	FALSE	NA	NA	FALSE	0.015	NA	FALSE	NA	NA	FALSE	NA	NA	FALSE
AURKAIP1	0.0006	0.0005	FALSE	0.001	0.005	FALSE	0.015	NA	TRUE	NA	NA	FALSE	NA	0.005	FALSE	NA	NA	FALSE
CCNL2	0.018	NA	FALSE	NA	NA	FALSE	NA	NA	FALSE	NA	NA	FALSE	NA	NA	FALSE	NA	NA	FALSE
MTOR	0.011	NA	FALSE	NA	NA	FALSE	NA	NA	FALSE	NA	NA	FALSE	NA	NA	FALSE	NA	NA	FALSE
ENSSSCG00000026345	0	NA	FALSE	NA	NA	FALSE	NA	NA	FALSE	NA	NA	FALSE	NA	NA	FALSE	NA	NA	FALSE
ALDH4A1	0	NA	FALSE	NA	NA	FALSE	NA	NA	FALSE	NA	NA	FALSE	NA	NA	FALSE	NA	NA	FALSE
NBL1	0.008	NA	FALSE	NA	NA	FALSE	NA	NA	FALSE	NA	NA	FALSE	NA	NA	FALSE	NA	NA	FALSE
CDA	0.003	0.005	FALSE	NA	NA	FALSE	NA	NA	FALSE	NA	NA	FALSE	NA	NA	FALSE	NA	NA	FALSE
HMGCL	0	0.0002	FALSE	0.007	0	FALSE	0.0014	NA	FALSE	NA	0.002	TRUE	NA	NA	FALSE	0.032	NA	FALSE
CLIC4	0	NA	FALSE	NA	NA	FALSE	NA	NA	FALSE	NA	NA	FALSE	NA	NA	FALSE	NA	NA	FALSE
RSRP1	0.008	NA	FALSE	NA	NA	FALSE	NA	NA	FALSE	NA	NA	FALSE	NA	NA	FALSE	NA	NA	FALSE
MAF	0	NA	FALSE	NA	NA	FALSE	NA	NA	FALSE	NA	NA	FALSE	NA	NA	FALSE	NA	NA	FALSE
FABP3	0.006	NA	FALSE	NA	NA	FALSE	NA	NA	FALSE	NA	NA	FALSE	NA	NA	FALSE	NA	NA	FALSE
SERINC2	0.005	NA	FALSE	NA	NA	FALSE	NA	NA	FALSE	NA	NA	FALSE	NA	NA	FALSE	0.013	NA	TRUE
ENSSSCG00000032067	0.002	NA	FALSE	NA	NA	FALSE	0.004	NA	FALSE	NA	NA	FALSE	NA	NA	FALSE	NA	NA	FALSE
ENSSSCG00000003664	0.003	NA	FALSE	NA	NA	FALSE	NA	NA	FALSE	NA	NA	FALSE	0.003	0.006	FALSE	0.029	0.021	TRUE
LGMN	0	NA	FALSE	NA	NA	FALSE	0.002	NA	TRUE	0.001	NA	TRUE	0	NA	FALSE	NA	NA	FALSE
TPMT	0.001	NA	FALSE	NA	NA	FALSE	NA	NA	FALSE	NA	NA	FALSE	NA	NA	FALSE	NA	NA	FALSE
ENSSSCG00000036988	0.009	NA	FALSE	NA	NA	FALSE	NA	NA	FALSE	0.0001	NA	TRUE	NA	NA	FALSE	NA	NA	FALSE
H2BC5	0.002	NA	FALSE	NA	NA	FALSE	NA	NA	FALSE	NA	NA	FALSE	NA	NA	FALSE	NA	NA	FALSE
PXDC1	0.0001	0.001	FALSE	NA	NA	FALSE	NA	NA	FALSE	0.006	0.001	TRUE	NA	NA	FALSE	0.02	NA	FALSE
ABCF1	0.026	NA	FALSE	NA	NA	FALSE	NA	NA	FALSE	NA	NA	FALSE	NA	NA	FALSE	NA	NA	FALSE
EHMT2	0.001	NA	FALSE	0.001	NA	FALSE	NA	NA	FALSE	NA	NA	FALSE	NA	NA	FALSE	NA	NA	FALSE
RNF5	0.012	NA	FALSE	NA	NA	FALSE	NA	NA	FALSE	NA	NA	FALSE	NA	NA	FALSE	NA	NA	FALSE
PBX2	0.009	0	FALSE	0.005	0	FALSE	0.002	NA	FALSE	0.0003	0	FALSE	NA	0	FALSE	0.001	0.008	FALSE
ENSSSCG00000001456	0	0	FALSE	NA	NA	FALSE	NA	NA	FALSE	0	0.011	TRUE	0.008	0	FALSE	0	NA	FALSE
TINAG	0	0	FALSE	NA	NA	FALSE	NA	NA	FALSE	NA	NA	FALSE	NA	NA	FALSE	NA	NA	FALSE
RGL2	0.002	NA	FALSE	NA	NA	FALSE	NA	NA	FALSE	NA	NA	FALSE	NA	NA	FALSE	NA	NA	FALSE
ANKS1A	0.0006	NA	FALSE	NA	NA	FALSE	NA	NA	FALSE	NA	NA	FALSE	0.003	NA	FALSE	NA	0.029	TRUE
TEAD3	0.0004	NA	FALSE	NA	NA	FALSE	NA	NA	FALSE	NA	NA	FALSE	NA	NA	FALSE	NA	NA	FALSE
MTCH1	0.004	NA	FALSE	0.006	NA	FALSE	0.003	NA	TRUE	NA	NA	FALSE	NA	NA	FALSE	0.019	NA	TRUE
FOXP4	0	0.015	FALSE	0	0	FALSE	NA	NA	FALSE	NA	NA	FALSE	NA	0	FALSE	0	0	TRUE
PKHD1	0.02	NA	FALSE	NA	NA	FALSE	NA	NA	FALSE	NA	NA	FALSE	NA	NA	FALSE	NA	NA	FALSE
CTSH	0.004	NA	FALSE	NA	NA	FALSE	NA	NA	FALSE	NA	NA	FALSE	NA	NA	FALSE	NA	NA	FALSE
MTHFS	0.0002	NA	FALSE	NA	NA	FALSE	0.0009	NA	FALSE	NA	NA	FALSE	NA	NA	FALSE	NA	NA	FALSE
FAH	0	NA	FALSE	NA	NA	FALSE	0.002	NA	TRUE	NA	NA	FALSE	0	NA	TRUE	0.001	NA	TRUE
ARNT2	0.002	0.02	FALSE	NA	NA	FALSE	NA	NA	FALSE	NA	NA	FALSE	NA	NA	FALSE	NA	0.004	TRUE
ENSSSCG00000001782	0	0	FALSE	0	0	FALSE	NA	NA	FALSE	NA	NA	FALSE	NA	NA	FALSE	NA	NA	FALSE
ETFA	0.024	NA	FALSE	NA	NA	FALSE	NA	0.028	TRUE	NA	NA	FALSE	NA	0.005	FALSE	NA	NA	FALSE
NR2F2	0	0	FALSE	NA	NA	FALSE	NA	NA	FALSE	NA	NA	FALSE	0.003	NA	FALSE	NA	0.0001	FALSE
ATP6V1D	0.005	NA	FALSE	NA	NA	FALSE	NA	NA	FALSE	NA	NA	FALSE	NA	NA	FALSE	NA	NA	FALSE
SUSD6	0.0003	NA	FALSE	NA	NA	FALSE	NA	NA	FALSE	NA	NA	FALSE	NA	NA	FALSE	NA	NA	FALSE
PAPLN	0.0005	NA	FALSE	NA	NA	FALSE	NA	NA	FALSE	NA	NA	FALSE	NA	NA	FALSE	NA	NA	FALSE
TBC1D7	0.0001	NA	FALSE	NA	NA	FALSE	NA	NA	FALSE	NA	NA	FALSE	0	NA	TRUE	NA	NA	FALSE
ENSSSCG00000062678	0	NA	FALSE	0.002	NA	FALSE	NA	NA	FALSE	NA	NA	FALSE	NA	NA	FALSE	NA	NA	FALSE
ENSSSCG00000056471	0.0001	NA	FALSE	NA	NA	FALSE	NA	NA	FALSE	NA	NA	FALSE	NA	NA	FALSE	NA	NA	FALSE
C4orf3	0.0011	NA	FALSE	NA	NA	FALSE	NA	NA	FALSE	NA	NA	FALSE	NA	NA	FALSE	NA	NA	FALSE
BST1	0	NA	FALSE	NA	NA	FALSE	NA	NA	FALSE	NA	NA	FALSE	NA	NA	FALSE	NA	NA	FALSE
CFI	0.007	NA	FALSE	NA	NA	FALSE	NA	NA	FALSE	NA	NA	FALSE	NA	NA	FALSE	NA	NA	FALSE
NPNT	0	0	FALSE	NA	NA	FALSE	NA	NA	FALSE	NA	NA	FALSE	NA	NA	FALSE	NA	NA	FALSE
LDB2	0.005	NA	FALSE	NA	NA	FALSE	NA	NA	FALSE	NA	NA	FALSE	NA	NA	FALSE	NA	NA	FALSE
SLC39A8	0.002	0.001	FALSE	NA	NA	FALSE	NA	NA	FALSE	NA	NA	FALSE	NA	NA	FALSE	NA	NA	FALSE
LAP3	0	NA	FALSE	NA	NA	FALSE	0.004	NA	TRUE	NA	0.0001	TRUE	0.004	0.0005	FALSE	NA	0.002	TRUE
GBA3	0.0001	NA	FALSE	NA	NA	FALSE	NA	NA	FALSE	NA	NA	FALSE	NA	NA	FALSE	NA	NA	FALSE
C4orf19	0.006	NA	FALSE	NA	NA	FALSE	NA	NA	FALSE	NA	NA	FALSE	NA	NA	FALSE	NA	NA	FALSE
KDR	0.001	NA	FALSE	NA	NA	FALSE	NA	NA	FALSE	NA	NA	FALSE	NA	NA	FALSE	NA	NA	FALSE
EVC	0.004	0	FALSE	NA	NA	FALSE	NA	NA	FALSE	NA	NA	FALSE	NA	NA	FALSE	NA	NA	FALSE
SCARB2	0.003	0.001	FALSE	0.002	NA	FALSE	0.002	0.022	FALSE	NA	NA	FALSE	NA	0.0001	FALSE	NA	NA	FALSE
FRAS1	0	0	FALSE	NA	NA	FALSE	NA	NA	FALSE	NA	NA	FALSE	0.0001	0	FALSE	NA	NA	FALSE
SLBP	0.005	NA	FALSE	0	NA	FALSE	0.004	NA	FALSE	NA	NA	FALSE	NA	0	FALSE	0.011	NA	FALSE
COG5	0	NA	FALSE	NA	NA	FALSE	NA	NA	FALSE	NA	NA	FALSE	NA	NA	FALSE	NA	NA	FALSE
DLD	0.014	NA	FALSE	NA	NA	FALSE	NA	NA	FALSE	NA	NA	FALSE	NA	NA	FALSE	NA	NA	FALSE
PRDX6	0	NA	FALSE	NA	NA	FALSE	NA	NA	FALSE	NA	NA	FALSE	NA	NA	FALSE	0	NA	FALSE
AQP11	0	NA	FALSE	NA	NA	FALSE	NA	NA	FALSE	NA	NA	FALSE	NA	NA	FALSE	NA	NA	FALSE
PTPN14	0.003	NA	FALSE	NA	NA	FALSE	NA	NA	FALSE	NA	NA	FALSE	NA	NA	FALSE	NA	NA	FALSE
CD34	0.0004	NA	FALSE	NA	NA	FALSE	NA	NA	FALSE	NA	NA	FALSE	0	0.017	FALSE	NA	NA	FALSE
SYTL2	0.002	NA	FALSE	NA	NA	FALSE	NA	NA	FALSE	NA	NA	FALSE	NA	NA	FALSE	NA	NA	FALSE
YAP1	0.006	NA	FALSE	NA	NA	FALSE	NA	NA	FALSE	NA	NA	FALSE	NA	NA	FALSE	NA	NA	FALSE
ENSSSCG00000015084	0.004	0	FALSE	NA	NA	FALSE	NA	NA	FALSE	NA	NA	FALSE	NA	NA	FALSE	NA	NA	FALSE
DDX6	0.002	NA	FALSE	NA	NA	FALSE	NA	NA	FALSE	NA	NA	FALSE	NA	NA	FALSE	NA	NA	FALSE
SORL1	0.002	NA	FALSE	NA	NA	FALSE	NA	NA	FALSE	NA	NA	FALSE	NA	NA	FALSE	NA	NA	FALSE
GRAMD1B	0.01	NA	FALSE	NA	NA	FALSE	NA	NA	FALSE	NA	NA	FALSE	NA	NA	FALSE	0.003	0	TRUE
SIAE	0.001	NA	FALSE	NA	NA	FALSE	NA	NA	FALSE	NA	NA	FALSE	NA	NA	FALSE	NA	NA	FALSE
VPS26B	0.0003	NA	FALSE	NA	NA	FALSE	NA	NA	FALSE	NA	NA	FALSE	NA	NA	FALSE	NA	NA	FALSE
THYN1	0.0002	NA	FALSE	NA	NA	FALSE	0.002	NA	TRUE	NA	NA	FALSE	NA	NA	FALSE	NA	NA	FALSE
ACAD8	0	NA	FALSE	0.001	NA	FALSE	0.001	NA	FALSE	NA	NA	FALSE	NA	NA	FALSE	NA	NA	FALSE
PGAP2	0.002	NA	FALSE	NA	NA	FALSE	NA	NA	FALSE	NA	NA	FALSE	0.029	NA	FALSE	NA	NA	FALSE
PRELP	0.019	NA	FALSE	NA	NA	FALSE	NA	NA	FALSE	0.001	NA	FALSE	0.002	NA	FALSE	NA	0	TRUE
ENSSSCG00000028035	0.005	NA	FALSE	NA	NA	FALSE	NA	NA	FALSE	NA	NA	FALSE	NA	NA	FALSE	NA	NA	FALSE
NUCKS1	0	NA	FALSE	NA	NA	FALSE	NA	NA	FALSE	NA	NA	FALSE	NA	NA	FALSE	NA	NA	FALSE
COL1A2	0	0	FALSE	0	0	FALSE	0	0	FALSE	0	0	FALSE	0	0	FALSE	NA	NA	FALSE
ENSSSCG00000014822	0.003	NA	FALSE	NA	NA	FALSE	NA	NA	FALSE	NA	NA	FALSE	NA	NA	FALSE	NA	NA	FALSE
SERPINH1	0.002	NA	FALSE	NA	NA	FALSE	NA	NA	FALSE	NA	NA	FALSE	NA	NA	FALSE	NA	NA	FALSE
FH	NA	0	FALSE	NA	NA	FALSE	NA	NA	FALSE	0	0.002	TRUE	NA	0.0003	TRUE	0.036	NA	TRUE
CYB5R1	NA	0.003	FALSE	NA	0.004	FALSE	NA	0.005	FALSE	NA	NA	FALSE	NA	NA	FALSE	NA	0.017	TRUE
PFKP	NA	0.004	FALSE	NA	NA	FALSE	NA	NA	FALSE	NA	NA	FALSE	NA	NA	FALSE	NA	NA	FALSE
CPB2	NA	0.004	FALSE	NA	NA	FALSE	NA	NA	FALSE	NA	NA	FALSE	NA	NA	FALSE	NA	NA	FALSE
KCNJ16	NA	0	FALSE	NA	NA	FALSE	NA	NA	FALSE	NA	NA	FALSE	NA	NA	FALSE	NA	NA	FALSE
ITGA3	NA	0.0002	FALSE	NA	NA	FALSE	NA	NA	FALSE	NA	NA	FALSE	NA	NA	FALSE	NA	NA	FALSE
PPP1R9B	NA	0.037	FALSE	0.005	0	FALSE	NA	NA	FALSE	0.007	NA	TRUE	0.003	NA	FALSE	0	NA	FALSE
ACSF2	NA	0.0002	FALSE	NA	NA	FALSE	NA	0.005	TRUE	NA	NA	FALSE	NA	0.011	FALSE	0	NA	FALSE
LGALS3BP	NA	0.0001	FALSE	NA	NA	FALSE	NA	NA	FALSE	NA	NA	FALSE	NA	NA	FALSE	NA	0.0008	FALSE
TBX2	NA	0.0001	FALSE	NA	NA	FALSE	NA	NA	FALSE	NA	NA	FALSE	NA	0	FALSE	NA	NA	FALSE
MYO19	NA	0.045	FALSE	NA	NA	FALSE	NA	NA	FALSE	NA	NA	FALSE	NA	NA	FALSE	NA	NA	FALSE
DHRS11	NA	0	FALSE	NA	NA	FALSE	NA	NA	FALSE	NA	NA	FALSE	NA	NA	FALSE	NA	NA	FALSE
TAX1BP3	NA	0.003	FALSE	NA	NA	FALSE	NA	NA	FALSE	NA	NA	FALSE	NA	NA	FALSE	NA	0.001	TRUE
SPNS2	NA	0.001	FALSE	NA	NA	FALSE	NA	NA	FALSE	NA	NA	FALSE	NA	NA	FALSE	NA	NA	FALSE
SMTNL2	NA	0.003	FALSE	NA	NA	FALSE	NA	NA	FALSE	NA	NA	FALSE	NA	0.016	FALSE	NA	NA	FALSE
ENSSSCG00000017913	NA	0.025	FALSE	NA	NA	FALSE	NA	NA	FALSE	NA	NA	FALSE	NA	NA	FALSE	NA	NA	FALSE
RNASEK	NA	0.012	FALSE	NA	NA	FALSE	NA	NA	FALSE	NA	NA	FALSE	NA	0.014	FALSE	NA	NA	FALSE
MFAP4	NA	0.001	FALSE	NA	NA	FALSE	NA	NA	FALSE	NA	NA	FALSE	NA	NA	FALSE	NA	NA	FALSE
FLII	NA	0.012	FALSE	NA	NA	FALSE	NA	NA	FALSE	0	0.002	TRUE	NA	NA	FALSE	NA	NA	FALSE
NARF	NA	0.007	FALSE	0.002	NA	FALSE	NA	NA	FALSE	NA	0.019	TRUE	NA	NA	FALSE	0.004	NA	FALSE
ENSSSCG00000011237	NA	0.006	FALSE	NA	NA	FALSE	NA	NA	FALSE	NA	NA	FALSE	NA	0.0007	FALSE	NA	NA	FALSE
SLC16A12	NA	0.001	FALSE	NA	NA	FALSE	NA	NA	FALSE	NA	NA	FALSE	NA	NA	FALSE	NA	NA	FALSE
PANK1	NA	0.0007	FALSE	NA	NA	FALSE	NA	NA	FALSE	NA	NA	FALSE	NA	NA	FALSE	NA	NA	FALSE
ZNF395	NA	0.028	FALSE	NA	NA	FALSE	NA	NA	FALSE	NA	NA	FALSE	NA	NA	FALSE	0.009	NA	FALSE
DHX32	NA	0.005	FALSE	NA	NA	FALSE	NA	NA	FALSE	NA	NA	FALSE	NA	NA	FALSE	NA	NA	FALSE
NID1	NA	0.015	FALSE	NA	0.001	FALSE	NA	0	TRUE	NA	0.004	FALSE	NA	NA	FALSE	NA	0.001	FALSE
S1PR3	NA	0.003	FALSE	NA	NA	FALSE	NA	NA	FALSE	NA	NA	FALSE	NA	NA	FALSE	NA	NA	FALSE
ENSSSCG00000010277	NA	0	FALSE	NA	NA	FALSE	NA	NA	FALSE	NA	NA	FALSE	NA	NA	FALSE	NA	NA	FALSE
TMEM72	NA	0.001	FALSE	NA	NA	FALSE	NA	NA	FALSE	NA	NA	FALSE	NA	NA	FALSE	NA	NA	FALSE
ACADL	NA	0.002	FALSE	NA	NA	FALSE	NA	NA	FALSE	NA	NA	FALSE	NA	NA	FALSE	NA	NA	FALSE
ACKR3	NA	0.0007	FALSE	NA	NA	FALSE	NA	NA	FALSE	NA	NA	FALSE	NA	NA	FALSE	NA	NA	FALSE
CCDC115	NA	0	FALSE	NA	NA	FALSE	NA	NA	FALSE	NA	NA	FALSE	NA	NA	FALSE	NA	NA	FALSE
CYFIP1	NA	0.0001	FALSE	NA	NA	FALSE	NA	NA	FALSE	NA	NA	FALSE	NA	0	FALSE	0.003	NA	FALSE
UBXN8	NA	0.048	FALSE	NA	NA	FALSE	NA	NA	FALSE	NA	NA	FALSE	NA	NA	FALSE	NA	NA	FALSE
MYO7B	NA	0.01	FALSE	NA	NA	FALSE	NA	NA	FALSE	NA	NA	FALSE	NA	NA	FALSE	NA	NA	FALSE
C7	NA	0	FALSE	NA	NA	FALSE	NA	NA	FALSE	NA	NA	FALSE	NA	0.01	FALSE	NA	NA	FALSE
ENSSSCG00000016970	NA	0	FALSE	NA	NA	FALSE	NA	NA	FALSE	NA	NA	FALSE	NA	NA	FALSE	NA	NA	FALSE
ACSS1	NA	0.0007	FALSE	NA	NA	FALSE	NA	NA	FALSE	NA	NA	FALSE	NA	NA	FALSE	NA	NA	FALSE
LSM14B	NA	0.003	FALSE	0	0.0006	FALSE	NA	NA	FALSE	NA	NA	FALSE	NA	NA	FALSE	NA	NA	FALSE
LAMA5	NA	0.009	FALSE	NA	NA	FALSE	NA	NA	FALSE	NA	0.0008	FALSE	NA	NA	FALSE	NA	NA	FALSE
TNS3	NA	0.0002	FALSE	NA	NA	FALSE	NA	NA	FALSE	NA	NA	FALSE	NA	0.0012	FALSE	NA	0.023	FALSE
AEBP1	NA	0.034	FALSE	NA	NA	FALSE	NA	NA	FALSE	0.036	NA	TRUE	NA	NA	FALSE	NA	0.002	TRUE
CA12	NA	0.0012	FALSE	NA	NA	FALSE	NA	NA	FALSE	NA	NA	FALSE	NA	NA	FALSE	NA	NA	FALSE
CNKSR3	NA	0.003	FALSE	NA	NA	FALSE	NA	NA	FALSE	NA	NA	FALSE	NA	0.01	FALSE	NA	NA	FALSE
FUCA2	NA	0.005	FALSE	NA	NA	FALSE	NA	NA	FALSE	NA	NA	FALSE	NA	NA	FALSE	NA	NA	FALSE
PSAT1	NA	0.007	FALSE	NA	NA	FALSE	NA	NA	FALSE	NA	NA	FALSE	NA	0.0009	TRUE	NA	NA	FALSE
ALDH1B1	NA	0.001	FALSE	NA	NA	FALSE	NA	NA	FALSE	NA	NA	FALSE	NA	NA	FALSE	NA	NA	FALSE
CRB2	NA	0.01	FALSE	NA	NA	FALSE	NA	NA	FALSE	NA	NA	FALSE	NA	0.0005	FALSE	NA	NA	FALSE
URM1	NA	0.005	FALSE	NA	NA	FALSE	NA	0.001	TRUE	NA	NA	FALSE	NA	0.005	FALSE	NA	NA	FALSE
PRRC2B	NA	0.02	FALSE	NA	NA	FALSE	NA	NA	FALSE	NA	NA	FALSE	NA	NA	FALSE	NA	NA	FALSE
COL5A1	NA	0.038	FALSE	NA	NA	FALSE	NA	NA	FALSE	NA	NA	FALSE	NA	0.0001	FALSE	NA	NA	FALSE
SGK1	NA	0.0004	FALSE	NA	NA	FALSE	NA	NA	FALSE	NA	NA	FALSE	NA	NA	FALSE	NA	NA	FALSE
IGF2R	NA	0.003	FALSE	NA	NA	FALSE	NA	NA	FALSE	NA	NA	FALSE	NA	NA	FALSE	NA	NA	FALSE
SNX9	NA	0.004	FALSE	NA	NA	FALSE	NA	NA	FALSE	NA	NA	FALSE	NA	NA	FALSE	NA	NA	FALSE
NR2F1	NA	0	FALSE	NA	0	FALSE	NA	NA	FALSE	NA	NA	FALSE	0	NA	FALSE	0	NA	FALSE
GLRX	NA	0.004	FALSE	NA	0.01	FALSE	NA	NA	FALSE	NA	NA	FALSE	NA	NA	FALSE	NA	NA	FALSE
TMEM109	NA	0.006	FALSE	NA	NA	FALSE	NA	NA	FALSE	NA	NA	FALSE	NA	NA	FALSE	NA	0.021	FALSE
OSBP	NA	0	FALSE	NA	NA	FALSE	NA	NA	FALSE	NA	NA	FALSE	NA	0.013	FALSE	NA	NA	FALSE
ENSSSCG00000035293	NA	0.0006	FALSE	NA	NA	FALSE	NA	0	FALSE	NA	NA	FALSE	NA	0.001	FALSE	NA	0.004	FALSE
PCYOX1L	NA	0.006	FALSE	NA	NA	FALSE	NA	NA	FALSE	NA	NA	FALSE	NA	NA	FALSE	NA	0.0001	FALSE
RPS14	NA	0.002	FALSE	NA	0.0007	FALSE	NA	0.002	FALSE	NA	0.004	FALSE	NA	0.0001	FALSE	NA	NA	FALSE
SPTBN2	NA	0.004	FALSE	NA	NA	FALSE	NA	NA	FALSE	NA	NA	FALSE	NA	NA	FALSE	NA	NA	FALSE
ENSSSCG00000021891	NA	0.001	FALSE	NA	NA	FALSE	NA	NA	FALSE	NA	NA	FALSE	NA	NA	FALSE	NA	NA	FALSE
TIMM44	NA	0.004	FALSE	NA	NA	FALSE	NA	NA	FALSE	NA	NA	FALSE	NA	NA	FALSE	NA	NA	FALSE
EHD1	NA	0.002	FALSE	NA	NA	FALSE	0.001	0.004	TRUE	0.042	NA	TRUE	NA	NA	FALSE	NA	NA	FALSE
HIGD2A	NA	0.001	FALSE	NA	0.0009	FALSE	NA	0.005	FALSE	NA	0.0017	FALSE	NA	0.016	FALSE	NA	NA	FALSE
SPINDOC	NA	0.006	FALSE	NA	0.014	FALSE	NA	NA	FALSE	0.001	NA	TRUE	NA	NA	FALSE	NA	0.011	TRUE
SLC5A6	NA	0.0017	FALSE	NA	NA	FALSE	0.002	NA	TRUE	NA	NA	FALSE	0.014	NA	FALSE	0.015	0.002	TRUE
SDC1	NA	0.0001	FALSE	NA	NA	FALSE	NA	NA	FALSE	NA	0.0003	FALSE	NA	NA	FALSE	NA	NA	FALSE
CYS1	NA	0	FALSE	NA	NA	FALSE	NA	NA	FALSE	NA	NA	FALSE	NA	NA	FALSE	0.001	NA	FALSE
SRRM2	NA	0.007	FALSE	NA	NA	FALSE	NA	NA	FALSE	NA	NA	FALSE	NA	NA	FALSE	NA	NA	FALSE
NCK2	NA	0.005	FALSE	NA	NA	FALSE	NA	NA	FALSE	NA	0.005	TRUE	NA	0.0004	FALSE	NA	NA	FALSE
TSC22D4	NA	0.015	FALSE	NA	NA	FALSE	NA	NA	FALSE	NA	NA	FALSE	NA	NA	FALSE	NA	NA	FALSE
ENSSSCG00000063479	NA	0	FALSE	NA	NA	FALSE	NA	NA	FALSE	NA	NA	FALSE	NA	NA	FALSE	NA	NA	FALSE
CALB1	NA	0.021	FALSE	NA	NA	FALSE	NA	NA	FALSE	NA	NA	FALSE	NA	NA	FALSE	NA	NA	FALSE
BOP1	NA	0.004	FALSE	NA	NA	FALSE	NA	NA	FALSE	NA	NA	FALSE	NA	NA	FALSE	NA	NA	FALSE
ENSSSCG00000006395	NA	0.001	FALSE	NA	NA	FALSE	NA	NA	FALSE	NA	NA	FALSE	NA	NA	FALSE	NA	0.0011	FALSE
SCAMP3	NA	0	FALSE	NA	NA	FALSE	NA	NA	FALSE	NA	NA	FALSE	NA	NA	FALSE	NA	NA	FALSE
PRDM4	NA	0.001	FALSE	NA	NA	FALSE	NA	NA	FALSE	NA	NA	FALSE	NA	NA	FALSE	NA	NA	FALSE
DDX23	NA	0.002	FALSE	NA	NA	FALSE	NA	NA	FALSE	NA	NA	FALSE	NA	NA	FALSE	NA	NA	FALSE
DDN	NA	0.001	FALSE	NA	NA	FALSE	NA	NA	FALSE	NA	NA	FALSE	NA	NA	FALSE	NA	NA	FALSE
TMBIM6	NA	0.007	FALSE	NA	NA	FALSE	NA	NA	FALSE	NA	NA	FALSE	NA	NA	FALSE	NA	NA	FALSE
GPD1	NA	0.003	FALSE	NA	NA	FALSE	NA	NA	FALSE	NA	0.001	TRUE	NA	NA	FALSE	NA	NA	FALSE
LIMA1	NA	0	FALSE	NA	NA	FALSE	NA	NA	FALSE	NA	NA	FALSE	NA	NA	FALSE	NA	NA	FALSE
KRT7	NA	0.005	FALSE	NA	NA	FALSE	NA	NA	FALSE	NA	NA	FALSE	NA	NA	FALSE	NA	NA	FALSE
ATXN10	NA	0.037	FALSE	NA	NA	FALSE	NA	NA	FALSE	NA	NA	FALSE	NA	NA	FALSE	NA	NA	FALSE
SAMM50	NA	0.04	FALSE	NA	0.032	FALSE	NA	NA	FALSE	NA	NA	FALSE	NA	NA	FALSE	NA	NA	FALSE
P3H3	NA	0.007	FALSE	NA	NA	FALSE	NA	NA	FALSE	0.003	NA	TRUE	0.022	0.013	FALSE	NA	0.001	TRUE
SCNN1A	NA	0.046	FALSE	NA	NA	FALSE	NA	NA	FALSE	NA	NA	FALSE	NA	NA	FALSE	NA	NA	FALSE
RHNO1	NA	0.009	FALSE	NA	NA	FALSE	NA	NA	FALSE	NA	NA	FALSE	NA	0.027	TRUE	NA	NA	FALSE
HSP90B1	NA	0	FALSE	NA	NA	FALSE	0	0.003	FALSE	NA	NA	FALSE	NA	NA	FALSE	NA	NA	FALSE
KARS1	NA	0.001	FALSE	NA	0	FALSE	NA	0.002	FALSE	NA	0.004	FALSE	NA	0.0009	FALSE	NA	0	FALSE
BCAR1	NA	0.008	FALSE	NA	NA	FALSE	NA	NA	FALSE	NA	0.003	FALSE	NA	0.022	FALSE	NA	0.012	FALSE
GLG1	NA	0.002	FALSE	NA	NA	FALSE	NA	NA	FALSE	NA	NA	FALSE	0.001	0.014	FALSE	NA	NA	FALSE
CRYZ	NA	0	FALSE	NA	NA	FALSE	NA	NA	FALSE	NA	NA	FALSE	NA	NA	FALSE	NA	NA	FALSE
NASP	NA	0.014	FALSE	NA	NA	FALSE	NA	NA	FALSE	NA	NA	FALSE	NA	NA	FALSE	NA	NA	FALSE
ELOVL1	NA	0.0002	FALSE	NA	NA	FALSE	NA	NA	FALSE	NA	NA	FALSE	NA	NA	FALSE	NA	NA	FALSE
SLC2A1	NA	0.027	FALSE	NA	NA	FALSE	NA	NA	FALSE	NA	NA	FALSE	NA	0.003	FALSE	NA	NA	FALSE
ENSSSCG00000027374	NA	0	FALSE	NA	NA	FALSE	NA	NA	FALSE	NA	0.001	TRUE	NA	0	FALSE	NA	NA	FALSE
CYB5B	NA	0.006	FALSE	NA	NA	FALSE	NA	NA	FALSE	NA	NA	FALSE	NA	NA	FALSE	NA	NA	FALSE
CDH1	NA	0.0003	FALSE	NA	NA	FALSE	NA	0.001	TRUE	NA	NA	FALSE	NA	NA	FALSE	NA	NA	FALSE
SLC12A3	NA	0.002	FALSE	NA	NA	FALSE	NA	NA	FALSE	NA	NA	FALSE	NA	NA	FALSE	NA	NA	FALSE
COTL1	NA	0	FALSE	NA	0	FALSE	NA	NA	FALSE	0	0	FALSE	0	0.001	FALSE	0	NA	FALSE
MBTPS1	NA	0.012	FALSE	NA	NA	FALSE	NA	NA	FALSE	NA	NA	FALSE	NA	0.008	FALSE	NA	NA	FALSE
IRF3	NA	0	FALSE	NA	NA	FALSE	NA	NA	FALSE	NA	NA	FALSE	NA	0	FALSE	0.007	0	FALSE
MXRA8	NA	0	FALSE	NA	NA	FALSE	NA	NA	FALSE	NA	0.0001	FALSE	0	NA	FALSE	NA	0	TRUE
DHRS3	NA	0.003	FALSE	NA	NA	FALSE	NA	NA	FALSE	NA	0.015	TRUE	NA	0.004	FALSE	0.044	NA	TRUE
FAM43B	NA	0.0003	FALSE	NA	NA	FALSE	NA	NA	FALSE	NA	NA	FALSE	NA	NA	FALSE	NA	NA	FALSE
ALPL	NA	0.0001	FALSE	NA	NA	FALSE	NA	NA	FALSE	NA	NA	FALSE	NA	NA	FALSE	NA	NA	FALSE
PAFAH2	NA	0.005	FALSE	NA	NA	FALSE	NA	NA	FALSE	NA	NA	FALSE	NA	NA	FALSE	NA	NA	FALSE
MECR	NA	0.013	FALSE	NA	NA	FALSE	NA	NA	FALSE	NA	NA	FALSE	NA	NA	FALSE	NA	NA	FALSE
TINAGL1	NA	0	FALSE	NA	NA	FALSE	NA	NA	FALSE	NA	NA	FALSE	NA	NA	FALSE	NA	NA	FALSE
ENSSSCG00000062469	NA	0.0001	FALSE	NA	NA	FALSE	NA	0.001	FALSE	NA	NA	FALSE	NA	0.002	FALSE	0.0005	NA	FALSE
PPT2	NA	0.008	FALSE	NA	NA	FALSE	NA	NA	FALSE	NA	NA	FALSE	NA	NA	FALSE	NA	0.002	FALSE
MESD	NA	0.006	FALSE	NA	NA	FALSE	NA	NA	FALSE	NA	0.004	FALSE	NA	NA	FALSE	NA	NA	FALSE
FURIN	NA	0	FALSE	NA	NA	FALSE	NA	NA	FALSE	NA	NA	FALSE	NA	0	FALSE	NA	NA	FALSE
SLC7A8	NA	0	FALSE	NA	NA	FALSE	NA	NA	FALSE	NA	NA	FALSE	NA	NA	FALSE	NA	NA	FALSE
RBM23	NA	0.012	FALSE	NA	NA	FALSE	NA	NA	FALSE	NA	NA	FALSE	NA	NA	FALSE	NA	NA	FALSE
OXA1L	NA	0.0001	FALSE	NA	NA	FALSE	NA	NA	FALSE	NA	NA	FALSE	NA	NA	FALSE	NA	0.016	TRUE
NEDD9	NA	0.002	FALSE	NA	NA	FALSE	NA	NA	FALSE	NA	NA	FALSE	NA	NA	FALSE	NA	NA	FALSE
NPC2	NA	0	FALSE	NA	NA	FALSE	NA	NA	FALSE	NA	NA	FALSE	NA	NA	FALSE	NA	0.031	FALSE
NUDT9	NA	0.0006	FALSE	NA	NA	FALSE	NA	NA	FALSE	NA	NA	FALSE	NA	NA	FALSE	NA	NA	FALSE
TBC1D1	NA	0.005	FALSE	NA	NA	FALSE	NA	NA	FALSE	NA	NA	FALSE	NA	0.019	TRUE	0.001	NA	TRUE
RBM47	NA	0.001	FALSE	NA	NA	FALSE	NA	NA	FALSE	NA	NA	FALSE	NA	NA	FALSE	NA	NA	FALSE
GC	NA	0.005	FALSE	NA	NA	FALSE	NA	0.001	TRUE	NA	NA	FALSE	NA	NA	FALSE	NA	NA	FALSE
PRCP	NA	0.004	FALSE	NA	NA	FALSE	NA	NA	FALSE	NA	NA	FALSE	NA	NA	FALSE	NA	NA	FALSE
PICALM	NA	0.001	FALSE	NA	NA	FALSE	NA	NA	FALSE	NA	NA	FALSE	NA	NA	FALSE	NA	NA	FALSE
PRSS23	NA	0.003	FALSE	NA	NA	FALSE	NA	NA	FALSE	NA	NA	FALSE	0.003	0.005	TRUE	0.012	NA	FALSE
CTSC	NA	0.003	FALSE	NA	NA	FALSE	NA	NA	FALSE	NA	NA	FALSE	NA	NA	FALSE	NA	NA	FALSE
BACE1	NA	0.001	FALSE	NA	NA	FALSE	NA	NA	FALSE	NA	NA	FALSE	NA	NA	FALSE	NA	NA	FALSE
APLP2	NA	0.0002	FALSE	NA	NA	FALSE	NA	NA	FALSE	NA	NA	FALSE	NA	NA	FALSE	NA	0	FALSE
FOLR1	NA	0	FALSE	NA	0	FALSE	0	NA	FALSE	0.019	NA	FALSE	NA	NA	FALSE	0	NA	FALSE
ZBTB18	NA	NA	FALSE	0.007	0.001	FALSE	NA	NA	FALSE	NA	NA	FALSE	NA	NA	FALSE	NA	NA	FALSE
SHISA4	NA	NA	FALSE	0.007	NA	FALSE	NA	NA	FALSE	NA	NA	FALSE	NA	NA	FALSE	NA	NA	FALSE
WDR37	NA	NA	FALSE	0.005	NA	FALSE	NA	NA	FALSE	NA	NA	FALSE	NA	NA	FALSE	NA	NA	FALSE
FAM124A	NA	NA	FALSE	0.023	NA	FALSE	NA	NA	FALSE	NA	NA	FALSE	NA	NA	FALSE	NA	NA	FALSE
ATP8A2	NA	NA	FALSE	0	NA	FALSE	NA	NA	FALSE	NA	NA	FALSE	NA	NA	FALSE	NA	NA	FALSE
COL4A1	NA	NA	FALSE	0.003	NA	FALSE	NA	NA	FALSE	NA	NA	FALSE	NA	NA	FALSE	0.002	NA	FALSE
ARHGEF7	NA	NA	FALSE	0.001	NA	FALSE	NA	NA	FALSE	NA	NA	FALSE	NA	NA	FALSE	NA	NA	FALSE
AXIN2	NA	NA	FALSE	0	NA	FALSE	NA	NA	FALSE	NA	NA	FALSE	NA	NA	FALSE	NA	NA	FALSE
FAAP100	NA	NA	FALSE	0.001	NA	FALSE	NA	NA	FALSE	NA	NA	FALSE	NA	NA	FALSE	NA	NA	FALSE
UBTF	NA	NA	FALSE	0	0	FALSE	NA	NA	FALSE	NA	NA	FALSE	0	0	FALSE	NA	NA	FALSE
MPP2	NA	NA	FALSE	0	0	FALSE	NA	NA	FALSE	NA	NA	FALSE	NA	NA	FALSE	NA	NA	FALSE
RARA	NA	NA	FALSE	0.017	NA	FALSE	NA	NA	FALSE	NA	NA	FALSE	NA	NA	FALSE	NA	NA	FALSE
MSL1	NA	NA	FALSE	0	NA	FALSE	NA	NA	FALSE	NA	NA	FALSE	0	0	FALSE	NA	NA	FALSE
PIP4K2B	NA	NA	FALSE	0	NA	FALSE	NA	NA	FALSE	0	NA	TRUE	0	NA	TRUE	NA	NA	FALSE
MLLT6	NA	NA	FALSE	0	NA	FALSE	NA	NA	FALSE	NA	NA	FALSE	0.0005	0.0004	FALSE	NA	NA	FALSE
MRPL10	NA	NA	FALSE	0.0004	NA	FALSE	NA	NA	FALSE	0.001	NA	FALSE	0.017	NA	FALSE	NA	NA	FALSE
RBFOX3	NA	NA	FALSE	0	0.0001	FALSE	NA	NA	FALSE	NA	NA	FALSE	NA	NA	FALSE	NA	NA	FALSE
TBCD	NA	NA	FALSE	0	NA	FALSE	NA	NA	FALSE	0.0019	NA	FALSE	NA	NA	FALSE	0.024	NA	FALSE
TSPOAP1	NA	NA	FALSE	0	NA	FALSE	NA	NA	FALSE	NA	NA	FALSE	0.007	NA	FALSE	NA	NA	FALSE
PELP1	NA	NA	FALSE	0.0018	0	FALSE	NA	NA	FALSE	NA	NA	FALSE	NA	NA	FALSE	NA	NA	FALSE
DLG4	NA	NA	FALSE	0	NA	FALSE	NA	NA	FALSE	NA	NA	FALSE	NA	NA	FALSE	NA	NA	FALSE
FGF11	NA	NA	FALSE	0	0	FALSE	NA	NA	FALSE	NA	NA	FALSE	0	0	FALSE	NA	0.013	FALSE
EIF4A1	NA	NA	FALSE	0.004	NA	FALSE	NA	NA	FALSE	NA	NA	FALSE	NA	NA	FALSE	NA	NA	FALSE
KDM6B	NA	NA	FALSE	0.0002	NA	FALSE	NA	NA	FALSE	NA	NA	FALSE	NA	NA	FALSE	NA	0.023	FALSE
ENSSSCG00000017202	NA	NA	FALSE	0	0.001	FALSE	NA	NA	FALSE	0	NA	FALSE	0	0	FALSE	0	NA	FALSE
LLGL1	NA	NA	FALSE	0	NA	FALSE	NA	NA	FALSE	NA	NA	FALSE	NA	0.033	FALSE	0	NA	FALSE
JPT1	NA	NA	FALSE	0.004	NA	FALSE	NA	NA	FALSE	NA	NA	FALSE	NA	NA	FALSE	NA	NA	FALSE
CDC42EP4	NA	NA	FALSE	0	NA	FALSE	NA	NA	FALSE	NA	NA	FALSE	NA	0.001	FALSE	NA	0	TRUE
RAC3	NA	NA	FALSE	0.015	NA	FALSE	NA	NA	FALSE	NA	NA	FALSE	NA	NA	FALSE	NA	NA	FALSE
BRWD1	NA	NA	FALSE	0	0.045	FALSE	NA	NA	FALSE	NA	NA	FALSE	NA	NA	FALSE	NA	NA	FALSE
SLX9	NA	NA	FALSE	0.002	NA	FALSE	NA	NA	FALSE	NA	NA	FALSE	NA	NA	FALSE	0.001	NA	FALSE
ADARB1	NA	NA	FALSE	0	NA	FALSE	NA	NA	FALSE	NA	NA	FALSE	NA	NA	FALSE	NA	NA	FALSE
ENSSSCG00000012088	NA	NA	FALSE	0.003	NA	FALSE	NA	NA	FALSE	0.004	NA	TRUE	0.033	0.0007	TRUE	NA	NA	FALSE
COL6A1	NA	NA	FALSE	0.0008	NA	FALSE	NA	NA	FALSE	NA	0	FALSE	0.0003	0.001	FALSE	0.005	NA	TRUE
TRAK1	NA	NA	FALSE	0.019	NA	FALSE	NA	NA	FALSE	NA	NA	FALSE	NA	NA	FALSE	NA	NA	FALSE
CHCHD6	NA	NA	FALSE	0.002	NA	FALSE	NA	NA	FALSE	0.014	NA	TRUE	NA	NA	FALSE	NA	NA	FALSE
RAB6B	NA	NA	FALSE	0	0	FALSE	NA	NA	FALSE	NA	NA	FALSE	NA	NA	FALSE	NA	NA	FALSE
DPYSL2	NA	NA	FALSE	0	0.008	FALSE	NA	NA	FALSE	NA	NA	FALSE	NA	NA	FALSE	0.0004	NA	FALSE
STMN4	NA	NA	FALSE	0.011	0.013	FALSE	NA	NA	FALSE	NA	NA	FALSE	NA	NA	FALSE	NA	NA	FALSE
LDB1	NA	NA	FALSE	0.001	NA	FALSE	NA	NA	FALSE	NA	NA	FALSE	NA	NA	FALSE	NA	NA	FALSE
ACTR1A	NA	NA	FALSE	0.003	0	FALSE	NA	NA	FALSE	NA	0.015	TRUE	NA	NA	FALSE	NA	0.007	FALSE
TCF7L2	NA	NA	FALSE	0.0003	NA	FALSE	NA	NA	FALSE	NA	NA	FALSE	NA	NA	FALSE	NA	NA	FALSE
GPR26	NA	NA	FALSE	0.001	NA	FALSE	NA	NA	FALSE	NA	NA	FALSE	NA	NA	FALSE	NA	NA	FALSE
FDFT1	NA	NA	FALSE	0.007	NA	FALSE	NA	NA	FALSE	NA	NA	FALSE	NA	NA	FALSE	NA	NA	FALSE
CAMKK2	NA	NA	FALSE	0.012	0.004	FALSE	NA	NA	FALSE	NA	NA	FALSE	NA	NA	FALSE	NA	NA	FALSE
RAB35	NA	NA	FALSE	0.001	NA	FALSE	NA	NA	FALSE	NA	NA	FALSE	NA	NA	FALSE	NA	NA	FALSE
LZTS1	NA	NA	FALSE	0.023	0	FALSE	NA	NA	FALSE	NA	NA	FALSE	NA	NA	FALSE	NA	NA	FALSE
MN1	NA	NA	FALSE	0.0004	0.0001	FALSE	NA	NA	FALSE	NA	NA	FALSE	NA	NA	FALSE	NA	NA	FALSE
GNG4	NA	NA	FALSE	0.0004	NA	FALSE	NA	NA	FALSE	NA	NA	FALSE	NA	NA	FALSE	NA	NA	FALSE
TRIM67	NA	NA	FALSE	0	NA	FALSE	NA	NA	FALSE	NA	NA	FALSE	NA	NA	FALSE	NA	NA	FALSE
SPOCK2	NA	NA	FALSE	0.022	NA	FALSE	NA	NA	FALSE	NA	NA	FALSE	NA	NA	FALSE	NA	0	FALSE
PPP3CB	NA	NA	FALSE	0.004	NA	FALSE	NA	NA	FALSE	NA	NA	FALSE	NA	NA	FALSE	NA	NA	FALSE
CAMK2G	NA	NA	FALSE	0	NA	FALSE	NA	NA	FALSE	NA	NA	FALSE	NA	NA	FALSE	NA	NA	FALSE
IGFBP5	NA	NA	FALSE	0.014	NA	FALSE	NA	NA	FALSE	0.009	NA	FALSE	NA	0	FALSE	NA	NA	FALSE
ENSSSCG00000032522	NA	NA	FALSE	0.018	NA	FALSE	NA	NA	FALSE	NA	NA	FALSE	NA	NA	FALSE	NA	NA	FALSE
DNER	NA	NA	FALSE	0	0.0003	FALSE	NA	NA	FALSE	NA	NA	FALSE	0.001	NA	FALSE	NA	NA	FALSE
ECEL1	NA	NA	FALSE	0	NA	FALSE	NA	NA	FALSE	NA	NA	FALSE	NA	NA	FALSE	NA	NA	FALSE
GPC1	NA	NA	FALSE	0.0008	NA	FALSE	NA	NA	FALSE	NA	NA	FALSE	NA	NA	FALSE	NA	NA	FALSE
ZNF703	NA	NA	FALSE	0.013	NA	FALSE	NA	NA	FALSE	NA	NA	FALSE	NA	NA	FALSE	NA	NA	FALSE
DLX1	NA	NA	FALSE	0	NA	FALSE	NA	NA	FALSE	NA	NA	FALSE	NA	NA	FALSE	NA	NA	FALSE
CTNND2	NA	NA	FALSE	0.0002	NA	FALSE	NA	NA	FALSE	NA	NA	FALSE	NA	NA	FALSE	NA	NA	FALSE
NEURL1B	NA	NA	FALSE	0	0	FALSE	NA	NA	FALSE	NA	NA	FALSE	NA	NA	FALSE	NA	NA	FALSE
SH3PXD2B	NA	NA	FALSE	0	NA	FALSE	NA	NA	FALSE	NA	0	FALSE	NA	NA	FALSE	NA	0.002	FALSE
ENSSSCG00000039222	NA	NA	FALSE	0	NA	FALSE	NA	NA	FALSE	NA	NA	FALSE	NA	NA	FALSE	NA	NA	FALSE
SPARC	NA	NA	FALSE	0.003	NA	FALSE	0.0002	NA	FALSE	NA	NA	FALSE	NA	NA	FALSE	0.001	NA	FALSE
PCSK2	NA	NA	FALSE	0.001	0.001	FALSE	NA	NA	FALSE	NA	NA	FALSE	NA	NA	FALSE	NA	NA	FALSE
NAPB	NA	NA	FALSE	0	NA	FALSE	NA	NA	FALSE	NA	NA	FALSE	NA	NA	FALSE	NA	NA	FALSE
SYNDIG1	NA	NA	FALSE	0	NA	FALSE	NA	NA	FALSE	NA	NA	FALSE	NA	NA	FALSE	NA	NA	FALSE
PCED1A	NA	NA	FALSE	0.0001	0.002	FALSE	NA	NA	FALSE	NA	NA	FALSE	NA	NA	FALSE	NA	NA	FALSE
TUSC3	NA	NA	FALSE	0.005	NA	FALSE	NA	NA	FALSE	NA	NA	FALSE	0.0001	NA	FALSE	NA	NA	FALSE
SDCBP2	NA	NA	FALSE	0.01	NA	FALSE	NA	NA	FALSE	NA	NA	FALSE	NA	NA	FALSE	NA	NA	FALSE
SNPH	NA	NA	FALSE	0.0001	NA	FALSE	NA	NA	FALSE	NA	NA	FALSE	NA	NA	FALSE	NA	NA	FALSE
CTSZ	NA	NA	FALSE	0.001	NA	FALSE	NA	NA	FALSE	0	NA	FALSE	0.004	NA	FALSE	NA	NA	FALSE
PTPRN2	NA	NA	FALSE	0	0	FALSE	NA	NA	FALSE	NA	NA	FALSE	NA	NA	FALSE	NA	NA	FALSE
DPP6	NA	NA	FALSE	0.015	NA	FALSE	NA	NA	FALSE	NA	NA	FALSE	NA	NA	FALSE	NA	NA	FALSE
NPY	NA	NA	FALSE	0	NA	FALSE	NA	NA	FALSE	NA	NA	FALSE	NA	NA	FALSE	NA	NA	FALSE
ENSSSCG00000016733	NA	NA	FALSE	0	NA	FALSE	NA	NA	FALSE	NA	NA	FALSE	NA	NA	FALSE	NA	NA	FALSE
FAM131B	NA	NA	FALSE	0.001	0	FALSE	NA	NA	FALSE	NA	NA	FALSE	NA	NA	FALSE	NA	NA	FALSE
TLN2	NA	NA	FALSE	0.006	NA	FALSE	NA	NA	FALSE	NA	0	TRUE	NA	NA	FALSE	NA	NA	FALSE
SHF	NA	NA	FALSE	0.007	NA	FALSE	NA	NA	FALSE	NA	NA	FALSE	NA	NA	FALSE	NA	NA	FALSE
CORO2B	NA	NA	FALSE	0.003	NA	FALSE	NA	NA	FALSE	NA	NA	FALSE	NA	NA	FALSE	NA	NA	FALSE
TLE3	NA	NA	FALSE	0.0003	0	FALSE	NA	NA	FALSE	NA	NA	FALSE	NA	NA	FALSE	NA	NA	FALSE
STXBP1	NA	NA	FALSE	0	0	FALSE	NA	NA	FALSE	NA	NA	FALSE	NA	NA	FALSE	NA	NA	FALSE
AK1	NA	NA	FALSE	0.009	NA	FALSE	NA	NA	FALSE	0	NA	FALSE	NA	NA	FALSE	NA	NA	FALSE
LRRC8A	NA	NA	FALSE	0.003	NA	FALSE	NA	NA	FALSE	NA	NA	FALSE	NA	NA	FALSE	NA	NA	FALSE
ABL1	NA	NA	FALSE	0.0021	NA	FALSE	NA	NA	FALSE	NA	NA	FALSE	NA	NA	FALSE	NA	NA	FALSE
OLFM1	NA	NA	FALSE	0.0001	0.014	FALSE	NA	NA	FALSE	NA	NA	FALSE	NA	NA	FALSE	NA	NA	FALSE
FABP7	NA	NA	FALSE	0.001	0.005	FALSE	NA	NA	FALSE	NA	NA	FALSE	NA	NA	FALSE	NA	NA	FALSE
SMAP1	NA	NA	FALSE	0	0.004	FALSE	NA	NA	FALSE	NA	NA	FALSE	NA	NA	FALSE	NA	NA	FALSE
DYNLT1	NA	NA	FALSE	0.003	0.001	FALSE	NA	NA	FALSE	0.0001	NA	FALSE	NA	0.006	FALSE	NA	0.003	FALSE
SYT7	NA	NA	FALSE	0	NA	FALSE	NA	NA	FALSE	NA	NA	FALSE	NA	NA	FALSE	NA	NA	FALSE
SERPING1	NA	NA	FALSE	0.001	NA	FALSE	NA	NA	FALSE	0	NA	TRUE	0.001	NA	FALSE	NA	NA	FALSE
PCDH1	NA	NA	FALSE	0	NA	FALSE	NA	NA	FALSE	NA	NA	FALSE	NA	NA	FALSE	NA	NA	FALSE
DCTN4	NA	NA	FALSE	0.028	NA	FALSE	NA	NA	FALSE	NA	NA	FALSE	NA	NA	FALSE	NA	NA	FALSE
TSPAN18	NA	NA	FALSE	0.002	NA	FALSE	NA	NA	FALSE	NA	NA	FALSE	NA	0	FALSE	NA	NA	FALSE
LRP5	NA	NA	FALSE	0.013	NA	FALSE	NA	NA	FALSE	NA	0.036	TRUE	NA	NA	FALSE	NA	NA	FALSE
CEND1	NA	NA	FALSE	0.002	NA	FALSE	NA	NA	FALSE	NA	NA	FALSE	NA	NA	FALSE	NA	NA	FALSE
DRAP1	NA	NA	FALSE	0	NA	FALSE	NA	NA	FALSE	NA	NA	FALSE	NA	0.009	FALSE	NA	NA	FALSE
TNPO2	NA	NA	FALSE	0	NA	FALSE	NA	NA	FALSE	NA	NA	FALSE	NA	NA	FALSE	NA	NA	FALSE
MTA2	NA	NA	FALSE	0.004	NA	FALSE	NA	NA	FALSE	NA	NA	FALSE	NA	NA	FALSE	0.002	NA	FALSE
EHD3	NA	NA	FALSE	0.003	NA	FALSE	0	NA	TRUE	NA	NA	FALSE	NA	NA	FALSE	0	NA	FALSE
STX1A	NA	NA	FALSE	0.002	NA	FALSE	NA	NA	FALSE	NA	NA	FALSE	NA	NA	FALSE	NA	NA	FALSE
MAPRE3	NA	NA	FALSE	0.004	0.006	FALSE	NA	NA	FALSE	NA	0.006	TRUE	NA	NA	FALSE	0	NA	FALSE
TRIB2	NA	NA	FALSE	0.001	0.001	FALSE	NA	NA	FALSE	NA	NA	FALSE	NA	NA	FALSE	0.005	0.0002	FALSE
ASAP2	NA	NA	FALSE	0	NA	FALSE	NA	NA	FALSE	NA	NA	FALSE	NA	NA	FALSE	NA	NA	FALSE
RNF144A	NA	NA	FALSE	0	0.0002	FALSE	NA	NA	FALSE	NA	NA	FALSE	NA	NA	FALSE	0	0.003	TRUE
PRRT2	NA	NA	FALSE	0	NA	FALSE	NA	NA	FALSE	NA	NA	FALSE	NA	NA	FALSE	NA	NA	FALSE
AMZ1	NA	NA	FALSE	0.013	NA	FALSE	NA	NA	FALSE	NA	NA	FALSE	NA	NA	FALSE	NA	NA	FALSE
KNOP1	NA	NA	FALSE	0	NA	FALSE	NA	NA	FALSE	NA	NA	FALSE	NA	NA	FALSE	NA	NA	FALSE
CYTH3	NA	NA	FALSE	0.002	NA	FALSE	NA	NA	FALSE	NA	NA	FALSE	NA	NA	FALSE	NA	NA	FALSE
ANKRD39	NA	NA	FALSE	0.001	NA	FALSE	NA	NA	FALSE	NA	NA	FALSE	0.003	NA	FALSE	0.014	NA	FALSE
REEP1	NA	NA	FALSE	0	NA	FALSE	NA	NA	FALSE	NA	NA	FALSE	NA	NA	FALSE	NA	NA	FALSE
CCT7	NA	NA	FALSE	0.003	NA	FALSE	NA	NA	FALSE	NA	NA	FALSE	0.009	NA	FALSE	NA	NA	FALSE
BMERB1	NA	NA	FALSE	0.0006	NA	FALSE	NA	NA	FALSE	NA	NA	FALSE	NA	0.013	FALSE	NA	NA	FALSE
NYAP1	NA	NA	FALSE	0	NA	FALSE	NA	NA	FALSE	NA	NA	FALSE	NA	NA	FALSE	NA	NA	FALSE
SLC6A17	NA	NA	FALSE	0	0	FALSE	NA	NA	FALSE	NA	NA	FALSE	NA	NA	FALSE	NA	NA	FALSE
AMPD2	NA	NA	FALSE	0.004	NA	FALSE	NA	NA	FALSE	0.0025	NA	FALSE	NA	NA	FALSE	NA	NA	FALSE
ENSSSCG00000047605	NA	NA	FALSE	0.0014	NA	FALSE	NA	NA	FALSE	NA	NA	FALSE	NA	NA	FALSE	NA	NA	FALSE
LYNX1	NA	NA	FALSE	0	NA	FALSE	NA	NA	FALSE	NA	NA	FALSE	NA	NA	FALSE	NA	NA	FALSE
SQLE	NA	NA	FALSE	0	0	FALSE	NA	NA	FALSE	NA	NA	FALSE	NA	NA	FALSE	NA	NA	FALSE
DERL1	NA	NA	FALSE	0.022	NA	FALSE	NA	NA	FALSE	NA	NA	FALSE	NA	NA	FALSE	NA	NA	FALSE
RPL7	NA	NA	FALSE	0.0004	NA	FALSE	0.001	NA	TRUE	NA	NA	FALSE	NA	NA	FALSE	NA	NA	FALSE
KHDRBS3	NA	NA	FALSE	0.0001	NA	FALSE	NA	NA	FALSE	NA	NA	FALSE	NA	NA	FALSE	NA	NA	FALSE
PEA15	NA	NA	FALSE	0.0005	0	FALSE	NA	NA	FALSE	NA	NA	FALSE	0.008	NA	FALSE	0.005	0.006	FALSE
TARS2	NA	NA	FALSE	0.005	NA	FALSE	NA	NA	FALSE	NA	NA	FALSE	NA	NA	FALSE	NA	NA	FALSE
SMARCD1	NA	NA	FALSE	0.048	0.019	FALSE	NA	NA	FALSE	NA	NA	FALSE	NA	NA	FALSE	NA	NA	FALSE
ATXN7L3B	NA	NA	FALSE	0.0002	0.003	FALSE	NA	NA	FALSE	NA	0.002	FALSE	NA	0.0001	FALSE	0.041	NA	FALSE
GPR162	NA	NA	FALSE	0.002	NA	FALSE	NA	NA	FALSE	NA	NA	FALSE	NA	NA	FALSE	NA	NA	FALSE
ENSSSCG00000054115	NA	NA	FALSE	0.015	NA	FALSE	NA	NA	FALSE	NA	NA	FALSE	NA	NA	FALSE	NA	NA	FALSE
CSNK1E	NA	NA	FALSE	0	NA	FALSE	NA	NA	FALSE	NA	NA	FALSE	NA	NA	FALSE	NA	NA	FALSE
CELF4	NA	NA	FALSE	0	NA	FALSE	NA	NA	FALSE	NA	NA	FALSE	NA	NA	FALSE	NA	NA	FALSE
CALB2	NA	NA	FALSE	0.0002	NA	FALSE	NA	NA	FALSE	NA	NA	FALSE	NA	NA	FALSE	NA	NA	FALSE
LRP8	NA	NA	FALSE	0.009	NA	FALSE	NA	NA	FALSE	NA	NA	FALSE	NA	NA	FALSE	NA	NA	FALSE
ENSSSCG00000002653	NA	NA	FALSE	0.018	NA	FALSE	NA	NA	FALSE	NA	NA	FALSE	NA	NA	FALSE	NA	NA	FALSE
CPNE2	NA	NA	FALSE	0	NA	FALSE	NA	NA	FALSE	NA	NA	FALSE	0.0004	0	FALSE	NA	NA	FALSE
ENSSSCG00000024759	NA	NA	FALSE	0.002	0.001	FALSE	NA	NA	FALSE	NA	NA	FALSE	NA	NA	FALSE	NA	NA	FALSE
FBXO31	NA	NA	FALSE	0.014	NA	FALSE	NA	NA	FALSE	NA	NA	FALSE	NA	NA	FALSE	NA	0.036	TRUE
MMP2	NA	NA	FALSE	0	NA	FALSE	NA	NA	FALSE	0.001	NA	FALSE	NA	0.019	FALSE	0	NA	FALSE
LRFN1	NA	NA	FALSE	0	0.005	FALSE	NA	NA	FALSE	NA	NA	FALSE	NA	NA	FALSE	NA	NA	FALSE
ENSSSCG00000032668	NA	NA	FALSE	0	0	FALSE	NA	NA	FALSE	NA	NA	FALSE	0.0001	0	FALSE	NA	0	FALSE
NUP62	NA	NA	FALSE	0	0	FALSE	NA	NA	FALSE	NA	0	FALSE	NA	NA	FALSE	NA	NA	FALSE
SHANK1	NA	NA	FALSE	0	0	FALSE	NA	NA	FALSE	NA	NA	FALSE	NA	NA	FALSE	NA	NA	FALSE
MBOAT7	NA	NA	FALSE	0.002	0	FALSE	NA	NA	FALSE	NA	NA	FALSE	NA	NA	FALSE	0.01	NA	FALSE
SDF4	NA	NA	FALSE	0.008	NA	FALSE	NA	NA	FALSE	NA	NA	FALSE	NA	NA	FALSE	NA	NA	FALSE
SKI	NA	NA	FALSE	0.003	NA	FALSE	NA	NA	FALSE	NA	NA	FALSE	NA	NA	FALSE	NA	NA	FALSE
PRXL2B	NA	NA	FALSE	0.013	NA	FALSE	NA	NA	FALSE	0.004	NA	FALSE	NA	NA	FALSE	0.0003	NA	FALSE
CLSTN1	NA	NA	FALSE	0	NA	FALSE	NA	NA	FALSE	NA	NA	FALSE	NA	NA	FALSE	NA	NA	FALSE
IGSF21	NA	NA	FALSE	0.004	NA	FALSE	NA	NA	FALSE	NA	NA	FALSE	NA	NA	FALSE	NA	NA	FALSE
AHDC1	NA	NA	FALSE	0.003	0	FALSE	NA	NA	FALSE	0	NA	FALSE	NA	0	FALSE	NA	NA	FALSE
SDC3	NA	NA	FALSE	0.007	NA	FALSE	NA	NA	FALSE	NA	NA	FALSE	NA	0.024	FALSE	NA	0.011	FALSE
PEF1	NA	NA	FALSE	0.0002	NA	FALSE	NA	NA	FALSE	0.003	NA	TRUE	0.008	NA	FALSE	NA	NA	FALSE
MARCKSL1	NA	NA	FALSE	0.015	NA	FALSE	NA	NA	FALSE	0.019	NA	TRUE	NA	NA	FALSE	NA	NA	FALSE
GRIK3	NA	NA	FALSE	0	NA	FALSE	NA	NA	FALSE	NA	NA	FALSE	NA	NA	FALSE	NA	NA	FALSE
RAB31	NA	NA	FALSE	0.005	NA	FALSE	NA	NA	FALSE	NA	NA	FALSE	NA	NA	FALSE	0.007	NA	FALSE
ITPK1	NA	NA	FALSE	0	NA	FALSE	NA	NA	FALSE	NA	NA	FALSE	NA	0.009	FALSE	NA	0.017	FALSE
TUBB2A	NA	NA	FALSE	0.0001	0.005	FALSE	NA	NA	FALSE	NA	NA	FALSE	NA	NA	FALSE	NA	NA	FALSE
GNL1	NA	NA	FALSE	0.005	NA	FALSE	NA	NA	FALSE	0.005	NA	FALSE	0.018	NA	FALSE	NA	NA	FALSE
SKIC2	NA	NA	FALSE	0.008	NA	FALSE	NA	NA	FALSE	NA	NA	FALSE	NA	NA	FALSE	NA	NA	FALSE
HMGA1	NA	NA	FALSE	0.006	NA	FALSE	0.005	NA	FALSE	0.001	NA	TRUE	0	NA	FALSE	0	0.043	TRUE
ILRUN	NA	NA	FALSE	0.025	NA	FALSE	NA	NA	FALSE	NA	NA	FALSE	NA	NA	FALSE	NA	NA	FALSE
SLC35B2	NA	NA	FALSE	0.005	NA	FALSE	0.002	NA	FALSE	NA	NA	FALSE	NA	NA	FALSE	NA	NA	FALSE
NFKBIE	NA	NA	FALSE	0.003	NA	FALSE	NA	NA	FALSE	NA	NA	FALSE	NA	NA	FALSE	NA	NA	FALSE
TXNDC5	NA	NA	FALSE	0.012	NA	FALSE	NA	NA	FALSE	NA	NA	FALSE	NA	NA	FALSE	NA	NA	FALSE
SLC22A17	NA	NA	FALSE	0.01	NA	FALSE	NA	NA	FALSE	0.015	NA	TRUE	NA	NA	FALSE	NA	NA	FALSE
SALL2	NA	NA	FALSE	0	0.003	FALSE	NA	NA	FALSE	NA	NA	FALSE	NA	NA	FALSE	NA	0.005	FALSE
KLHL25	NA	NA	FALSE	0.015	NA	FALSE	NA	NA	FALSE	NA	NA	FALSE	NA	NA	FALSE	NA	NA	FALSE
CPE	NA	NA	FALSE	0.018	NA	FALSE	NA	NA	FALSE	NA	NA	FALSE	NA	NA	FALSE	NA	NA	FALSE
WFS1	NA	NA	FALSE	0.003	NA	FALSE	NA	NA	FALSE	0.01	NA	FALSE	NA	NA	FALSE	NA	NA	FALSE
CRMP1	NA	NA	FALSE	0.014	NA	FALSE	NA	NA	FALSE	NA	NA	FALSE	NA	NA	FALSE	NA	NA	FALSE
NSG1	NA	NA	FALSE	0.002	0.001	FALSE	NA	NA	FALSE	NA	NA	FALSE	NA	NA	FALSE	NA	0.019019	FALSE
CAPN5	NA	NA	FALSE	0.0024	NA	FALSE	NA	NA	FALSE	0.0015	NA	TRUE	NA	NA	FALSE	NA	NA	FALSE
GAB2	NA	NA	FALSE	0.003	0	FALSE	NA	NA	FALSE	NA	NA	FALSE	NA	NA	FALSE	NA	NA	FALSE
HIKESHI	NA	NA	FALSE	0.035	NA	FALSE	NA	NA	FALSE	NA	NA	FALSE	NA	NA	FALSE	NA	NA	FALSE
H2AX	NA	NA	FALSE	0.006	NA	FALSE	NA	NA	FALSE	NA	NA	FALSE	NA	NA	FALSE	NA	NA	FALSE
SCN3B	NA	NA	FALSE	0	0	FALSE	NA	NA	FALSE	NA	0	FALSE	NA	NA	FALSE	NA	NA	FALSE
NRGN	NA	NA	FALSE	0	0	FALSE	NA	NA	FALSE	NA	NA	FALSE	NA	NA	FALSE	NA	NA	FALSE
SLCO2B1	NA	NA	FALSE	0.007	0.009	FALSE	0.001	0.016	TRUE	NA	NA	FALSE	NA	NA	FALSE	NA	0.022	FALSE
RPS3	NA	NA	FALSE	0	NA	FALSE	NA	NA	FALSE	NA	NA	FALSE	0	NA	FALSE	0	NA	FALSE
MAP6	NA	NA	FALSE	0	0.049	FALSE	NA	NA	FALSE	NA	NA	FALSE	NA	NA	FALSE	NA	NA	FALSE
STUM	NA	NA	FALSE	NA	0	FALSE	NA	NA	FALSE	NA	NA	FALSE	NA	NA	FALSE	NA	NA	FALSE
UBAC2	NA	NA	FALSE	NA	0.003	FALSE	NA	NA	FALSE	NA	NA	FALSE	NA	NA	FALSE	NA	NA	FALSE
BAIAP2	NA	NA	FALSE	NA	0.004	FALSE	NA	NA	FALSE	NA	NA	FALSE	NA	NA	FALSE	NA	0	FALSE
FAM171A2	NA	NA	FALSE	NA	0.01	FALSE	NA	NA	FALSE	NA	NA	FALSE	NA	NA	FALSE	NA	0.022	FALSE
NEUROD2	NA	NA	FALSE	NA	0.003	FALSE	NA	NA	FALSE	NA	NA	FALSE	NA	NA	FALSE	NA	NA	FALSE
DOC2B	NA	NA	FALSE	NA	0.003	FALSE	NA	NA	FALSE	NA	NA	FALSE	NA	NA	FALSE	NA	NA	FALSE
MNT	NA	NA	FALSE	NA	0.031	FALSE	NA	NA	FALSE	NA	NA	FALSE	NA	NA	FALSE	NA	NA	FALSE
CAMTA2	NA	NA	FALSE	NA	0.0005	FALSE	NA	NA	FALSE	NA	NA	FALSE	NA	NA	FALSE	NA	NA	FALSE
ATP1B2	NA	NA	FALSE	NA	0.001	FALSE	NA	NA	FALSE	NA	NA	FALSE	NA	NA	FALSE	NA	NA	FALSE
USP22	NA	NA	FALSE	NA	0.033	FALSE	NA	NA	FALSE	0.026	NA	TRUE	NA	0.0008	TRUE	NA	NA	FALSE
GAP43	NA	NA	FALSE	NA	0	FALSE	NA	NA	FALSE	NA	NA	FALSE	NA	NA	FALSE	NA	NA	FALSE
OLIG1	NA	NA	FALSE	NA	0.006	FALSE	NA	NA	FALSE	NA	NA	FALSE	NA	NA	FALSE	NA	NA	FALSE
HSF2BP	NA	NA	FALSE	NA	0	FALSE	NA	NA	FALSE	NA	NA	FALSE	NA	0.003	FALSE	NA	NA	FALSE
SLIT1	NA	NA	FALSE	NA	0.002	FALSE	NA	NA	FALSE	NA	NA	FALSE	NA	NA	FALSE	NA	NA	FALSE
SEPTIN5	NA	NA	FALSE	NA	0	FALSE	NA	NA	FALSE	NA	NA	FALSE	NA	NA	FALSE	NA	NA	FALSE
RHOBTB2	NA	NA	FALSE	NA	0.027	FALSE	NA	NA	FALSE	NA	NA	FALSE	NA	NA	FALSE	NA	NA	FALSE
AMER3	NA	NA	FALSE	NA	0.029	FALSE	NA	NA	FALSE	NA	NA	FALSE	NA	NA	FALSE	NA	NA	FALSE
MAP1B	NA	NA	FALSE	NA	0.0002	FALSE	NA	NA	FALSE	NA	NA	FALSE	NA	NA	FALSE	NA	NA	FALSE
WWC1	NA	NA	FALSE	NA	0.022	FALSE	NA	NA	FALSE	NA	NA	FALSE	NA	NA	FALSE	NA	NA	FALSE
ASXL1	NA	NA	FALSE	NA	0	FALSE	NA	NA	FALSE	NA	NA	FALSE	NA	0	FALSE	0.0011	NA	FALSE
PLCG1	NA	NA	FALSE	NA	0.033	FALSE	NA	NA	FALSE	NA	NA	FALSE	NA	NA	FALSE	0.048	NA	TRUE
YTHDF1	NA	NA	FALSE	NA	0	FALSE	NA	NA	FALSE	NA	NA	FALSE	NA	NA	FALSE	NA	NA	FALSE
DNAJC5	NA	NA	FALSE	NA	0	FALSE	NA	NA	FALSE	NA	NA	FALSE	NA	NA	FALSE	NA	NA	FALSE
ADCYAP1R1	NA	NA	FALSE	NA	0.005	FALSE	NA	NA	FALSE	NA	NA	FALSE	NA	NA	FALSE	NA	NA	FALSE
RTN1	NA	NA	FALSE	NA	0.008	FALSE	NA	NA	FALSE	NA	NA	FALSE	NA	NA	FALSE	NA	NA	FALSE
RPL35	NA	NA	FALSE	NA	0.01	FALSE	NA	NA	FALSE	NA	0.008	FALSE	NA	0.0013	FALSE	NA	NA	FALSE
DNM1	NA	NA	FALSE	NA	0.046	FALSE	NA	NA	FALSE	NA	NA	FALSE	NA	0.003	FALSE	NA	NA	FALSE
NCS1	NA	NA	FALSE	NA	0.001	FALSE	NA	NA	FALSE	NA	NA	FALSE	NA	NA	FALSE	NA	NA	FALSE
POMT1	NA	NA	FALSE	NA	0.003	FALSE	NA	NA	FALSE	NA	NA	FALSE	0.026	NA	FALSE	NA	NA	FALSE
NTNG2	NA	NA	FALSE	NA	0.002	FALSE	NA	NA	FALSE	NA	NA	FALSE	NA	NA	FALSE	NA	NA	FALSE
ATP5F1A	NA	NA	FALSE	NA	0.005	FALSE	NA	0.004	FALSE	NA	NA	FALSE	NA	NA	FALSE	NA	NA	FALSE
CTIF	NA	NA	FALSE	NA	0.011	FALSE	NA	NA	FALSE	NA	NA	FALSE	NA	NA	FALSE	NA	NA	FALSE
TMEM132A	NA	NA	FALSE	NA	0.0006	FALSE	NA	NA	FALSE	NA	0.002	TRUE	NA	NA	FALSE	NA	0.001	FALSE
SLC6A7	NA	NA	FALSE	NA	0.031	FALSE	NA	NA	FALSE	NA	NA	FALSE	NA	NA	FALSE	NA	NA	FALSE
ENSSSCG00000012886	NA	NA	FALSE	NA	0.008	FALSE	NA	NA	FALSE	NA	NA	FALSE	NA	NA	FALSE	NA	NA	FALSE
GALNT18	NA	NA	FALSE	NA	0	FALSE	NA	NA	FALSE	NA	NA	FALSE	NA	NA	FALSE	NA	NA	FALSE
NDUFS8	NA	NA	FALSE	NA	0.019	FALSE	NA	NA	FALSE	NA	NA	FALSE	NA	NA	FALSE	NA	0.0001	FALSE
RAB3A	NA	NA	FALSE	NA	0	FALSE	NA	NA	FALSE	NA	NA	FALSE	NA	NA	FALSE	NA	NA	FALSE
TMEM151A	NA	NA	FALSE	NA	0.02	FALSE	NA	NA	FALSE	NA	NA	FALSE	NA	NA	FALSE	NA	0	TRUE
FIBP	NA	NA	FALSE	NA	0.002	FALSE	NA	NA	FALSE	NA	NA	FALSE	NA	NA	FALSE	NA	NA	FALSE
SYVN1	NA	NA	FALSE	NA	0	FALSE	0.004	NA	FALSE	NA	NA	FALSE	NA	NA	FALSE	NA	NA	FALSE
ENSSSCG00000013584	NA	NA	FALSE	NA	0.028	FALSE	NA	NA	FALSE	NA	NA	FALSE	NA	NA	FALSE	NA	NA	FALSE
TSPAN17	NA	NA	FALSE	NA	0.011	FALSE	NA	NA	FALSE	NA	NA	FALSE	NA	0.002	FALSE	NA	NA	FALSE
ENC1	NA	NA	FALSE	NA	0	FALSE	NA	NA	FALSE	NA	NA	FALSE	NA	NA	FALSE	NA	NA	FALSE
ENSSSCG00000008555	NA	NA	FALSE	NA	0.0019	FALSE	NA	NA	FALSE	NA	NA	FALSE	NA	0.003	FALSE	NA	NA	FALSE
TMEM214	NA	NA	FALSE	NA	0.003	FALSE	NA	NA	FALSE	NA	NA	FALSE	NA	0.002	FALSE	0.005	NA	FALSE
ENSSSCG00000033511	NA	NA	FALSE	NA	0.002	FALSE	NA	NA	FALSE	NA	0.006	FALSE	NA	NA	FALSE	NA	NA	FALSE
KIF3C	NA	NA	FALSE	NA	0	FALSE	NA	NA	FALSE	NA	NA	FALSE	NA	NA	FALSE	NA	NA	FALSE
TMEM18	NA	NA	FALSE	NA	0.003	FALSE	NA	NA	FALSE	NA	NA	FALSE	NA	NA	FALSE	NA	NA	FALSE
GALNT17	NA	NA	FALSE	NA	0	FALSE	NA	NA	FALSE	NA	NA	FALSE	NA	NA	FALSE	NA	NA	FALSE
FOXK1	NA	NA	FALSE	NA	0.018	FALSE	NA	NA	FALSE	NA	NA	FALSE	NA	NA	FALSE	NA	NA	FALSE
CREBBP	NA	NA	FALSE	NA	0	FALSE	NA	NA	FALSE	NA	NA	FALSE	0	0.001	FALSE	NA	NA	FALSE
WNK2	NA	NA	FALSE	NA	0.011	FALSE	NA	NA	FALSE	NA	NA	FALSE	NA	0.005	FALSE	NA	NA	FALSE
KCNC4	NA	NA	FALSE	NA	0.0003	FALSE	NA	NA	FALSE	NA	NA	FALSE	NA	NA	FALSE	NA	NA	FALSE
STRIP1	NA	NA	FALSE	NA	0.004	FALSE	NA	NA	FALSE	NA	NA	FALSE	NA	NA	FALSE	NA	NA	FALSE
KIFC2	NA	NA	FALSE	NA	0.039	FALSE	NA	NA	FALSE	NA	NA	FALSE	NA	NA	FALSE	NA	NA	FALSE
SHARPIN	NA	NA	FALSE	NA	0	FALSE	NA	NA	FALSE	0.013	NA	TRUE	NA	0.002	FALSE	NA	0.035	FALSE
RBFOX2	NA	NA	FALSE	NA	0	FALSE	NA	NA	FALSE	0.003	0	TRUE	0.001	0	FALSE	0.003	0	FALSE
KIF5A	NA	NA	FALSE	NA	0.0001	FALSE	NA	NA	FALSE	NA	NA	FALSE	NA	NA	FALSE	NA	NA	FALSE
DENND6B	NA	NA	FALSE	NA	0.006	FALSE	NA	NA	FALSE	NA	NA	FALSE	0.016	NA	TRUE	0.017	NA	FALSE
SHISAL1	NA	NA	FALSE	NA	0.006	FALSE	NA	NA	FALSE	NA	NA	FALSE	0.007	NA	FALSE	NA	0	TRUE
MPPED1	NA	NA	FALSE	NA	0.0003	FALSE	NA	NA	FALSE	NA	NA	FALSE	0	NA	FALSE	NA	NA	FALSE
ARHGDIB	NA	NA	FALSE	NA	0.029	FALSE	NA	NA	FALSE	NA	NA	FALSE	NA	NA	FALSE	NA	NA	FALSE
PHC1	NA	NA	FALSE	NA	0	FALSE	NA	NA	FALSE	NA	NA	FALSE	NA	0	FALSE	NA	NA	FALSE
USP5	NA	NA	FALSE	NA	0.032	FALSE	NA	NA	FALSE	NA	NA	FALSE	NA	NA	FALSE	NA	NA	FALSE
SEPTIN3	NA	NA	FALSE	NA	0	FALSE	NA	NA	FALSE	NA	NA	FALSE	NA	NA	FALSE	NA	NA	FALSE
MGAT3	NA	NA	FALSE	NA	0	FALSE	NA	NA	FALSE	NA	NA	FALSE	NA	NA	FALSE	NA	NA	FALSE
TTR	NA	NA	FALSE	NA	0.0014	FALSE	NA	0	FALSE	NA	NA	FALSE	NA	NA	FALSE	NA	NA	FALSE
MTSS2	NA	NA	FALSE	NA	0.033	FALSE	NA	NA	FALSE	NA	NA	FALSE	NA	0.0001	FALSE	NA	NA	FALSE
SLC6A9	NA	NA	FALSE	NA	0.0002	FALSE	NA	NA	FALSE	NA	NA	FALSE	NA	NA	FALSE	NA	NA	FALSE
CTPS1	NA	NA	FALSE	NA	0.036	FALSE	NA	NA	FALSE	NA	NA	FALSE	NA	NA	FALSE	NA	NA	FALSE
KIFC3	NA	NA	FALSE	NA	0.035	FALSE	NA	NA	FALSE	NA	NA	FALSE	NA	NA	FALSE	NA	NA	FALSE
CMIP	NA	NA	FALSE	NA	0	FALSE	NA	NA	FALSE	NA	NA	FALSE	NA	NA	FALSE	NA	NA	FALSE
KCNAB2	NA	NA	FALSE	NA	0.0005	FALSE	NA	NA	FALSE	NA	NA	FALSE	NA	NA	FALSE	NA	NA	FALSE
RCC2	NA	NA	FALSE	NA	0.019	FALSE	NA	0.031	TRUE	NA	NA	FALSE	NA	NA	FALSE	NA	NA	FALSE
ENSSSCG00000030015	NA	NA	FALSE	NA	0.017	FALSE	NA	NA	FALSE	NA	0.004	FALSE	NA	NA	FALSE	NA	NA	FALSE
ENSSSCG00000028423	NA	NA	FALSE	NA	0.006	FALSE	NA	NA	FALSE	NA	NA	FALSE	NA	NA	FALSE	NA	NA	FALSE
CHGA	NA	NA	FALSE	NA	0.002	FALSE	NA	NA	FALSE	NA	NA	FALSE	NA	0.004	FALSE	NA	NA	FALSE
ENSSSCG00000022794	NA	NA	FALSE	NA	0	FALSE	NA	NA	FALSE	NA	NA	FALSE	NA	NA	FALSE	NA	NA	FALSE
EVL	NA	NA	FALSE	NA	0.0001	FALSE	NA	NA	FALSE	NA	NA	FALSE	NA	0	FALSE	NA	NA	FALSE
BEGAIN	NA	NA	FALSE	NA	0	FALSE	NA	NA	FALSE	NA	NA	FALSE	NA	NA	FALSE	NA	NA	FALSE
TUBB	NA	NA	FALSE	NA	0.014	FALSE	0	NA	FALSE	NA	NA	FALSE	NA	NA	FALSE	NA	NA	FALSE
RXRB	NA	NA	FALSE	NA	0	FALSE	NA	NA	FALSE	NA	NA	FALSE	NA	NA	FALSE	NA	NA	FALSE
POLR1C	NA	NA	FALSE	NA	0.035	FALSE	NA	NA	FALSE	NA	NA	FALSE	NA	NA	FALSE	NA	NA	FALSE
TMEM151B	NA	NA	FALSE	NA	0.001	FALSE	NA	NA	FALSE	NA	NA	FALSE	NA	NA	FALSE	NA	NA	FALSE
ZXDC	NA	NA	FALSE	NA	0.041	FALSE	NA	NA	FALSE	NA	NA	FALSE	NA	NA	FALSE	NA	NA	FALSE
JPH4	NA	NA	FALSE	NA	0.0001	FALSE	NA	NA	FALSE	NA	NA	FALSE	NA	NA	FALSE	NA	NA	FALSE
CDH24	NA	NA	FALSE	NA	0.0001	FALSE	NA	NA	FALSE	NA	NA	FALSE	NA	0	FALSE	NA	0.027	FALSE
RPS6KL1	NA	NA	FALSE	NA	0	FALSE	NA	NA	FALSE	NA	NA	FALSE	NA	NA	FALSE	NA	NA	FALSE
NAT8L	NA	NA	FALSE	NA	0	FALSE	NA	NA	FALSE	NA	NA	FALSE	NA	NA	FALSE	NA	NA	FALSE
SPARCL1	NA	NA	FALSE	NA	0.013	FALSE	NA	NA	FALSE	NA	NA	FALSE	NA	NA	FALSE	NA	0.016	FALSE
PPP2R2C	NA	NA	FALSE	NA	0.043	FALSE	NA	NA	FALSE	NA	NA	FALSE	NA	NA	FALSE	NA	NA	FALSE
FAM181B	NA	NA	FALSE	NA	0.02	FALSE	NA	NA	FALSE	NA	NA	FALSE	NA	NA	FALSE	NA	NA	FALSE
TNNI1	NA	NA	FALSE	NA	NA	FALSE	0	NA	FALSE	NA	NA	FALSE	NA	NA	FALSE	0	NA	FALSE
ITIH2	NA	NA	FALSE	NA	NA	FALSE	0.002	0	TRUE	NA	NA	FALSE	NA	NA	FALSE	NA	NA	FALSE
RGCC	NA	NA	FALSE	NA	NA	FALSE	0.008	NA	FALSE	NA	NA	FALSE	NA	NA	FALSE	NA	NA	FALSE
GCGR	NA	NA	FALSE	NA	NA	FALSE	0.002	NA	FALSE	NA	NA	FALSE	NA	NA	FALSE	NA	NA	FALSE
APOH	NA	NA	FALSE	NA	NA	FALSE	0.005	NA	FALSE	NA	NA	FALSE	NA	NA	FALSE	NA	NA	FALSE
SLC4A1	NA	NA	FALSE	NA	NA	FALSE	0.0004	0.001	FALSE	NA	NA	FALSE	NA	NA	FALSE	NA	NA	FALSE
NME1	NA	NA	FALSE	NA	NA	FALSE	0.0003	NA	TRUE	NA	NA	FALSE	NA	NA	FALSE	NA	NA	FALSE
MRPS23	NA	NA	FALSE	NA	NA	FALSE	0.001	NA	TRUE	NA	NA	FALSE	NA	NA	FALSE	NA	NA	FALSE
MPO	NA	NA	FALSE	NA	NA	FALSE	0.004	0.006	FALSE	NA	NA	FALSE	NA	NA	FALSE	NA	NA	FALSE
VTN	NA	NA	FALSE	NA	NA	FALSE	0	0.0003	FALSE	NA	NA	FALSE	NA	NA	FALSE	NA	NA	FALSE
ST6GALNAC2	NA	NA	FALSE	NA	NA	FALSE	0.002	NA	TRUE	NA	NA	FALSE	NA	NA	FALSE	NA	NA	FALSE
ASGR1	NA	NA	FALSE	NA	NA	FALSE	0	NA	FALSE	NA	NA	FALSE	NA	NA	FALSE	NA	NA	FALSE
TP53	NA	NA	FALSE	NA	NA	FALSE	0.009	NA	FALSE	0.01	NA	FALSE	NA	NA	FALSE	NA	NA	FALSE
SHMT1	NA	NA	FALSE	NA	NA	FALSE	0.002	0	TRUE	NA	NA	FALSE	NA	NA	FALSE	NA	NA	FALSE
UQCRC1	NA	NA	FALSE	NA	NA	FALSE	0.0009	NA	FALSE	NA	NA	FALSE	NA	NA	FALSE	NA	NA	FALSE
MST1	NA	NA	FALSE	NA	NA	FALSE	0.0003	0.018	TRUE	NA	NA	FALSE	NA	NA	FALSE	NA	NA	FALSE
ITIH4	NA	NA	FALSE	NA	NA	FALSE	0.026	NA	TRUE	NA	NA	FALSE	NA	NA	FALSE	NA	NA	FALSE
NUP210	NA	NA	FALSE	NA	NA	FALSE	0.008	NA	TRUE	NA	NA	FALSE	NA	NA	FALSE	NA	NA	FALSE
AGTR1	NA	NA	FALSE	NA	NA	FALSE	0.002	NA	FALSE	NA	NA	FALSE	NA	NA	FALSE	NA	NA	FALSE
ENSSSCG00000026302	NA	NA	FALSE	NA	NA	FALSE	0.0004	0	FALSE	NA	NA	FALSE	0.001	0	FALSE	NA	0.004	TRUE
ENSSSCG00000021767	NA	NA	FALSE	NA	NA	FALSE	0.001	NA	FALSE	NA	NA	FALSE	NA	NA	FALSE	NA	NA	FALSE
CTSB	NA	NA	FALSE	NA	NA	FALSE	0	NA	TRUE	NA	NA	FALSE	NA	NA	FALSE	NA	NA	FALSE
ENSSSCG00000033037	NA	NA	FALSE	NA	NA	FALSE	0.001	NA	FALSE	NA	NA	FALSE	NA	NA	FALSE	NA	NA	FALSE
MBL1	NA	NA	FALSE	NA	NA	FALSE	0	0.005	FALSE	NA	NA	FALSE	NA	NA	FALSE	NA	NA	FALSE
MAT1A	NA	NA	FALSE	NA	NA	FALSE	0.0001	0.003	TRUE	NA	NA	FALSE	NA	NA	FALSE	NA	NA	FALSE
TSPAN14	NA	NA	FALSE	NA	NA	FALSE	0.007	NA	FALSE	NA	NA	FALSE	NA	NA	FALSE	NA	NA	FALSE
ABCB6	NA	NA	FALSE	NA	NA	FALSE	0.004	NA	TRUE	NA	NA	FALSE	NA	NA	FALSE	NA	NA	FALSE
NCL	NA	NA	FALSE	NA	NA	FALSE	0.0004	NA	FALSE	NA	NA	FALSE	0.001	0.021	FALSE	NA	NA	FALSE
SPP2	NA	NA	FALSE	NA	NA	FALSE	0.001	NA	TRUE	NA	NA	FALSE	NA	NA	FALSE	NA	NA	FALSE
LARP1	NA	NA	FALSE	NA	NA	FALSE	0.011	NA	TRUE	NA	NA	FALSE	NA	NA	FALSE	NA	NA	FALSE
ANK1	NA	NA	FALSE	NA	NA	FALSE	0.0016	0	TRUE	0	NA	TRUE	NA	NA	FALSE	NA	NA	FALSE
CENPB	NA	NA	FALSE	NA	NA	FALSE	0.028	NA	FALSE	NA	NA	FALSE	NA	NA	FALSE	NA	NA	FALSE
HM13	NA	NA	FALSE	NA	NA	FALSE	0.001	NA	FALSE	NA	NA	FALSE	NA	NA	FALSE	NA	NA	FALSE
PTI	NA	NA	FALSE	NA	NA	FALSE	0.005	NA	FALSE	NA	NA	FALSE	NA	NA	FALSE	NA	NA	FALSE
FGL1	NA	NA	FALSE	NA	NA	FALSE	0.01	NA	FALSE	NA	NA	FALSE	NA	NA	FALSE	NA	NA	FALSE
RBM38	NA	NA	FALSE	NA	NA	FALSE	0.005	NA	FALSE	NA	NA	FALSE	NA	NA	FALSE	NA	NA	FALSE
PCK1	NA	NA	FALSE	NA	NA	FALSE	0	NA	FALSE	NA	NA	FALSE	NA	NA	FALSE	NA	NA	FALSE
AKR1D1	NA	NA	FALSE	NA	NA	FALSE	0.04	NA	TRUE	NA	NA	FALSE	NA	NA	FALSE	NA	NA	FALSE
HIBADH	NA	NA	FALSE	NA	NA	FALSE	0.008	NA	TRUE	NA	NA	FALSE	NA	NA	FALSE	NA	NA	FALSE
ENSSSCG00000005488	NA	NA	FALSE	NA	NA	FALSE	0.003	0	FALSE	NA	NA	FALSE	NA	NA	FALSE	NA	NA	FALSE
AKNA	NA	NA	FALSE	NA	NA	FALSE	0.002	NA	FALSE	NA	NA	FALSE	NA	NA	FALSE	NA	NA	FALSE
NDUFA8	NA	NA	FALSE	NA	NA	FALSE	0.003	NA	FALSE	0.001	NA	FALSE	NA	NA	FALSE	NA	NA	FALSE
PTPA	NA	NA	FALSE	NA	NA	FALSE	0.008	NA	FALSE	NA	NA	FALSE	NA	NA	FALSE	0	NA	TRUE
SMLR1	NA	NA	FALSE	NA	NA	FALSE	0.001	NA	TRUE	NA	NA	FALSE	NA	NA	FALSE	NA	NA	FALSE
DHCR7	NA	NA	FALSE	NA	NA	FALSE	0.013	NA	FALSE	NA	NA	FALSE	NA	NA	FALSE	0.006	NA	TRUE
F12	NA	NA	FALSE	NA	NA	FALSE	0.0003	0.0006	FALSE	NA	NA	FALSE	NA	NA	FALSE	NA	NA	FALSE
COX8A	NA	NA	FALSE	NA	NA	FALSE	0.005	NA	TRUE	NA	NA	FALSE	NA	NA	FALSE	NA	NA	FALSE
ENSSSCG00000025413	NA	NA	FALSE	NA	NA	FALSE	0.0004	NA	FALSE	NA	NA	FALSE	NA	NA	FALSE	NA	NA	FALSE
GCKR	NA	NA	FALSE	NA	NA	FALSE	0.003	NA	TRUE	NA	NA	FALSE	NA	NA	FALSE	NA	NA	FALSE
CENPA	NA	NA	FALSE	NA	NA	FALSE	0.003	NA	TRUE	NA	NA	FALSE	NA	NA	FALSE	NA	NA	FALSE
EIF4H	NA	NA	FALSE	NA	NA	FALSE	0.039	NA	FALSE	NA	NA	FALSE	NA	NA	FALSE	NA	NA	FALSE
ACTB	NA	NA	FALSE	NA	NA	FALSE	0	0	FALSE	NA	NA	FALSE	NA	NA	FALSE	NA	0	FALSE
ENSSSCG00000055794	NA	NA	FALSE	NA	NA	FALSE	0	NA	FALSE	NA	NA	FALSE	NA	NA	FALSE	NA	NA	FALSE
KDELR2	NA	NA	FALSE	NA	NA	FALSE	0.0006	NA	FALSE	NA	NA	FALSE	NA	NA	FALSE	NA	NA	FALSE
FAM178B	NA	NA	FALSE	NA	NA	FALSE	0	NA	FALSE	NA	NA	FALSE	NA	NA	FALSE	NA	NA	FALSE
POLE4	NA	NA	FALSE	NA	NA	FALSE	0.002	NA	FALSE	0.001	NA	TRUE	NA	0.004	FALSE	NA	NA	FALSE
ADD2	NA	NA	FALSE	NA	NA	FALSE	0.001	NA	FALSE	NA	NA	FALSE	NA	NA	FALSE	NA	NA	FALSE
TFR2	NA	NA	FALSE	NA	NA	FALSE	0	NA	FALSE	NA	NA	FALSE	NA	NA	FALSE	NA	NA	FALSE
HAAO	NA	NA	FALSE	NA	NA	FALSE	0.003	NA	TRUE	NA	NA	FALSE	NA	NA	FALSE	NA	NA	FALSE
ENSSSCG00000037808	NA	NA	FALSE	NA	NA	FALSE	0.0002	0.003	TRUE	0.0005	NA	TRUE	NA	0.0004	TRUE	0.005	NA	TRUE
DPYS	NA	NA	FALSE	NA	NA	FALSE	0.005	NA	TRUE	NA	NA	FALSE	NA	NA	FALSE	NA	NA	FALSE
ENSSSCG00000043115	NA	NA	FALSE	NA	NA	FALSE	0	0.017	FALSE	NA	NA	FALSE	NA	NA	FALSE	NA	NA	FALSE
PKLR	NA	NA	FALSE	NA	NA	FALSE	0	0	TRUE	NA	NA	FALSE	NA	NA	FALSE	NA	NA	FALSE
ENSSSCG00000020777	NA	NA	FALSE	NA	NA	FALSE	0.0004	NA	FALSE	NA	NA	FALSE	NA	NA	FALSE	NA	NA	FALSE
RAC2	NA	NA	FALSE	NA	NA	FALSE	0.001	NA	TRUE	NA	NA	FALSE	NA	NA	FALSE	NA	NA	FALSE
TMPRSS6	NA	NA	FALSE	NA	NA	FALSE	0	NA	TRUE	NA	NA	FALSE	NA	NA	FALSE	NA	NA	FALSE
TST	NA	NA	FALSE	NA	NA	FALSE	0.0002	NA	FALSE	NA	NA	FALSE	NA	NA	FALSE	NA	NA	FALSE
MYH9	NA	NA	FALSE	NA	NA	FALSE	0.002	NA	FALSE	0.001	NA	TRUE	NA	NA	FALSE	NA	NA	FALSE
DNAJC22	NA	NA	FALSE	NA	NA	FALSE	0.0004	NA	TRUE	NA	NA	FALSE	NA	NA	FALSE	NA	NA	FALSE
KRT8	NA	NA	FALSE	NA	NA	FALSE	0.0004	NA	TRUE	NA	NA	FALSE	NA	NA	FALSE	0.006	NA	FALSE
KRT18	NA	NA	FALSE	NA	NA	FALSE	0.003	NA	TRUE	NA	NA	FALSE	NA	NA	FALSE	NA	NA	FALSE
NFE2	NA	NA	FALSE	NA	NA	FALSE	0.007	NA	FALSE	NA	NA	FALSE	NA	NA	FALSE	NA	NA	FALSE
NDUFA9	NA	NA	FALSE	NA	NA	FALSE	0.002	NA	FALSE	NA	NA	FALSE	NA	NA	FALSE	0.032	NA	FALSE
TAT	NA	NA	FALSE	NA	NA	FALSE	0.002	NA	FALSE	NA	NA	FALSE	NA	NA	FALSE	NA	NA	FALSE
PCSK9	NA	NA	FALSE	NA	NA	FALSE	0.009	0.002	TRUE	NA	NA	FALSE	NA	NA	FALSE	NA	NA	FALSE
TXNDC12	NA	NA	FALSE	NA	NA	FALSE	0.002	0.001	TRUE	NA	NA	FALSE	NA	NA	FALSE	NA	NA	FALSE
AKR1A1	NA	NA	FALSE	NA	NA	FALSE	0	NA	TRUE	NA	NA	FALSE	NA	NA	FALSE	0.013	NA	TRUE
PRDX1	NA	NA	FALSE	NA	NA	FALSE	0.0002	NA	TRUE	0.006	NA	TRUE	0.009	NA	FALSE	NA	NA	FALSE
ERMAP	NA	NA	FALSE	NA	NA	FALSE	0.002	NA	FALSE	NA	NA	FALSE	NA	NA	FALSE	NA	NA	FALSE
CES3	NA	NA	FALSE	NA	NA	FALSE	0.0003	NA	TRUE	NA	NA	FALSE	NA	NA	FALSE	0.011	NA	FALSE
CES1	NA	NA	FALSE	NA	NA	FALSE	0	0.0001	FALSE	NA	NA	FALSE	NA	NA	FALSE	NA	NA	FALSE
OSGIN1	NA	NA	FALSE	NA	NA	FALSE	0	NA	FALSE	NA	NA	FALSE	NA	NA	FALSE	NA	NA	FALSE
ENSSSCG00000038825	NA	NA	FALSE	NA	NA	FALSE	0	NA	FALSE	NA	NA	FALSE	NA	NA	FALSE	NA	NA	FALSE
AGRN	NA	NA	FALSE	NA	NA	FALSE	0.012	NA	TRUE	NA	NA	FALSE	NA	NA	FALSE	NA	NA	FALSE
PAQR7	NA	NA	FALSE	NA	NA	FALSE	0.001	0.006	TRUE	NA	NA	FALSE	NA	NA	FALSE	NA	NA	FALSE
CD52	NA	NA	FALSE	NA	NA	FALSE	0.003	NA	FALSE	NA	NA	FALSE	NA	NA	FALSE	NA	NA	FALSE
SERPINA6	NA	NA	FALSE	NA	NA	FALSE	0	NA	FALSE	NA	NA	FALSE	NA	NA	FALSE	NA	NA	FALSE
ENSSSCG00000062845	NA	NA	FALSE	NA	NA	FALSE	0.002	0.0005	FALSE	NA	NA	FALSE	NA	NA	FALSE	NA	NA	FALSE
TUBB2B	NA	NA	FALSE	NA	NA	FALSE	0	NA	TRUE	NA	NA	FALSE	NA	0.0004	FALSE	0.005	NA	FALSE
H1-3	NA	NA	FALSE	NA	NA	FALSE	0	NA	TRUE	NA	NA	FALSE	NA	NA	FALSE	NA	NA	FALSE
TRIM26	NA	NA	FALSE	NA	NA	FALSE	0.0003	NA	TRUE	NA	NA	FALSE	NA	NA	FALSE	NA	NA	FALSE
DDX39B	NA	NA	FALSE	NA	NA	FALSE	0.039	NA	FALSE	NA	NA	FALSE	NA	NA	FALSE	NA	NA	FALSE
BAG6	NA	NA	FALSE	NA	NA	FALSE	0.002	NA	TRUE	NA	NA	FALSE	0	NA	FALSE	NA	NA	FALSE
MCM3	NA	NA	FALSE	NA	NA	FALSE	0.015	NA	TRUE	NA	NA	FALSE	NA	NA	FALSE	NA	NA	FALSE
ANG	NA	NA	FALSE	NA	NA	FALSE	0	NA	FALSE	NA	NA	FALSE	NA	NA	FALSE	NA	NA	FALSE
QDPR	NA	NA	FALSE	NA	NA	FALSE	0.001	NA	TRUE	0.0002	NA	FALSE	NA	NA	FALSE	NA	NA	FALSE
HGFAC	NA	NA	FALSE	NA	NA	FALSE	0.002	0	TRUE	NA	NA	FALSE	NA	NA	FALSE	NA	NA	FALSE
CTBP1	NA	NA	FALSE	NA	NA	FALSE	0.013	NA	TRUE	NA	0.009	TRUE	NA	NA	FALSE	NA	NA	FALSE
FGG	NA	NA	FALSE	NA	NA	FALSE	0.006	NA	TRUE	NA	NA	FALSE	NA	NA	FALSE	NA	NA	FALSE
ENSSSCG00000009046	NA	NA	FALSE	NA	NA	FALSE	0.013	NA	FALSE	NA	NA	FALSE	NA	NA	FALSE	NA	NA	FALSE
NDUFC2	NA	NA	FALSE	NA	NA	FALSE	0.0001	NA	TRUE	0.013	NA	FALSE	NA	NA	FALSE	NA	NA	FALSE
ASGR2	NA	NA	FALSE	NA	NA	FALSE	NA	0	TRUE	NA	NA	FALSE	NA	NA	FALSE	NA	NA	FALSE
HRG	NA	NA	FALSE	NA	NA	FALSE	NA	0	FALSE	NA	NA	FALSE	NA	NA	FALSE	NA	NA	FALSE
ENSSSCG00000052135	NA	NA	FALSE	NA	NA	FALSE	NA	0	FALSE	NA	NA	FALSE	NA	NA	FALSE	NA	NA	FALSE
PMAP-23	NA	NA	FALSE	NA	NA	FALSE	NA	0.002	FALSE	NA	NA	FALSE	NA	NA	FALSE	NA	NA	FALSE
ENSSSCG00000011349	NA	NA	FALSE	NA	NA	FALSE	NA	0.002	FALSE	NA	NA	FALSE	NA	NA	FALSE	NA	NA	FALSE
TSPAN15	NA	NA	FALSE	NA	NA	FALSE	NA	0.004	FALSE	NA	NA	FALSE	NA	NA	FALSE	NA	0.007	FALSE
C9	NA	NA	FALSE	NA	NA	FALSE	NA	0.009	FALSE	NA	NA	FALSE	NA	NA	FALSE	NA	NA	FALSE
ANKH	NA	NA	FALSE	NA	NA	FALSE	NA	0.003	FALSE	NA	NA	FALSE	NA	NA	FALSE	NA	0.0001	TRUE
ENSSSCG00000004024	NA	NA	FALSE	NA	NA	FALSE	NA	0.001	FALSE	NA	NA	FALSE	NA	NA	FALSE	NA	NA	FALSE
TRMO	NA	NA	FALSE	NA	NA	FALSE	NA	0	TRUE	NA	NA	FALSE	NA	NA	FALSE	NA	NA	FALSE
FCN2	NA	NA	FALSE	NA	NA	FALSE	NA	0	TRUE	NA	NA	FALSE	NA	NA	FALSE	NA	NA	FALSE
SLC22A1	NA	NA	FALSE	NA	NA	FALSE	NA	0.004	TRUE	NA	NA	FALSE	NA	NA	FALSE	NA	NA	FALSE
LECT2	NA	NA	FALSE	NA	NA	FALSE	NA	0.024	TRUE	NA	NA	FALSE	NA	NA	FALSE	NA	NA	FALSE
ENSSSCG00000013366	NA	NA	FALSE	NA	NA	FALSE	NA	0.0009	FALSE	NA	NA	FALSE	NA	NA	FALSE	NA	NA	FALSE
ANKLE1	NA	NA	FALSE	NA	NA	FALSE	NA	0.014	FALSE	NA	NA	FALSE	NA	NA	FALSE	NA	NA	FALSE
YIF1A	NA	NA	FALSE	NA	NA	FALSE	NA	0.017	TRUE	NA	NA	FALSE	0.01	NA	FALSE	NA	NA	FALSE
EHBP1L1	NA	NA	FALSE	NA	NA	FALSE	NA	0.003	FALSE	NA	NA	FALSE	0	NA	FALSE	NA	NA	FALSE
MDH2	NA	NA	FALSE	NA	NA	FALSE	NA	0.0004	TRUE	NA	NA	FALSE	NA	NA	FALSE	NA	NA	FALSE
ENSSSCG00000031741	NA	NA	FALSE	NA	NA	FALSE	NA	0.0001	FALSE	NA	NA	FALSE	NA	NA	FALSE	NA	NA	FALSE
F11R	NA	NA	FALSE	NA	NA	FALSE	NA	0.028	TRUE	NA	NA	FALSE	NA	NA	FALSE	NA	NA	FALSE
PARVB	NA	NA	FALSE	NA	NA	FALSE	NA	0.028	TRUE	NA	NA	FALSE	NA	NA	FALSE	NA	NA	FALSE
ENSSSCG00000024402	NA	NA	FALSE	NA	NA	FALSE	NA	0.001	FALSE	NA	NA	FALSE	NA	NA	FALSE	NA	NA	FALSE
ENSSSCG00000002749	NA	NA	FALSE	NA	NA	FALSE	NA	0.005	FALSE	NA	NA	FALSE	NA	NA	FALSE	NA	NA	FALSE
CDC20	NA	NA	FALSE	NA	NA	FALSE	NA	0.001	FALSE	NA	NA	FALSE	NA	NA	FALSE	NA	0.001	FALSE
ENSSSCG00000059404	NA	NA	FALSE	NA	NA	FALSE	NA	0	FALSE	NA	NA	FALSE	NA	NA	FALSE	NA	NA	FALSE
LIG1	NA	NA	FALSE	NA	NA	FALSE	NA	0.001	FALSE	NA	NA	FALSE	NA	0	FALSE	0	0.004	FALSE
C1QC	NA	NA	FALSE	NA	NA	FALSE	NA	0.008	FALSE	NA	NA	FALSE	NA	NA	FALSE	NA	NA	FALSE
RHCE	NA	NA	FALSE	NA	NA	FALSE	NA	0	FALSE	NA	NA	FALSE	NA	NA	FALSE	NA	NA	FALSE
MAN1C1	NA	NA	FALSE	NA	NA	FALSE	NA	0.016	TRUE	NA	NA	FALSE	NA	NA	FALSE	NA	NA	FALSE
LAPTM5	NA	NA	FALSE	NA	NA	FALSE	NA	0	TRUE	NA	NA	FALSE	NA	0.005	FALSE	NA	NA	FALSE
PSMC1	NA	NA	FALSE	NA	NA	FALSE	NA	0.003	TRUE	NA	NA	FALSE	NA	NA	FALSE	NA	NA	FALSE
SERPINA11	NA	NA	FALSE	NA	NA	FALSE	NA	0.0003	TRUE	NA	NA	FALSE	NA	NA	FALSE	NA	NA	FALSE
RHAG	NA	NA	FALSE	NA	NA	FALSE	NA	0.002	FALSE	NA	NA	FALSE	NA	NA	FALSE	NA	NA	FALSE
ENSSSCG00000008998	NA	NA	FALSE	NA	NA	FALSE	NA	0.012	FALSE	NA	NA	FALSE	NA	NA	FALSE	NA	NA	FALSE
HPX	NA	NA	FALSE	NA	NA	FALSE	NA	0	TRUE	NA	NA	FALSE	NA	NA	FALSE	NA	NA	FALSE
APOA1	NA	NA	FALSE	NA	NA	FALSE	NA	0.0006	FALSE	NA	NA	FALSE	NA	NA	FALSE	NA	NA	FALSE
SRPRA	NA	NA	FALSE	NA	NA	FALSE	NA	0.003	FALSE	NA	NA	FALSE	NA	NA	FALSE	0	NA	FALSE
ENSSSCG00000036948	NA	NA	FALSE	NA	NA	FALSE	NA	NA	FALSE	0.002	0.009	TRUE	NA	NA	FALSE	NA	NA	FALSE
LMOD1	NA	NA	FALSE	NA	NA	FALSE	NA	NA	FALSE	0	NA	TRUE	NA	NA	FALSE	NA	NA	FALSE
PPP1R12B	NA	NA	FALSE	NA	NA	FALSE	NA	NA	FALSE	0.016	NA	TRUE	NA	NA	FALSE	NA	NA	FALSE
HGS	NA	NA	FALSE	NA	NA	FALSE	NA	NA	FALSE	0	NA	TRUE	NA	NA	FALSE	NA	NA	FALSE
FKBP10	NA	NA	FALSE	NA	NA	FALSE	NA	NA	FALSE	0.008	NA	FALSE	NA	NA	FALSE	0.002	NA	FALSE
ERBB2	NA	NA	FALSE	NA	NA	FALSE	NA	NA	FALSE	0.0001	NA	TRUE	NA	NA	FALSE	NA	NA	FALSE
NGFR	NA	NA	FALSE	NA	NA	FALSE	NA	NA	FALSE	0	NA	TRUE	0.023	0.045	FALSE	0	NA	FALSE
WFIKKN2	NA	NA	FALSE	NA	NA	FALSE	NA	NA	FALSE	0.006	0.001	TRUE	NA	0	FALSE	NA	0.012	FALSE
KSR1	NA	NA	FALSE	NA	NA	FALSE	NA	NA	FALSE	0.0003	NA	TRUE	NA	NA	FALSE	NA	NA	FALSE
RAB34	NA	NA	FALSE	NA	NA	FALSE	NA	NA	FALSE	0.0004	NA	TRUE	NA	NA	FALSE	NA	NA	FALSE
SLC25A11	NA	NA	FALSE	NA	NA	FALSE	NA	NA	FALSE	0.009	NA	TRUE	NA	0.0004	FALSE	NA	NA	FALSE
GPRC5C	NA	NA	FALSE	NA	NA	FALSE	NA	NA	FALSE	0.0004	NA	TRUE	NA	NA	FALSE	NA	NA	FALSE
FASN	NA	NA	FALSE	NA	NA	FALSE	NA	NA	FALSE	0.019	NA	FALSE	NA	NA	FALSE	NA	NA	FALSE
GPS1	NA	NA	FALSE	NA	NA	FALSE	NA	NA	FALSE	0.016	NA	TRUE	NA	NA	FALSE	NA	NA	FALSE
COL18A1	NA	NA	FALSE	NA	NA	FALSE	NA	NA	FALSE	0	0.0001	FALSE	NA	NA	FALSE	0.005	NA	TRUE
LAMB2	NA	NA	FALSE	NA	NA	FALSE	NA	NA	FALSE	0	NA	TRUE	NA	NA	FALSE	NA	NA	FALSE
CAV3	NA	NA	FALSE	NA	NA	FALSE	NA	NA	FALSE	0	NA	FALSE	NA	NA	FALSE	NA	NA	FALSE
CAND2	NA	NA	FALSE	NA	NA	FALSE	NA	NA	FALSE	0.0001	NA	TRUE	NA	NA	FALSE	0	NA	FALSE
ACTN2	NA	NA	FALSE	NA	NA	FALSE	NA	NA	FALSE	0	0.0016	FALSE	NA	NA	FALSE	NA	NA	FALSE
ACTA1	NA	NA	FALSE	NA	NA	FALSE	NA	NA	FALSE	0.005	0.0002	TRUE	NA	NA	FALSE	NA	NA	FALSE
FHIP2B	NA	NA	FALSE	NA	NA	FALSE	NA	NA	FALSE	0.002	NA	TRUE	0.016	NA	FALSE	0.007	NA	TRUE
POLR3D	NA	NA	FALSE	NA	NA	FALSE	NA	NA	FALSE	0.001	NA	TRUE	0.014	NA	FALSE	0.009	NA	TRUE
DDIT4	NA	NA	FALSE	NA	NA	FALSE	NA	NA	FALSE	0.008	NA	FALSE	NA	NA	FALSE	NA	NA	FALSE
DUSP29	NA	NA	FALSE	NA	NA	FALSE	NA	NA	FALSE	0.0021	NA	TRUE	NA	NA	FALSE	NA	NA	FALSE
ITM2C	NA	NA	FALSE	NA	NA	FALSE	NA	NA	FALSE	0	NA	FALSE	0	NA	FALSE	NA	NA	FALSE
CHRND	NA	NA	FALSE	NA	NA	FALSE	NA	NA	FALSE	0.014	NA	FALSE	NA	NA	FALSE	NA	NA	FALSE
CHRNG	NA	NA	FALSE	NA	NA	FALSE	NA	NA	FALSE	0.0019	NA	FALSE	NA	NA	FALSE	NA	NA	FALSE
COL6A3	NA	NA	FALSE	NA	NA	FALSE	NA	NA	FALSE	0.0002	NA	TRUE	NA	NA	FALSE	0.033	NA	FALSE
KLHL30	NA	NA	FALSE	NA	NA	FALSE	NA	NA	FALSE	0	NA	TRUE	NA	NA	FALSE	NA	NA	FALSE
DTYMK	NA	NA	FALSE	NA	NA	FALSE	NA	NA	FALSE	0.001	NA	TRUE	NA	NA	FALSE	NA	NA	FALSE
CCDC69	NA	NA	FALSE	NA	NA	FALSE	NA	NA	FALSE	0.0013	NA	TRUE	NA	NA	FALSE	NA	NA	FALSE
VPS16	NA	NA	FALSE	NA	NA	FALSE	NA	NA	FALSE	0.0005	NA	TRUE	0.005	0	FALSE	NA	NA	FALSE
COX4I2	NA	NA	FALSE	NA	NA	FALSE	NA	NA	FALSE	0.0002	NA	TRUE	NA	NA	FALSE	0	NA	FALSE
ERGIC3	NA	NA	FALSE	NA	NA	FALSE	NA	NA	FALSE	0.032	NA	TRUE	NA	NA	FALSE	NA	NA	FALSE
PIGT	NA	NA	FALSE	NA	NA	FALSE	NA	NA	FALSE	0.002	NA	TRUE	NA	NA	FALSE	NA	NA	FALSE
PDGFRL	NA	NA	FALSE	NA	NA	FALSE	NA	NA	FALSE	0.001	NA	TRUE	NA	NA	FALSE	NA	NA	FALSE
ENSSSCG00000056699	NA	NA	FALSE	NA	NA	FALSE	NA	NA	FALSE	0.021	NA	FALSE	NA	NA	FALSE	NA	NA	FALSE
FASTK	NA	NA	FALSE	NA	NA	FALSE	NA	NA	FALSE	0	NA	TRUE	0.0002	NA	FALSE	0	NA	FALSE
DUT	NA	NA	FALSE	NA	NA	FALSE	NA	NA	FALSE	0.005	NA	FALSE	NA	NA	FALSE	NA	NA	FALSE
CAPN3	NA	NA	FALSE	NA	NA	FALSE	NA	NA	FALSE	0.01	NA	TRUE	NA	NA	FALSE	NA	NA	FALSE
IGDCC4	NA	NA	FALSE	NA	NA	FALSE	NA	NA	FALSE	0.0001	0	TRUE	NA	NA	FALSE	NA	0	TRUE
TMOD1	NA	NA	FALSE	NA	NA	FALSE	NA	NA	FALSE	0.015	0.005	FALSE	NA	NA	FALSE	NA	NA	FALSE
GSN	NA	NA	FALSE	NA	NA	FALSE	NA	NA	FALSE	0.0002	NA	TRUE	0	NA	FALSE	NA	NA	FALSE
ST6GALNAC4	NA	NA	FALSE	NA	NA	FALSE	NA	NA	FALSE	0.004	NA	TRUE	NA	NA	FALSE	NA	NA	FALSE
VGLL2	NA	NA	FALSE	NA	NA	FALSE	NA	NA	FALSE	0	NA	TRUE	NA	NA	FALSE	NA	NA	FALSE
FNDC1	NA	NA	FALSE	NA	NA	FALSE	NA	NA	FALSE	0	NA	TRUE	NA	NA	FALSE	NA	NA	FALSE
COL12A1	NA	NA	FALSE	NA	NA	FALSE	NA	NA	FALSE	0.011	NA	TRUE	NA	NA	FALSE	NA	NA	FALSE
CTSD	NA	NA	FALSE	NA	NA	FALSE	NA	NA	FALSE	0.042	NA	FALSE	0.024	NA	FALSE	NA	NA	FALSE
ENSSSCG00000031163	NA	NA	FALSE	NA	NA	FALSE	NA	NA	FALSE	0	NA	TRUE	NA	NA	FALSE	NA	NA	FALSE
TGFBI	NA	NA	FALSE	NA	NA	FALSE	NA	NA	FALSE	0	NA	TRUE	NA	NA	FALSE	NA	NA	FALSE
CTNNA1	NA	NA	FALSE	NA	NA	FALSE	NA	NA	FALSE	0.012	NA	TRUE	NA	NA	FALSE	0.001	0	FALSE
PROB1	NA	NA	FALSE	NA	NA	FALSE	NA	NA	FALSE	0.001	NA	TRUE	NA	NA	FALSE	NA	NA	FALSE
HDAC3	NA	NA	FALSE	NA	NA	FALSE	NA	NA	FALSE	0.001	NA	TRUE	NA	NA	FALSE	NA	NA	FALSE
AFAP1L1	NA	NA	FALSE	NA	NA	FALSE	NA	NA	FALSE	0.007	0.0015	FALSE	NA	NA	FALSE	NA	NA	FALSE
DGKZ	NA	NA	FALSE	NA	NA	FALSE	NA	NA	FALSE	0	0	TRUE	NA	NA	FALSE	NA	NA	FALSE
CD82	NA	NA	FALSE	NA	NA	FALSE	NA	NA	FALSE	0.002	NA	TRUE	NA	NA	FALSE	NA	NA	FALSE
SIPA1	NA	NA	FALSE	NA	NA	FALSE	NA	NA	FALSE	0.001	NA	TRUE	NA	NA	FALSE	NA	NA	FALSE
MACROD1	NA	NA	FALSE	NA	NA	FALSE	NA	NA	FALSE	0.002	NA	FALSE	NA	NA	FALSE	NA	NA	FALSE
N4BP3	NA	NA	FALSE	NA	NA	FALSE	NA	NA	FALSE	0	NA	FALSE	NA	NA	FALSE	NA	NA	FALSE
THBS4	NA	NA	FALSE	NA	NA	FALSE	NA	NA	FALSE	0	0	TRUE	NA	0.024	FALSE	0	NA	FALSE
DPYSL5	NA	NA	FALSE	NA	NA	FALSE	NA	NA	FALSE	0.0005	0.0001	TRUE	NA	NA	FALSE	NA	NA	FALSE
PDIA6	NA	NA	FALSE	NA	NA	FALSE	NA	NA	FALSE	0	NA	FALSE	0.008	NA	FALSE	NA	NA	FALSE
PHKG1	NA	NA	FALSE	NA	NA	FALSE	NA	NA	FALSE	0.004	NA	FALSE	NA	NA	FALSE	NA	NA	FALSE
KAT8	NA	NA	FALSE	NA	NA	FALSE	NA	NA	FALSE	0.003	NA	FALSE	NA	NA	FALSE	NA	NA	FALSE
MYL11	NA	NA	FALSE	NA	NA	FALSE	NA	NA	FALSE	0.0001	NA	TRUE	NA	NA	FALSE	NA	NA	FALSE
ATP2A1	NA	NA	FALSE	NA	NA	FALSE	NA	NA	FALSE	0	0.0001	TRUE	NA	NA	FALSE	NA	NA	FALSE
PDE4DIP	NA	NA	FALSE	NA	NA	FALSE	NA	NA	FALSE	0	NA	TRUE	NA	NA	FALSE	NA	NA	FALSE
INKA2	NA	NA	FALSE	NA	NA	FALSE	NA	NA	FALSE	0.003	NA	TRUE	NA	NA	FALSE	NA	NA	FALSE
SYPL2	NA	NA	FALSE	NA	NA	FALSE	NA	NA	FALSE	0.008	NA	TRUE	NA	NA	FALSE	NA	NA	FALSE
VPS72	NA	NA	FALSE	NA	NA	FALSE	NA	NA	FALSE	0.006	NA	TRUE	NA	NA	FALSE	NA	NA	FALSE
HJV	NA	NA	FALSE	NA	NA	FALSE	NA	NA	FALSE	0.006	NA	TRUE	NA	NA	FALSE	NA	NA	FALSE
NOL12	NA	NA	FALSE	NA	NA	FALSE	NA	NA	FALSE	0.015	NA	TRUE	0.016	NA	FALSE	NA	NA	FALSE
C1QTNF6	NA	NA	FALSE	NA	NA	FALSE	NA	NA	FALSE	0.019	NA	FALSE	NA	NA	FALSE	NA	NA	FALSE
CERS5	NA	NA	FALSE	NA	NA	FALSE	NA	NA	FALSE	0.037	NA	TRUE	NA	NA	FALSE	NA	NA	FALSE
PEX26	NA	NA	FALSE	NA	NA	FALSE	NA	NA	FALSE	0	NA	TRUE	0	0	FALSE	0	NA	TRUE
MYBPC1	NA	NA	FALSE	NA	NA	FALSE	NA	NA	FALSE	0.013	0.003	TRUE	NA	NA	FALSE	NA	NA	FALSE
PDGFB	NA	NA	FALSE	NA	NA	FALSE	NA	NA	FALSE	0.005	NA	TRUE	NA	NA	FALSE	NA	NA	FALSE
MYOM1	NA	NA	FALSE	NA	NA	FALSE	NA	NA	FALSE	0.009	0.009	FALSE	NA	NA	FALSE	NA	NA	FALSE
NUTF2	NA	NA	FALSE	NA	NA	FALSE	NA	NA	FALSE	0.002	NA	TRUE	NA	NA	FALSE	NA	NA	FALSE
GINS2	NA	NA	FALSE	NA	NA	FALSE	NA	NA	FALSE	0.012	NA	FALSE	NA	0.037	FALSE	NA	NA	FALSE
SCAF1	NA	NA	FALSE	NA	NA	FALSE	NA	NA	FALSE	0.007	NA	TRUE	NA	NA	FALSE	NA	NA	FALSE
PPP1R12C	NA	NA	FALSE	NA	NA	FALSE	NA	NA	FALSE	0.024	NA	TRUE	NA	NA	FALSE	NA	NA	FALSE
SSC5D	NA	NA	FALSE	NA	NA	FALSE	NA	NA	FALSE	0	NA	TRUE	NA	NA	FALSE	NA	NA	FALSE
MTHFR	NA	NA	FALSE	NA	NA	FALSE	NA	NA	FALSE	0.033	NA	TRUE	NA	NA	FALSE	NA	NA	FALSE
PLOD1	NA	NA	FALSE	NA	NA	FALSE	NA	NA	FALSE	0.0002	NA	FALSE	NA	NA	FALSE	NA	NA	FALSE
HSPB7	NA	NA	FALSE	NA	NA	FALSE	NA	NA	FALSE	0.011	NA	FALSE	NA	NA	FALSE	NA	NA	FALSE
MFAP2	NA	NA	FALSE	NA	NA	FALSE	NA	NA	FALSE	0.01	NA	TRUE	NA	NA	FALSE	0	NA	TRUE
ECE1	NA	NA	FALSE	NA	NA	FALSE	NA	NA	FALSE	0.008	NA	TRUE	NA	NA	FALSE	NA	NA	FALSE
NKAIN1	NA	NA	FALSE	NA	NA	FALSE	NA	NA	FALSE	0	NA	TRUE	NA	NA	FALSE	0.0001	0	TRUE
COL16A1	NA	NA	FALSE	NA	NA	FALSE	NA	NA	FALSE	0.0002	0	TRUE	0.002	0.017	FALSE	NA	NA	FALSE
EIF3I	NA	NA	FALSE	NA	NA	FALSE	NA	NA	FALSE	0.0006	NA	FALSE	NA	NA	FALSE	NA	NA	FALSE
GMPR	NA	NA	FALSE	NA	NA	FALSE	NA	NA	FALSE	0.001	NA	FALSE	NA	NA	FALSE	NA	NA	FALSE
COL11A2	NA	NA	FALSE	NA	NA	FALSE	NA	NA	FALSE	0.005	NA	TRUE	NA	NA	FALSE	NA	NA	FALSE
COL21A1	NA	NA	FALSE	NA	NA	FALSE	NA	NA	FALSE	0.003	0.009	TRUE	NA	NA	FALSE	NA	NA	FALSE
KIFC1	NA	NA	FALSE	NA	NA	FALSE	NA	NA	FALSE	0.016	NA	FALSE	NA	NA	FALSE	NA	NA	FALSE
CDKN1A	NA	NA	FALSE	NA	NA	FALSE	NA	NA	FALSE	0.004	NA	FALSE	NA	NA	FALSE	NA	NA	FALSE
CCDC167	NA	NA	FALSE	NA	NA	FALSE	NA	NA	FALSE	0.006	NA	TRUE	NA	NA	FALSE	NA	NA	FALSE
CSPG4	NA	NA	FALSE	NA	NA	FALSE	NA	NA	FALSE	0.014	NA	TRUE	NA	NA	FALSE	NA	NA	FALSE
FITM1	NA	NA	FALSE	NA	NA	FALSE	NA	NA	FALSE	0	NA	FALSE	NA	NA	FALSE	NA	NA	FALSE
MYH7	NA	NA	FALSE	NA	NA	FALSE	NA	NA	FALSE	0	NA	FALSE	NA	NA	FALSE	NA	NA	FALSE
SPTB	NA	NA	FALSE	NA	NA	FALSE	NA	NA	FALSE	0.004	0	FALSE	NA	NA	FALSE	NA	NA	FALSE
GALNT16	NA	NA	FALSE	NA	NA	FALSE	NA	NA	FALSE	0.008	NA	TRUE	NA	NA	FALSE	NA	NA	FALSE
PDIA4	NA	NA	FALSE	NA	NA	FALSE	NA	NA	FALSE	0.035	NA	FALSE	NA	NA	FALSE	0.0013	NA	FALSE
C1orf74	NA	NA	FALSE	NA	NA	FALSE	NA	NA	FALSE	0.001	NA	TRUE	NA	NA	FALSE	NA	NA	FALSE
JAM3	NA	NA	FALSE	NA	NA	FALSE	NA	NA	FALSE	0.007	NA	TRUE	NA	NA	FALSE	0.008	NA	TRUE
CAPN2	NA	NA	FALSE	NA	NA	FALSE	NA	NA	FALSE	NA	0.005	FALSE	NA	NA	FALSE	NA	NA	FALSE
CACNA1S	NA	NA	FALSE	NA	NA	FALSE	NA	NA	FALSE	NA	0.015	TRUE	NA	NA	FALSE	NA	NA	FALSE
TNNT2	NA	NA	FALSE	NA	NA	FALSE	NA	NA	FALSE	NA	0.001	FALSE	NA	NA	FALSE	NA	NA	FALSE
SVIL	NA	NA	FALSE	NA	NA	FALSE	NA	NA	FALSE	NA	0.008	TRUE	NA	NA	FALSE	NA	NA	FALSE
CDC123	NA	NA	FALSE	NA	NA	FALSE	NA	NA	FALSE	NA	0.044	TRUE	NA	NA	FALSE	NA	NA	FALSE
MRC2	NA	NA	FALSE	NA	NA	FALSE	NA	NA	FALSE	NA	0	TRUE	0.0001	NA	FALSE	0	0	TRUE
MYL4	NA	NA	FALSE	NA	NA	FALSE	NA	NA	FALSE	NA	0.0001	TRUE	NA	NA	FALSE	NA	NA	FALSE
SGCA	NA	NA	FALSE	NA	NA	FALSE	NA	NA	FALSE	NA	0	TRUE	NA	NA	FALSE	NA	NA	FALSE
ENSSSCG00000017164	NA	NA	FALSE	NA	NA	FALSE	NA	NA	FALSE	NA	0.001	TRUE	NA	NA	FALSE	NA	NA	FALSE
UNC45B	NA	NA	FALSE	NA	NA	FALSE	NA	NA	FALSE	NA	0.006	FALSE	NA	NA	FALSE	NA	NA	FALSE
MYO18A	NA	NA	FALSE	NA	NA	FALSE	NA	NA	FALSE	NA	0.009	FALSE	NA	NA	FALSE	NA	NA	FALSE
CORO6	NA	NA	FALSE	NA	NA	FALSE	NA	NA	FALSE	NA	0	TRUE	NA	NA	FALSE	NA	NA	FALSE
ENO3	NA	NA	FALSE	NA	NA	FALSE	NA	NA	FALSE	NA	0.006	FALSE	NA	NA	FALSE	NA	NA	FALSE
C17orf49	NA	NA	FALSE	NA	NA	FALSE	NA	NA	FALSE	NA	0.039	TRUE	NA	NA	FALSE	NA	NA	FALSE
PLSCR3	NA	NA	FALSE	NA	NA	FALSE	NA	NA	FALSE	NA	0.013	TRUE	NA	NA	FALSE	NA	NA	FALSE
DHRS7C	NA	NA	FALSE	NA	NA	FALSE	NA	NA	FALSE	NA	0.004	TRUE	NA	NA	FALSE	NA	NA	FALSE
MYH8	NA	NA	FALSE	NA	NA	FALSE	NA	NA	FALSE	NA	0.004	TRUE	NA	NA	FALSE	NA	NA	FALSE
MYH3	NA	NA	FALSE	NA	NA	FALSE	NA	NA	FALSE	NA	0.0001	TRUE	NA	NA	FALSE	NA	NA	FALSE
ULK2	NA	NA	FALSE	NA	NA	FALSE	NA	NA	FALSE	NA	0.0011	TRUE	NA	NA	FALSE	NA	NA	FALSE
MED9	NA	NA	FALSE	NA	NA	FALSE	NA	NA	FALSE	NA	0.0015	TRUE	NA	NA	FALSE	NA	NA	FALSE
ENSSSCG00000036812	NA	NA	FALSE	NA	NA	FALSE	NA	NA	FALSE	NA	0.002	FALSE	NA	NA	FALSE	NA	NA	FALSE
C1orf198	NA	NA	FALSE	NA	NA	FALSE	NA	NA	FALSE	NA	0.0001	TRUE	NA	NA	FALSE	NA	NA	FALSE
ENSSSCG00000010359	NA	NA	FALSE	NA	NA	FALSE	NA	NA	FALSE	NA	0.004	TRUE	NA	NA	FALSE	NA	NA	FALSE
ENSSSCG00000060206	NA	NA	FALSE	NA	NA	FALSE	NA	NA	FALSE	NA	0.002	FALSE	NA	NA	FALSE	NA	NA	FALSE
RASSF4	NA	NA	FALSE	NA	NA	FALSE	NA	NA	FALSE	NA	0.007	TRUE	NA	NA	FALSE	NA	0.047	TRUE
MYOM2	NA	NA	FALSE	NA	NA	FALSE	NA	NA	FALSE	NA	0.01	TRUE	NA	NA	FALSE	NA	NA	FALSE
APMAP	NA	NA	FALSE	NA	NA	FALSE	NA	NA	FALSE	NA	0	TRUE	NA	NA	FALSE	NA	NA	FALSE
MYBL2	NA	NA	FALSE	NA	NA	FALSE	NA	NA	FALSE	NA	0.012	FALSE	NA	NA	FALSE	NA	NA	FALSE
TCEA2	NA	NA	FALSE	NA	NA	FALSE	NA	NA	FALSE	NA	0.012	FALSE	NA	NA	FALSE	NA	NA	FALSE
ENSSSCG00000004082	NA	NA	FALSE	NA	NA	FALSE	NA	NA	FALSE	NA	0.005	TRUE	NA	NA	FALSE	NA	NA	FALSE
NEK6	NA	NA	FALSE	NA	NA	FALSE	NA	NA	FALSE	NA	0.019	TRUE	NA	0.008	FALSE	NA	NA	FALSE
OLFML2A	NA	NA	FALSE	NA	NA	FALSE	NA	NA	FALSE	NA	0.007	TRUE	NA	0.008	FALSE	NA	NA	FALSE
SPTAN1	NA	NA	FALSE	NA	NA	FALSE	NA	NA	FALSE	NA	0	TRUE	NA	NA	FALSE	NA	NA	FALSE
MYMK	NA	NA	FALSE	NA	NA	FALSE	NA	NA	FALSE	NA	0.005	FALSE	NA	NA	FALSE	NA	NA	FALSE
ENSSSCG00000038628	NA	NA	FALSE	NA	NA	FALSE	NA	NA	FALSE	NA	0.001	TRUE	NA	NA	FALSE	NA	NA	FALSE
ABLIM3	NA	NA	FALSE	NA	NA	FALSE	NA	NA	FALSE	NA	0	TRUE	NA	NA	FALSE	NA	NA	FALSE
PAMR1	NA	NA	FALSE	NA	NA	FALSE	NA	NA	FALSE	NA	0.001	TRUE	NA	NA	FALSE	NA	NA	FALSE
OBSCN	NA	NA	FALSE	NA	NA	FALSE	NA	NA	FALSE	NA	0	TRUE	NA	NA	FALSE	NA	NA	FALSE
AP1M1	NA	NA	FALSE	NA	NA	FALSE	NA	NA	FALSE	NA	0.041	TRUE	NA	NA	FALSE	NA	NA	FALSE
NOTCH3	NA	NA	FALSE	NA	NA	FALSE	NA	NA	FALSE	NA	0	TRUE	0	0	TRUE	0	NA	TRUE
ADAMTS2	NA	NA	FALSE	NA	NA	FALSE	NA	NA	FALSE	NA	0.001	TRUE	NA	0.0008	TRUE	NA	NA	FALSE
ADI1	NA	NA	FALSE	NA	NA	FALSE	NA	NA	FALSE	NA	0.021	FALSE	NA	0.022	FALSE	NA	NA	FALSE
TRIM72	NA	NA	FALSE	NA	NA	FALSE	NA	NA	FALSE	NA	0.001	TRUE	NA	NA	FALSE	NA	NA	FALSE
ENSSSCG00000008147	NA	NA	FALSE	NA	NA	FALSE	NA	NA	FALSE	NA	0.009	TRUE	NA	NA	FALSE	NA	NA	FALSE
GNB2	NA	NA	FALSE	NA	NA	FALSE	NA	NA	FALSE	NA	0.005	FALSE	NA	NA	FALSE	NA	NA	FALSE
PTGFRN	NA	NA	FALSE	NA	NA	FALSE	NA	NA	FALSE	NA	0	TRUE	NA	NA	FALSE	NA	NA	FALSE
SH3GLB1	NA	NA	FALSE	NA	NA	FALSE	NA	NA	FALSE	NA	0.006	TRUE	NA	NA	FALSE	NA	NA	FALSE
RCSD1	NA	NA	FALSE	NA	NA	FALSE	NA	NA	FALSE	NA	0.003	TRUE	NA	NA	FALSE	NA	NA	FALSE
STYXL2	NA	NA	FALSE	NA	NA	FALSE	NA	NA	FALSE	NA	0	TRUE	NA	NA	FALSE	NA	NA	FALSE
TAMALIN	NA	NA	FALSE	NA	NA	FALSE	NA	NA	FALSE	NA	0.006	TRUE	NA	NA	FALSE	NA	NA	FALSE
RASSF3	NA	NA	FALSE	NA	NA	FALSE	NA	NA	FALSE	NA	0	TRUE	0	0.0001	FALSE	NA	NA	FALSE
TEAD4	NA	NA	FALSE	NA	NA	FALSE	NA	NA	FALSE	NA	0.046	FALSE	NA	NA	FALSE	NA	NA	FALSE
FKBP4	NA	NA	FALSE	NA	NA	FALSE	NA	NA	FALSE	NA	0.022	FALSE	NA	NA	FALSE	NA	NA	FALSE
EMILIN2	NA	NA	FALSE	NA	NA	FALSE	NA	NA	FALSE	NA	0	TRUE	NA	NA	FALSE	NA	NA	FALSE
ZNRF1	NA	NA	FALSE	NA	NA	FALSE	NA	NA	FALSE	NA	0.0001	FALSE	NA	0.002	FALSE	NA	0.014	FALSE
CDH5	NA	NA	FALSE	NA	NA	FALSE	NA	NA	FALSE	NA	0	FALSE	NA	NA	FALSE	NA	NA	FALSE
RPS16	NA	NA	FALSE	NA	NA	FALSE	NA	NA	FALSE	NA	0.001	FALSE	NA	NA	FALSE	NA	NA	FALSE
CDH15	NA	NA	FALSE	NA	NA	FALSE	NA	NA	FALSE	NA	0	TRUE	NA	NA	FALSE	NA	NA	FALSE
MYOM3	NA	NA	FALSE	NA	NA	FALSE	NA	NA	FALSE	NA	0.002	TRUE	NA	NA	FALSE	NA	NA	FALSE
SELENON	NA	NA	FALSE	NA	NA	FALSE	NA	NA	FALSE	NA	0.004	TRUE	NA	NA	FALSE	NA	NA	FALSE
UNC45A	NA	NA	FALSE	NA	NA	FALSE	NA	NA	FALSE	NA	0.004	TRUE	NA	NA	FALSE	NA	NA	FALSE
ARHGEF40	NA	NA	FALSE	NA	NA	FALSE	NA	NA	FALSE	NA	0	TRUE	NA	0	FALSE	NA	NA	FALSE
ACTN1	NA	NA	FALSE	NA	NA	FALSE	NA	NA	FALSE	NA	0.0001	FALSE	NA	NA	FALSE	NA	NA	FALSE
FMOD	NA	NA	FALSE	NA	NA	FALSE	NA	NA	FALSE	NA	0	TRUE	NA	0	FALSE	NA	NA	FALSE
P4HA3	NA	NA	FALSE	NA	NA	FALSE	NA	NA	FALSE	NA	0.002	TRUE	NA	NA	FALSE	NA	NA	FALSE
DESI2	NA	NA	FALSE	NA	NA	FALSE	NA	NA	FALSE	NA	NA	FALSE	0.011	NA	FALSE	NA	NA	FALSE
PHYH	NA	NA	FALSE	NA	NA	FALSE	NA	NA	FALSE	NA	NA	FALSE	0.008	0	FALSE	0.003	NA	TRUE
IARS2	NA	NA	FALSE	NA	NA	FALSE	NA	NA	FALSE	NA	NA	FALSE	0.005	NA	FALSE	NA	NA	FALSE
POSTN	NA	NA	FALSE	NA	NA	FALSE	NA	NA	FALSE	NA	NA	FALSE	0.0003	NA	FALSE	NA	NA	FALSE
EBPL	NA	NA	FALSE	NA	NA	FALSE	NA	NA	FALSE	NA	NA	FALSE	0.012	NA	FALSE	NA	NA	FALSE
RCBTB1	NA	NA	FALSE	NA	NA	FALSE	NA	NA	FALSE	NA	NA	FALSE	0.006	0.004	FALSE	NA	NA	FALSE
ASPSCR1	NA	NA	FALSE	NA	NA	FALSE	NA	NA	FALSE	NA	NA	FALSE	0.001	NA	FALSE	NA	NA	FALSE
PYCR1	NA	NA	FALSE	NA	NA	FALSE	NA	NA	FALSE	NA	NA	FALSE	0.008	NA	FALSE	0.013	NA	FALSE
PECAM1	NA	NA	FALSE	NA	NA	FALSE	NA	NA	FALSE	NA	NA	FALSE	0.021	NA	TRUE	NA	NA	FALSE
TEX2	NA	NA	FALSE	NA	NA	FALSE	NA	NA	FALSE	NA	NA	FALSE	0.0004	NA	FALSE	NA	NA	FALSE
STAT5B	NA	NA	FALSE	NA	NA	FALSE	NA	NA	FALSE	NA	NA	FALSE	0	NA	FALSE	NA	NA	FALSE
PSMD3	NA	NA	FALSE	NA	NA	FALSE	NA	NA	FALSE	NA	NA	FALSE	0	0	FALSE	NA	NA	FALSE
HOXB8	NA	NA	FALSE	NA	NA	FALSE	NA	NA	FALSE	NA	NA	FALSE	0.002	0.0003	FALSE	NA	NA	FALSE
ENSSSCG00000039259	NA	NA	FALSE	NA	NA	FALSE	NA	NA	FALSE	NA	NA	FALSE	0	NA	TRUE	NA	NA	FALSE
CACNA1G	NA	NA	FALSE	NA	NA	FALSE	NA	NA	FALSE	NA	NA	FALSE	0.034	NA	FALSE	NA	NA	FALSE
SRSF1	NA	NA	FALSE	NA	NA	FALSE	NA	NA	FALSE	NA	NA	FALSE	0	NA	FALSE	NA	NA	FALSE
AATF	NA	NA	FALSE	NA	NA	FALSE	NA	NA	FALSE	NA	NA	FALSE	0	NA	FALSE	NA	NA	FALSE
ACACA	NA	NA	FALSE	NA	NA	FALSE	NA	NA	FALSE	NA	NA	FALSE	0.017	NA	FALSE	NA	0.008	TRUE
NDEL1	NA	NA	FALSE	NA	NA	FALSE	NA	NA	FALSE	NA	NA	FALSE	0	NA	FALSE	NA	NA	FALSE
OGFOD3	NA	NA	FALSE	NA	NA	FALSE	NA	NA	FALSE	NA	NA	FALSE	0.001	0.0001	FALSE	NA	NA	FALSE
WNT5A	NA	NA	FALSE	NA	NA	FALSE	NA	NA	FALSE	NA	NA	FALSE	0.0003	0.0002	FALSE	0.0022	0.004	FALSE
CRTAC1	NA	NA	FALSE	NA	NA	FALSE	NA	NA	FALSE	NA	NA	FALSE	0.0002	NA	FALSE	NA	NA	FALSE
HPS1	NA	NA	FALSE	NA	NA	FALSE	NA	NA	FALSE	NA	NA	FALSE	0	NA	FALSE	NA	NA	FALSE
CASP7	NA	NA	FALSE	NA	NA	FALSE	NA	NA	FALSE	NA	NA	FALSE	0	NA	FALSE	NA	NA	FALSE
ENSSSCG00000010719	NA	NA	FALSE	NA	NA	FALSE	NA	NA	FALSE	NA	NA	FALSE	0.0014	0	FALSE	NA	NA	FALSE
ENSSSCG00000035929	NA	NA	FALSE	NA	NA	FALSE	NA	NA	FALSE	NA	NA	FALSE	0.012	NA	TRUE	NA	NA	FALSE
FAM89A	NA	NA	FALSE	NA	NA	FALSE	NA	NA	FALSE	NA	NA	FALSE	0.004	NA	FALSE	NA	NA	FALSE
XPO7	NA	NA	FALSE	NA	NA	FALSE	NA	NA	FALSE	NA	NA	FALSE	0.015	NA	FALSE	NA	NA	FALSE
STK11IP	NA	NA	FALSE	NA	NA	FALSE	NA	NA	FALSE	NA	NA	FALSE	0.003	NA	FALSE	NA	NA	FALSE
SERPINE2	NA	NA	FALSE	NA	NA	FALSE	NA	NA	FALSE	NA	NA	FALSE	0.0001	0.001	FALSE	0.008	NA	FALSE
SNED1	NA	NA	FALSE	NA	NA	FALSE	NA	NA	FALSE	NA	NA	FALSE	0.023	NA	FALSE	NA	NA	FALSE
SEPTIN2	NA	NA	FALSE	NA	NA	FALSE	NA	NA	FALSE	NA	NA	FALSE	0.006	NA	FALSE	0.004	NA	TRUE
STK25	NA	NA	FALSE	NA	NA	FALSE	NA	NA	FALSE	NA	NA	FALSE	0.014	NA	FALSE	NA	NA	FALSE
LYPD6	NA	NA	FALSE	NA	NA	FALSE	NA	NA	FALSE	NA	NA	FALSE	0.019	NA	FALSE	NA	NA	FALSE
EGFLAM	NA	NA	FALSE	NA	NA	FALSE	NA	NA	FALSE	NA	NA	FALSE	0.011	0.0009	FALSE	0	0.001	FALSE
OTULIN	NA	NA	FALSE	NA	NA	FALSE	NA	NA	FALSE	NA	NA	FALSE	0.0003	0.001	TRUE	NA	NA	FALSE
MYO10	NA	NA	FALSE	NA	NA	FALSE	NA	NA	FALSE	NA	NA	FALSE	0	NA	FALSE	NA	0.001	FALSE
BRD9	NA	NA	FALSE	NA	NA	FALSE	NA	NA	FALSE	NA	NA	FALSE	0.0001	NA	FALSE	NA	NA	FALSE
JAG1	NA	NA	FALSE	NA	NA	FALSE	NA	NA	FALSE	NA	NA	FALSE	0	NA	FALSE	NA	NA	FALSE
PYGB	NA	NA	FALSE	NA	NA	FALSE	NA	NA	FALSE	NA	NA	FALSE	0.001	NA	FALSE	NA	NA	FALSE
HSPA12B	NA	NA	FALSE	NA	NA	FALSE	NA	NA	FALSE	NA	NA	FALSE	0.019	NA	TRUE	NA	NA	FALSE
ADAM33	NA	NA	FALSE	NA	NA	FALSE	NA	NA	FALSE	NA	NA	FALSE	0.001	NA	TRUE	NA	NA	FALSE
ITPA	NA	NA	FALSE	NA	NA	FALSE	NA	NA	FALSE	NA	NA	FALSE	0.001	NA	FALSE	NA	NA	FALSE
LZTS3	NA	NA	FALSE	NA	NA	FALSE	NA	NA	FALSE	NA	NA	FALSE	0.003	NA	FALSE	NA	NA	FALSE
MRPS26	NA	NA	FALSE	NA	NA	FALSE	NA	NA	FALSE	NA	NA	FALSE	0.003	0.028	FALSE	NA	NA	FALSE
ENSSSCG00000007203	NA	NA	FALSE	NA	NA	FALSE	NA	NA	FALSE	NA	NA	FALSE	0	NA	FALSE	NA	NA	FALSE
VAPB	NA	NA	FALSE	NA	NA	FALSE	NA	NA	FALSE	NA	NA	FALSE	0.004	0.023	FALSE	NA	0.019	TRUE
ENSSSCG00000016548	NA	NA	FALSE	NA	NA	FALSE	NA	NA	FALSE	NA	NA	FALSE	0.001	NA	FALSE	NA	NA	FALSE
CADPS2	NA	NA	FALSE	NA	NA	FALSE	NA	NA	FALSE	NA	NA	FALSE	0.01	NA	FALSE	NA	NA	FALSE
RARRES2	NA	NA	FALSE	NA	NA	FALSE	NA	NA	FALSE	NA	NA	FALSE	0	0.0006	FALSE	0	NA	FALSE
WDR86	NA	NA	FALSE	NA	NA	FALSE	NA	NA	FALSE	NA	NA	FALSE	0	NA	FALSE	0	0.005	FALSE
SLC4A2	NA	NA	FALSE	NA	NA	FALSE	NA	NA	FALSE	NA	NA	FALSE	0.012	NA	FALSE	NA	0	FALSE
TMEM176B	NA	NA	FALSE	NA	NA	FALSE	NA	NA	FALSE	NA	NA	FALSE	0.001	NA	FALSE	0.0001	NA	TRUE
KTN1	NA	NA	FALSE	NA	NA	FALSE	NA	NA	FALSE	NA	NA	FALSE	0.0002	0	FALSE	NA	NA	FALSE
ARMH4	NA	NA	FALSE	NA	NA	FALSE	NA	NA	FALSE	NA	NA	FALSE	0.018	NA	FALSE	NA	NA	FALSE
ZFAND5	NA	NA	FALSE	NA	NA	FALSE	NA	NA	FALSE	NA	NA	FALSE	0	0.0001	FALSE	NA	NA	FALSE
TLE1	NA	NA	FALSE	NA	NA	FALSE	NA	NA	FALSE	NA	NA	FALSE	0.003	0	FALSE	0	NA	FALSE
CDK5RAP2	NA	NA	FALSE	NA	NA	FALSE	NA	NA	FALSE	NA	NA	FALSE	0.004	NA	FALSE	NA	NA	FALSE
NUP214	NA	NA	FALSE	NA	NA	FALSE	NA	NA	FALSE	NA	NA	FALSE	0.0002	NA	FALSE	NA	NA	FALSE
TSC1	NA	NA	FALSE	NA	NA	FALSE	NA	NA	FALSE	NA	NA	FALSE	0.0001	NA	TRUE	NA	NA	FALSE
RXRA	NA	NA	FALSE	NA	NA	FALSE	NA	NA	FALSE	NA	NA	FALSE	0.0004	NA	FALSE	NA	NA	FALSE
DPPA5	NA	NA	FALSE	NA	NA	FALSE	NA	NA	FALSE	NA	NA	FALSE	0.0001	NA	FALSE	NA	NA	FALSE
MICAL1	NA	NA	FALSE	NA	NA	FALSE	NA	NA	FALSE	NA	NA	FALSE	0.006	NA	FALSE	NA	NA	FALSE
PGGHG	NA	NA	FALSE	NA	NA	FALSE	NA	NA	FALSE	NA	NA	FALSE	0.003	NA	TRUE	NA	NA	FALSE
CPSF7	NA	NA	FALSE	NA	NA	FALSE	NA	NA	FALSE	NA	NA	FALSE	0	NA	FALSE	NA	NA	FALSE
PPIC	NA	NA	FALSE	NA	NA	FALSE	NA	NA	FALSE	NA	NA	FALSE	0.003	NA	TRUE	NA	NA	FALSE
TMX2	NA	NA	FALSE	NA	NA	FALSE	NA	NA	FALSE	NA	NA	FALSE	0.007	NA	FALSE	NA	NA	FALSE
TCF7	NA	NA	FALSE	NA	NA	FALSE	NA	NA	FALSE	NA	NA	FALSE	0.001	NA	FALSE	NA	NA	FALSE
MYBPC3	NA	NA	FALSE	NA	NA	FALSE	NA	NA	FALSE	NA	NA	FALSE	0	0	TRUE	NA	0.001	TRUE
RNH1	NA	NA	FALSE	NA	NA	FALSE	NA	NA	FALSE	NA	NA	FALSE	0.002	NA	FALSE	NA	NA	FALSE
TESMIN	NA	NA	FALSE	NA	NA	FALSE	NA	NA	FALSE	NA	NA	FALSE	0.026	NA	FALSE	NA	NA	FALSE
GATD1	NA	NA	FALSE	NA	NA	FALSE	NA	NA	FALSE	NA	NA	FALSE	0.003	NA	FALSE	0.019	NA	TRUE
SSH3	NA	NA	FALSE	NA	NA	FALSE	NA	NA	FALSE	NA	NA	FALSE	0.024	NA	FALSE	NA	0.016	FALSE
DOCK6	NA	NA	FALSE	NA	NA	FALSE	NA	NA	FALSE	NA	NA	FALSE	0	NA	FALSE	0	NA	TRUE
TOLLIP	NA	NA	FALSE	NA	NA	FALSE	NA	NA	FALSE	NA	NA	FALSE	0.001	NA	FALSE	NA	NA	FALSE
MAD1L1	NA	NA	FALSE	NA	NA	FALSE	NA	NA	FALSE	NA	NA	FALSE	0.049	NA	FALSE	NA	NA	FALSE
E2F6	NA	NA	FALSE	NA	NA	FALSE	NA	NA	FALSE	NA	NA	FALSE	0.009	NA	FALSE	NA	NA	FALSE
MAZ	NA	NA	FALSE	NA	NA	FALSE	NA	NA	FALSE	NA	NA	FALSE	0.019	NA	FALSE	NA	NA	FALSE
COQ7	NA	NA	FALSE	NA	NA	FALSE	NA	NA	FALSE	NA	NA	FALSE	0.002	NA	FALSE	NA	NA	FALSE
ENSSSCG00000025565	NA	NA	FALSE	NA	NA	FALSE	NA	NA	FALSE	NA	NA	FALSE	0.001	NA	FALSE	NA	NA	FALSE
ABCC1	NA	NA	FALSE	NA	NA	FALSE	NA	NA	FALSE	NA	NA	FALSE	0.028	NA	FALSE	NA	NA	FALSE
EMP2	NA	NA	FALSE	NA	NA	FALSE	NA	NA	FALSE	NA	NA	FALSE	0.002	NA	FALSE	NA	NA	FALSE
TNRC18	NA	NA	FALSE	NA	NA	FALSE	NA	NA	FALSE	NA	NA	FALSE	0.015	NA	FALSE	0.03	0	FALSE
PROM2	NA	NA	FALSE	NA	NA	FALSE	NA	NA	FALSE	NA	NA	FALSE	0.001	0.002	FALSE	NA	NA	FALSE
TMEM127	NA	NA	FALSE	NA	NA	FALSE	NA	NA	FALSE	NA	NA	FALSE	0.0002	NA	FALSE	NA	NA	FALSE
KANSL3	NA	NA	FALSE	NA	NA	FALSE	NA	NA	FALSE	NA	NA	FALSE	0.0008	NA	FALSE	NA	NA	FALSE
RMND5A	NA	NA	FALSE	NA	NA	FALSE	NA	NA	FALSE	NA	NA	FALSE	0.003	NA	FALSE	NA	NA	FALSE
SLC1A4	NA	NA	FALSE	NA	NA	FALSE	NA	NA	FALSE	NA	NA	FALSE	0.003	NA	FALSE	NA	NA	FALSE
ZFP36L2	NA	NA	FALSE	NA	NA	FALSE	NA	NA	FALSE	NA	NA	FALSE	0	NA	FALSE	NA	NA	FALSE
ENSSSCG00000006719	NA	NA	FALSE	NA	NA	FALSE	NA	NA	FALSE	NA	NA	FALSE	0	NA	FALSE	0.001	NA	FALSE
AMIGO1	NA	NA	FALSE	NA	NA	FALSE	NA	NA	FALSE	NA	NA	FALSE	0.015	NA	TRUE	NA	NA	FALSE
CELSR2	NA	NA	FALSE	NA	NA	FALSE	NA	NA	FALSE	NA	NA	FALSE	0.004	NA	FALSE	NA	NA	FALSE
TOP1MT	NA	NA	FALSE	NA	NA	FALSE	NA	NA	FALSE	NA	NA	FALSE	0	NA	FALSE	NA	NA	FALSE
EXT1	NA	NA	FALSE	NA	NA	FALSE	NA	NA	FALSE	NA	NA	FALSE	0.009	NA	FALSE	NA	NA	FALSE
TSPYL5	NA	NA	FALSE	NA	NA	FALSE	NA	NA	FALSE	NA	NA	FALSE	0.0016	NA	FALSE	NA	NA	FALSE
ENSSSCG00000005880	NA	NA	FALSE	NA	NA	FALSE	NA	NA	FALSE	NA	NA	FALSE	0.004	NA	FALSE	NA	NA	FALSE
ZNF687	NA	NA	FALSE	NA	NA	FALSE	NA	NA	FALSE	NA	NA	FALSE	0	0	FALSE	0.029	NA	TRUE
SSTR3	NA	NA	FALSE	NA	NA	FALSE	NA	NA	FALSE	NA	NA	FALSE	0.01	NA	FALSE	NA	NA	FALSE
TIMP3	NA	NA	FALSE	NA	NA	FALSE	NA	NA	FALSE	NA	NA	FALSE	0.0003	NA	FALSE	NA	NA	FALSE
RTCB	NA	NA	FALSE	NA	NA	FALSE	NA	NA	FALSE	NA	NA	FALSE	0.006	NA	FALSE	NA	NA	FALSE
ZNF740	NA	NA	FALSE	NA	NA	FALSE	NA	NA	FALSE	NA	NA	FALSE	0.01	NA	FALSE	NA	NA	FALSE
PDE1B	NA	NA	FALSE	NA	NA	FALSE	NA	NA	FALSE	NA	NA	FALSE	0	NA	FALSE	NA	NA	FALSE
ZNF384	NA	NA	FALSE	NA	NA	FALSE	NA	NA	FALSE	NA	NA	FALSE	0.001	NA	FALSE	NA	NA	FALSE
L3MBTL2	NA	NA	FALSE	NA	NA	FALSE	NA	NA	FALSE	NA	NA	FALSE	0.012	NA	FALSE	NA	NA	FALSE
TGIF1	NA	NA	FALSE	NA	NA	FALSE	NA	NA	FALSE	NA	NA	FALSE	0	0	FALSE	0.003	NA	FALSE
DAB1	NA	NA	FALSE	NA	NA	FALSE	NA	NA	FALSE	NA	NA	FALSE	0.003	0.006	FALSE	NA	NA	FALSE
HSF4	NA	NA	FALSE	NA	NA	FALSE	NA	NA	FALSE	NA	NA	FALSE	0.001	0	FALSE	0.0005	NA	TRUE
CDH13	NA	NA	FALSE	NA	NA	FALSE	NA	NA	FALSE	NA	NA	FALSE	0.0004	NA	FALSE	NA	NA	FALSE
ARHGAP35	NA	NA	FALSE	NA	NA	FALSE	NA	NA	FALSE	NA	NA	FALSE	0	NA	FALSE	NA	0.005	FALSE
ZDHHC18	NA	NA	FALSE	NA	NA	FALSE	NA	NA	FALSE	NA	NA	FALSE	0.005	NA	FALSE	NA	NA	FALSE
KPNA6	NA	NA	FALSE	NA	NA	FALSE	NA	NA	FALSE	NA	NA	FALSE	0	0.022	FALSE	NA	NA	FALSE
ENSSSCG00000023322	NA	NA	FALSE	NA	NA	FALSE	NA	NA	FALSE	NA	NA	FALSE	0	NA	FALSE	NA	0.0001	TRUE
NAPG	NA	NA	FALSE	NA	NA	FALSE	NA	NA	FALSE	NA	NA	FALSE	0.03	NA	FALSE	NA	NA	FALSE
SERPINA5	NA	NA	FALSE	NA	NA	FALSE	NA	NA	FALSE	NA	NA	FALSE	0	NA	FALSE	NA	NA	FALSE
ABT1	NA	NA	FALSE	NA	NA	FALSE	NA	NA	FALSE	NA	NA	FALSE	0.011	NA	FALSE	NA	NA	FALSE
GABBR1	NA	NA	FALSE	NA	NA	FALSE	NA	NA	FALSE	NA	NA	FALSE	0.015	NA	TRUE	NA	NA	FALSE
MDC1	NA	NA	FALSE	NA	NA	FALSE	NA	NA	FALSE	NA	NA	FALSE	0.006	NA	FALSE	0.0004	NA	TRUE
VARS2	NA	NA	FALSE	NA	NA	FALSE	NA	NA	FALSE	NA	NA	FALSE	0.006	NA	FALSE	NA	NA	FALSE
ENSSSCG00000001396	NA	NA	FALSE	NA	NA	FALSE	NA	NA	FALSE	NA	NA	FALSE	0.019	NA	FALSE	NA	NA	FALSE
ITPR3	NA	NA	FALSE	NA	NA	FALSE	NA	NA	FALSE	NA	NA	FALSE	0.007	NA	FALSE	NA	NA	FALSE
RPP40	NA	NA	FALSE	NA	NA	FALSE	NA	NA	FALSE	NA	NA	FALSE	0.001	0	TRUE	NA	NA	FALSE
PIM1	NA	NA	FALSE	NA	NA	FALSE	NA	NA	FALSE	NA	NA	FALSE	0	NA	FALSE	NA	NA	FALSE
DNPH1	NA	NA	FALSE	NA	NA	FALSE	NA	NA	FALSE	NA	NA	FALSE	0	0	TRUE	NA	NA	FALSE
GSTA4	NA	NA	FALSE	NA	NA	FALSE	NA	NA	FALSE	NA	NA	FALSE	0.002	NA	FALSE	NA	NA	FALSE
DNAJA4	NA	NA	FALSE	NA	NA	FALSE	NA	NA	FALSE	NA	NA	FALSE	0.0024	0.0001	FALSE	NA	NA	FALSE
ACSBG1	NA	NA	FALSE	NA	NA	FALSE	NA	NA	FALSE	NA	NA	FALSE	0.002	NA	FALSE	0.004	NA	FALSE
CPEB1	NA	NA	FALSE	NA	NA	FALSE	NA	NA	FALSE	NA	NA	FALSE	0	0.0001	FALSE	NA	NA	FALSE
BLOC1S5	NA	NA	FALSE	NA	NA	FALSE	NA	NA	FALSE	NA	NA	FALSE	0.005	NA	FALSE	NA	NA	FALSE
LEF1	NA	NA	FALSE	NA	NA	FALSE	NA	NA	FALSE	NA	NA	FALSE	0	0	FALSE	NA	NA	FALSE
HERC3	NA	NA	FALSE	NA	NA	FALSE	NA	NA	FALSE	NA	NA	FALSE	0.003	0	FALSE	NA	NA	FALSE
TADA2B	NA	NA	FALSE	NA	NA	FALSE	NA	NA	FALSE	NA	NA	FALSE	0.016	NA	FALSE	NA	NA	FALSE
RASL11B	NA	NA	FALSE	NA	NA	FALSE	NA	NA	FALSE	NA	NA	FALSE	0	0	TRUE	NA	NA	FALSE
TMEM129	NA	NA	FALSE	NA	NA	FALSE	NA	NA	FALSE	NA	NA	FALSE	0	NA	FALSE	NA	NA	FALSE
MYO7A	NA	NA	FALSE	NA	NA	FALSE	NA	NA	FALSE	NA	NA	FALSE	0.005	NA	FALSE	NA	NA	FALSE
TNN	NA	NA	FALSE	NA	NA	FALSE	NA	NA	FALSE	NA	NA	FALSE	0	0.008	FALSE	0	NA	TRUE
PAK1	NA	NA	FALSE	NA	NA	FALSE	NA	NA	FALSE	NA	NA	FALSE	0.0033	NA	FALSE	NA	NA	FALSE
FAM20B	NA	NA	FALSE	NA	NA	FALSE	NA	NA	FALSE	NA	NA	FALSE	0.0012	NA	FALSE	NA	NA	FALSE
ENSSSCG00000014884	NA	NA	FALSE	NA	NA	FALSE	NA	NA	FALSE	NA	NA	FALSE	0.005	NA	FALSE	NA	NA	FALSE
USP35	NA	NA	FALSE	NA	NA	FALSE	NA	NA	FALSE	NA	NA	FALSE	0.001	NA	FALSE	NA	NA	FALSE
EGFR	NA	NA	FALSE	NA	NA	FALSE	NA	NA	FALSE	NA	NA	FALSE	0.002	NA	FALSE	NA	0.004	FALSE
NCAM1	NA	NA	FALSE	NA	NA	FALSE	NA	NA	FALSE	NA	NA	FALSE	0.007	0.01	FALSE	NA	NA	FALSE
CEP164	NA	NA	FALSE	NA	NA	FALSE	NA	NA	FALSE	NA	NA	FALSE	0.0001	NA	FALSE	NA	NA	FALSE
NRIP3	NA	NA	FALSE	NA	NA	FALSE	NA	NA	FALSE	NA	NA	FALSE	0	0	FALSE	NA	NA	FALSE
EIF2D	NA	NA	FALSE	NA	NA	FALSE	NA	NA	FALSE	NA	NA	FALSE	0.003	NA	FALSE	NA	NA	FALSE
FCHSD2	NA	NA	FALSE	NA	NA	FALSE	NA	NA	FALSE	NA	NA	FALSE	0.0001	NA	FALSE	NA	NA	FALSE
MRPL48	NA	NA	FALSE	NA	NA	FALSE	NA	NA	FALSE	NA	NA	FALSE	0.005	NA	FALSE	NA	0.013	TRUE
PAAF1	NA	NA	FALSE	NA	NA	FALSE	NA	NA	FALSE	NA	NA	FALSE	0.001	NA	TRUE	NA	NA	FALSE
C2CD3	NA	NA	FALSE	NA	NA	FALSE	NA	NA	FALSE	NA	NA	FALSE	0.005	NA	TRUE	NA	NA	FALSE
ENSSSCG00000040100	NA	NA	FALSE	NA	NA	FALSE	NA	NA	FALSE	NA	NA	FALSE	NA	0.014	FALSE	NA	NA	FALSE
SYT2	NA	NA	FALSE	NA	NA	FALSE	NA	NA	FALSE	NA	NA	FALSE	NA	0	FALSE	NA	0.007	FALSE
DIP2C	NA	NA	FALSE	NA	NA	FALSE	NA	NA	FALSE	NA	NA	FALSE	NA	0.027	FALSE	NA	NA	FALSE
RNASEH2B	NA	NA	FALSE	NA	NA	FALSE	NA	NA	FALSE	NA	NA	FALSE	NA	0.015	FALSE	NA	NA	FALSE
RCBTB2	NA	NA	FALSE	NA	NA	FALSE	NA	NA	FALSE	NA	NA	FALSE	NA	0	FALSE	NA	NA	FALSE
NUDT15	NA	NA	FALSE	NA	NA	FALSE	NA	NA	FALSE	NA	NA	FALSE	NA	0.0001	TRUE	NA	NA	FALSE
MPHOSPH8	NA	NA	FALSE	NA	NA	FALSE	NA	NA	FALSE	NA	NA	FALSE	NA	0.0005	FALSE	NA	NA	FALSE
CLDN10	NA	NA	FALSE	NA	NA	FALSE	NA	NA	FALSE	NA	NA	FALSE	NA	0.038	FALSE	NA	NA	FALSE
MAPT	NA	NA	FALSE	NA	NA	FALSE	NA	NA	FALSE	NA	NA	FALSE	NA	0.005	FALSE	NA	NA	FALSE
EFTUD2	NA	NA	FALSE	NA	NA	FALSE	NA	NA	FALSE	NA	NA	FALSE	NA	0.004	FALSE	NA	NA	FALSE
ENSSSCG00000055162	NA	NA	FALSE	NA	NA	FALSE	NA	NA	FALSE	NA	NA	FALSE	NA	0.007	FALSE	NA	NA	FALSE
OSBPL7	NA	NA	FALSE	NA	NA	FALSE	NA	NA	FALSE	NA	NA	FALSE	NA	0.001	FALSE	NA	NA	FALSE
B3GNTL1	NA	NA	FALSE	NA	NA	FALSE	NA	NA	FALSE	NA	NA	FALSE	NA	0.023	FALSE	0.001	NA	TRUE
USP36	NA	NA	FALSE	NA	NA	FALSE	NA	NA	FALSE	NA	NA	FALSE	NA	0.029	FALSE	NA	NA	FALSE
BIRC5	NA	NA	FALSE	NA	NA	FALSE	NA	NA	FALSE	NA	NA	FALSE	NA	0.001	TRUE	NA	NA	FALSE
SYNGR2	NA	NA	FALSE	NA	NA	FALSE	NA	NA	FALSE	NA	NA	FALSE	NA	0.0008	FALSE	NA	NA	FALSE
NLE1	NA	NA	FALSE	NA	NA	FALSE	NA	NA	FALSE	NA	NA	FALSE	NA	0.014	FALSE	NA	NA	FALSE
TMEM97	NA	NA	FALSE	NA	NA	FALSE	NA	NA	FALSE	NA	NA	FALSE	NA	0.0017	FALSE	NA	NA	FALSE
SPHK1	NA	NA	FALSE	NA	NA	FALSE	NA	NA	FALSE	NA	NA	FALSE	NA	0	FALSE	NA	0	FALSE
CDK3	NA	NA	FALSE	NA	NA	FALSE	NA	NA	FALSE	NA	NA	FALSE	NA	0.0001	FALSE	NA	NA	FALSE
LRRC75A	NA	NA	FALSE	NA	NA	FALSE	NA	NA	FALSE	NA	NA	FALSE	NA	0.036	FALSE	NA	NA	FALSE
ALKBH5	NA	NA	FALSE	NA	NA	FALSE	NA	NA	FALSE	NA	NA	FALSE	NA	0.005	FALSE	NA	NA	FALSE
ENSSSCG00000032392	NA	NA	FALSE	NA	NA	FALSE	NA	NA	FALSE	NA	NA	FALSE	NA	0.001	FALSE	NA	NA	FALSE
TOM1L2	NA	NA	FALSE	NA	NA	FALSE	NA	NA	FALSE	NA	NA	FALSE	NA	0.01	FALSE	NA	NA	FALSE
SREBF1	NA	NA	FALSE	NA	NA	FALSE	NA	NA	FALSE	NA	NA	FALSE	NA	0.0005	FALSE	NA	NA	FALSE
DHRS7B	NA	NA	FALSE	NA	NA	FALSE	NA	NA	FALSE	NA	NA	FALSE	NA	0.0001	FALSE	NA	NA	FALSE
HEXD	NA	NA	FALSE	NA	NA	FALSE	NA	NA	FALSE	NA	NA	FALSE	NA	0.004	TRUE	NA	NA	FALSE
NUDT16	NA	NA	FALSE	NA	NA	FALSE	NA	NA	FALSE	NA	NA	FALSE	NA	0	FALSE	0.006	NA	TRUE
GLB1	NA	NA	FALSE	NA	NA	FALSE	NA	NA	FALSE	NA	NA	FALSE	NA	0.028	FALSE	NA	0.0002	TRUE
CFAP298	NA	NA	FALSE	NA	NA	FALSE	NA	NA	FALSE	NA	NA	FALSE	NA	0.001	FALSE	NA	NA	FALSE
TMEM50B	NA	NA	FALSE	NA	NA	FALSE	NA	NA	FALSE	NA	NA	FALSE	NA	0	FALSE	NA	0.019	TRUE
GART	NA	NA	FALSE	NA	NA	FALSE	NA	NA	FALSE	NA	NA	FALSE	NA	0.013	FALSE	NA	NA	FALSE
ETS2	NA	NA	FALSE	NA	NA	FALSE	NA	NA	FALSE	NA	NA	FALSE	NA	0.022	FALSE	NA	NA	FALSE
TMA7	NA	NA	FALSE	NA	NA	FALSE	NA	NA	FALSE	NA	NA	FALSE	NA	0.001	FALSE	NA	NA	FALSE
LIPA	NA	NA	FALSE	NA	NA	FALSE	NA	NA	FALSE	NA	NA	FALSE	NA	0	FALSE	NA	NA	FALSE
LZTS2	NA	NA	FALSE	NA	NA	FALSE	NA	NA	FALSE	NA	NA	FALSE	NA	0	FALSE	NA	NA	FALSE
CHST15	NA	NA	FALSE	NA	NA	FALSE	NA	NA	FALSE	NA	NA	FALSE	NA	0	FALSE	NA	NA	FALSE
UBE3B	NA	NA	FALSE	NA	NA	FALSE	NA	NA	FALSE	NA	NA	FALSE	NA	0.025	FALSE	NA	NA	FALSE
UNG	NA	NA	FALSE	NA	NA	FALSE	NA	NA	FALSE	NA	NA	FALSE	NA	0.009	FALSE	NA	NA	FALSE
DGCR2	NA	NA	FALSE	NA	NA	FALSE	NA	NA	FALSE	NA	NA	FALSE	NA	0.001	FALSE	NA	NA	FALSE
LGI3	NA	NA	FALSE	NA	NA	FALSE	NA	NA	FALSE	NA	NA	FALSE	NA	0.023	FALSE	NA	NA	FALSE
VSTM4	NA	NA	FALSE	NA	NA	FALSE	NA	NA	FALSE	NA	NA	FALSE	NA	0.007	FALSE	NA	NA	FALSE
ALOX5	NA	NA	FALSE	NA	NA	FALSE	NA	NA	FALSE	NA	NA	FALSE	NA	0.002	FALSE	NA	NA	FALSE
SMARCAL1	NA	NA	FALSE	NA	NA	FALSE	NA	NA	FALSE	NA	NA	FALSE	NA	0.011	FALSE	NA	NA	FALSE
ATG16L1	NA	NA	FALSE	NA	NA	FALSE	NA	NA	FALSE	NA	NA	FALSE	NA	0.0002	FALSE	NA	NA	FALSE
SLC36A1	NA	NA	FALSE	NA	NA	FALSE	NA	NA	FALSE	NA	NA	FALSE	NA	0.003	FALSE	NA	NA	FALSE
SLC23A2	NA	NA	FALSE	NA	NA	FALSE	NA	NA	FALSE	NA	NA	FALSE	NA	0.021	FALSE	NA	NA	FALSE
TMX4	NA	NA	FALSE	NA	NA	FALSE	NA	NA	FALSE	NA	NA	FALSE	NA	0.007	FALSE	NA	NA	FALSE
DTD1	NA	NA	FALSE	NA	NA	FALSE	NA	NA	FALSE	NA	NA	FALSE	NA	0.014	FALSE	NA	0.021	TRUE
FOXS1	NA	NA	FALSE	NA	NA	FALSE	NA	NA	FALSE	NA	NA	FALSE	NA	0	FALSE	0.009	NA	FALSE
CDH22	NA	NA	FALSE	NA	NA	FALSE	NA	NA	FALSE	NA	NA	FALSE	NA	0	FALSE	NA	NA	FALSE
STAU1	NA	NA	FALSE	NA	NA	FALSE	NA	NA	FALSE	NA	NA	FALSE	NA	0.0006	FALSE	NA	NA	FALSE
PTGIS	NA	NA	FALSE	NA	NA	FALSE	NA	NA	FALSE	NA	NA	FALSE	NA	0.029	FALSE	0	0	FALSE
ATP9A	NA	NA	FALSE	NA	NA	FALSE	NA	NA	FALSE	NA	NA	FALSE	NA	0.003	FALSE	NA	NA	FALSE
GCK	NA	NA	FALSE	NA	NA	FALSE	NA	NA	FALSE	NA	NA	FALSE	NA	0.001	FALSE	NA	NA	FALSE
DENND2A	NA	NA	FALSE	NA	NA	FALSE	NA	NA	FALSE	NA	NA	FALSE	NA	0.034	FALSE	NA	NA	FALSE
TBXAS1	NA	NA	FALSE	NA	NA	FALSE	NA	NA	FALSE	NA	NA	FALSE	NA	0.0001	FALSE	0.0011	NA	TRUE
ITGA11	NA	NA	FALSE	NA	NA	FALSE	NA	NA	FALSE	NA	NA	FALSE	NA	0	FALSE	0.002	NA	FALSE
DAB2IP	NA	NA	FALSE	NA	NA	FALSE	NA	NA	FALSE	NA	NA	FALSE	NA	0.016	FALSE	NA	0.002	TRUE
PERP	NA	NA	FALSE	NA	NA	FALSE	NA	NA	FALSE	NA	NA	FALSE	NA	0.024	FALSE	NA	NA	FALSE
SWI5	NA	NA	FALSE	NA	NA	FALSE	NA	NA	FALSE	NA	NA	FALSE	NA	0.0009	TRUE	NA	NA	FALSE
NUP188	NA	NA	FALSE	NA	NA	FALSE	NA	NA	FALSE	NA	NA	FALSE	NA	0.002	FALSE	NA	NA	FALSE
MIGA2	NA	NA	FALSE	NA	NA	FALSE	NA	NA	FALSE	NA	NA	FALSE	NA	0.043	TRUE	NA	NA	FALSE
TOR1B	NA	NA	FALSE	NA	NA	FALSE	NA	NA	FALSE	NA	NA	FALSE	NA	0.008	FALSE	NA	NA	FALSE
EPB41L2	NA	NA	FALSE	NA	NA	FALSE	NA	NA	FALSE	NA	NA	FALSE	NA	0.001	FALSE	NA	NA	FALSE
VPS37C	NA	NA	FALSE	NA	NA	FALSE	NA	NA	FALSE	NA	NA	FALSE	NA	0	FALSE	NA	NA	FALSE
NREP	NA	NA	FALSE	NA	NA	FALSE	NA	NA	FALSE	NA	NA	FALSE	NA	0.0002	FALSE	NA	NA	FALSE
CXCL14	NA	NA	FALSE	NA	NA	FALSE	NA	NA	FALSE	NA	NA	FALSE	NA	0.03	FALSE	NA	NA	FALSE
CREB3L1	NA	NA	FALSE	NA	NA	FALSE	NA	NA	FALSE	NA	NA	FALSE	NA	0.048	FALSE	NA	NA	FALSE
CRY2	NA	NA	FALSE	NA	NA	FALSE	NA	NA	FALSE	NA	NA	FALSE	NA	0.019	FALSE	NA	NA	FALSE
TP53I11	NA	NA	FALSE	NA	NA	FALSE	NA	NA	FALSE	NA	NA	FALSE	NA	0.01	FALSE	NA	NA	FALSE
KCNQ1	NA	NA	FALSE	NA	NA	FALSE	NA	NA	FALSE	NA	NA	FALSE	NA	0	FALSE	NA	0.0009	TRUE
ENSSSCG00000038304	NA	NA	FALSE	NA	NA	FALSE	NA	NA	FALSE	NA	NA	FALSE	NA	0.041	TRUE	NA	NA	FALSE
FBN3	NA	NA	FALSE	NA	NA	FALSE	NA	NA	FALSE	NA	NA	FALSE	NA	0.005	FALSE	NA	NA	FALSE
TRAPPC5	NA	NA	FALSE	NA	NA	FALSE	NA	NA	FALSE	NA	NA	FALSE	NA	0.019	FALSE	NA	NA	FALSE
TUBB4A	NA	NA	FALSE	NA	NA	FALSE	NA	NA	FALSE	NA	NA	FALSE	NA	0.001	TRUE	NA	NA	FALSE
ENSSSCG00000013078	NA	NA	FALSE	NA	NA	FALSE	NA	NA	FALSE	NA	NA	FALSE	NA	0.005	FALSE	NA	NA	FALSE
ENSSSCG00000007705	NA	NA	FALSE	NA	NA	FALSE	NA	NA	FALSE	NA	NA	FALSE	NA	0.002	FALSE	NA	NA	FALSE
NSUN5	NA	NA	FALSE	NA	NA	FALSE	NA	NA	FALSE	NA	NA	FALSE	NA	0.023	TRUE	NA	NA	FALSE
IFT172	NA	NA	FALSE	NA	NA	FALSE	NA	NA	FALSE	NA	NA	FALSE	NA	0.016	FALSE	NA	NA	FALSE
AGBL5	NA	NA	FALSE	NA	NA	FALSE	NA	NA	FALSE	NA	NA	FALSE	NA	0.009	FALSE	NA	NA	FALSE
LAT2	NA	NA	FALSE	NA	NA	FALSE	NA	NA	FALSE	NA	NA	FALSE	NA	0.0018	TRUE	NA	NA	FALSE
PXDN	NA	NA	FALSE	NA	NA	FALSE	NA	NA	FALSE	NA	NA	FALSE	NA	0.02	FALSE	NA	NA	FALSE
KIF22	NA	NA	FALSE	NA	NA	FALSE	NA	NA	FALSE	NA	NA	FALSE	NA	0.017	FALSE	NA	NA	FALSE
TXNDC11	NA	NA	FALSE	NA	NA	FALSE	NA	NA	FALSE	NA	NA	FALSE	NA	0.004	TRUE	0.001	NA	FALSE
WIPI2	NA	NA	FALSE	NA	NA	FALSE	NA	NA	FALSE	NA	NA	FALSE	NA	0	FALSE	0	NA	FALSE
TBC1D24	NA	NA	FALSE	NA	NA	FALSE	NA	NA	FALSE	NA	NA	FALSE	NA	0.005	FALSE	NA	NA	FALSE
CCNF	NA	NA	FALSE	NA	NA	FALSE	NA	NA	FALSE	NA	NA	FALSE	NA	0.005	FALSE	NA	NA	FALSE
TRAF7	NA	NA	FALSE	NA	NA	FALSE	NA	NA	FALSE	NA	NA	FALSE	NA	0.003	FALSE	NA	NA	FALSE
ADRA2B	NA	NA	FALSE	NA	NA	FALSE	NA	NA	FALSE	NA	NA	FALSE	NA	0.0007	FALSE	NA	NA	FALSE
CIAO1	NA	NA	FALSE	NA	NA	FALSE	NA	NA	FALSE	NA	NA	FALSE	NA	0.004	FALSE	NA	NA	FALSE
NPTX2	NA	NA	FALSE	NA	NA	FALSE	NA	NA	FALSE	NA	NA	FALSE	NA	0.042	FALSE	NA	NA	FALSE
ENSSSCG00000008241	NA	NA	FALSE	NA	NA	FALSE	NA	NA	FALSE	NA	NA	FALSE	NA	0.001	FALSE	0.001	NA	FALSE
EPAS1	NA	NA	FALSE	NA	NA	FALSE	NA	NA	FALSE	NA	NA	FALSE	NA	0.031	FALSE	NA	NA	FALSE
ZC3H3	NA	NA	FALSE	NA	NA	FALSE	NA	NA	FALSE	NA	NA	FALSE	NA	0.002	FALSE	NA	NA	FALSE
CFAP276	NA	NA	FALSE	NA	NA	FALSE	NA	NA	FALSE	NA	NA	FALSE	NA	0.017	FALSE	NA	NA	FALSE
CYC1	NA	NA	FALSE	NA	NA	FALSE	NA	NA	FALSE	NA	NA	FALSE	NA	0.022	FALSE	NA	NA	FALSE
MRPL15	NA	NA	FALSE	NA	NA	FALSE	NA	NA	FALSE	NA	NA	FALSE	NA	0.042	FALSE	NA	NA	FALSE
PUF60	NA	NA	FALSE	NA	NA	FALSE	NA	NA	FALSE	NA	NA	FALSE	NA	0.023	FALSE	NA	NA	FALSE
OLFML2B	NA	NA	FALSE	NA	NA	FALSE	NA	NA	FALSE	NA	NA	FALSE	NA	0	FALSE	0	0.0001	TRUE
NIT1	NA	NA	FALSE	NA	NA	FALSE	NA	NA	FALSE	NA	NA	FALSE	NA	0.012	FALSE	NA	NA	FALSE
ATP1A4	NA	NA	FALSE	NA	NA	FALSE	NA	NA	FALSE	NA	NA	FALSE	NA	0.006	FALSE	NA	NA	FALSE
MRPL24	NA	NA	FALSE	NA	NA	FALSE	NA	NA	FALSE	NA	NA	FALSE	NA	0.012	FALSE	NA	NA	FALSE
LMBR1L	NA	NA	FALSE	NA	NA	FALSE	NA	NA	FALSE	NA	NA	FALSE	NA	0.0002	FALSE	0.01	NA	FALSE
FAIM2	NA	NA	FALSE	NA	NA	FALSE	NA	NA	FALSE	NA	NA	FALSE	NA	0.04	FALSE	NA	NA	FALSE
RARG	NA	NA	FALSE	NA	NA	FALSE	NA	NA	FALSE	NA	NA	FALSE	NA	0	FALSE	NA	NA	FALSE
PCBP2	NA	NA	FALSE	NA	NA	FALSE	NA	NA	FALSE	NA	NA	FALSE	NA	0	FALSE	NA	NA	FALSE
HNRNPA1	NA	NA	FALSE	NA	NA	FALSE	NA	NA	FALSE	NA	NA	FALSE	NA	0.0001	FALSE	NA	NA	FALSE
PPP1R1A	NA	NA	FALSE	NA	NA	FALSE	NA	NA	FALSE	NA	NA	FALSE	NA	0.0002	FALSE	NA	NA	FALSE
GPR182	NA	NA	FALSE	NA	NA	FALSE	NA	NA	FALSE	NA	NA	FALSE	NA	0	FALSE	NA	NA	FALSE
DDX47	NA	NA	FALSE	NA	NA	FALSE	NA	NA	FALSE	NA	NA	FALSE	NA	0.049	FALSE	NA	NA	FALSE
PEX5	NA	NA	FALSE	NA	NA	FALSE	NA	NA	FALSE	NA	NA	FALSE	NA	0.001	FALSE	NA	NA	FALSE
IFFO1	NA	NA	FALSE	NA	NA	FALSE	NA	NA	FALSE	NA	NA	FALSE	NA	0.007	FALSE	0.011	NA	TRUE
PICK1	NA	NA	FALSE	NA	NA	FALSE	NA	NA	FALSE	NA	NA	FALSE	NA	0.043	FALSE	NA	NA	FALSE
LAMA1	NA	NA	FALSE	NA	NA	FALSE	NA	NA	FALSE	NA	NA	FALSE	NA	0.019	FALSE	0	0	TRUE
TMEM231	NA	NA	FALSE	NA	NA	FALSE	NA	NA	FALSE	NA	NA	FALSE	NA	0.004	FALSE	NA	NA	FALSE
ENSSSCG00000023127	NA	NA	FALSE	NA	NA	FALSE	NA	NA	FALSE	NA	NA	FALSE	NA	0	FALSE	NA	0.004	FALSE
RFWD3	NA	NA	FALSE	NA	NA	FALSE	NA	NA	FALSE	NA	NA	FALSE	NA	0.033	FALSE	NA	NA	FALSE
EXOSC6	NA	NA	FALSE	NA	NA	FALSE	NA	NA	FALSE	NA	NA	FALSE	NA	0.016	FALSE	NA	NA	FALSE
CACHD1	NA	NA	FALSE	NA	NA	FALSE	NA	NA	FALSE	NA	NA	FALSE	NA	0.006	FALSE	NA	NA	FALSE
BTBD19	NA	NA	FALSE	NA	NA	FALSE	NA	NA	FALSE	NA	NA	FALSE	NA	0.0004	TRUE	NA	NA	FALSE
NOB1	NA	NA	FALSE	NA	NA	FALSE	NA	NA	FALSE	NA	NA	FALSE	NA	0.0015	FALSE	NA	NA	FALSE
BBS2	NA	NA	FALSE	NA	NA	FALSE	NA	NA	FALSE	NA	NA	FALSE	NA	0.011	FALSE	NA	NA	FALSE
CRISPLD2	NA	NA	FALSE	NA	NA	FALSE	NA	NA	FALSE	NA	NA	FALSE	NA	0.002	FALSE	NA	NA	FALSE
WFDC1	NA	NA	FALSE	NA	NA	FALSE	NA	NA	FALSE	NA	NA	FALSE	NA	0	FALSE	0.001	NA	TRUE
ANKRD11	NA	NA	FALSE	NA	NA	FALSE	NA	NA	FALSE	NA	NA	FALSE	NA	0.046	FALSE	NA	NA	FALSE
ENSSSCG00000032060	NA	NA	FALSE	NA	NA	FALSE	NA	NA	FALSE	NA	NA	FALSE	NA	0.027	FALSE	NA	NA	FALSE
FUCA1	NA	NA	FALSE	NA	NA	FALSE	NA	NA	FALSE	NA	NA	FALSE	NA	0.013	FALSE	NA	NA	FALSE
RCAN3	NA	NA	FALSE	NA	NA	FALSE	NA	NA	FALSE	NA	NA	FALSE	NA	0.012	FALSE	NA	NA	FALSE
SLC30A2	NA	NA	FALSE	NA	NA	FALSE	NA	NA	FALSE	NA	NA	FALSE	NA	0.045	FALSE	0.013	NA	FALSE
IFI6	NA	NA	FALSE	NA	NA	FALSE	NA	NA	FALSE	NA	NA	FALSE	NA	0.001	FALSE	NA	NA	FALSE
TRAPPC2L	NA	NA	FALSE	NA	NA	FALSE	NA	NA	FALSE	NA	NA	FALSE	NA	0.004	FALSE	NA	NA	FALSE
GALNS	NA	NA	FALSE	NA	NA	FALSE	NA	NA	FALSE	NA	NA	FALSE	NA	0.048	TRUE	0.006	NA	FALSE
PTP4A2	NA	NA	FALSE	NA	NA	FALSE	NA	NA	FALSE	NA	NA	FALSE	NA	0	FALSE	NA	NA	FALSE
MACF1	NA	NA	FALSE	NA	NA	FALSE	NA	NA	FALSE	NA	NA	FALSE	NA	0	FALSE	NA	NA	FALSE
HEYL	NA	NA	FALSE	NA	NA	FALSE	NA	NA	FALSE	NA	NA	FALSE	NA	0	FALSE	NA	NA	FALSE
SETD3	NA	NA	FALSE	NA	NA	FALSE	NA	NA	FALSE	NA	NA	FALSE	NA	0.002	TRUE	NA	NA	FALSE
CCNK	NA	NA	FALSE	NA	NA	FALSE	NA	NA	FALSE	NA	NA	FALSE	NA	0.004	FALSE	NA	NA	FALSE
CCDC85C	NA	NA	FALSE	NA	NA	FALSE	NA	NA	FALSE	NA	NA	FALSE	NA	0	FALSE	NA	NA	FALSE
WRNIP1	NA	NA	FALSE	NA	NA	FALSE	NA	NA	FALSE	NA	NA	FALSE	NA	0.032	FALSE	NA	NA	FALSE
NQO2	NA	NA	FALSE	NA	NA	FALSE	NA	NA	FALSE	NA	NA	FALSE	NA	0	TRUE	NA	NA	FALSE
HSP70.2	NA	NA	FALSE	NA	NA	FALSE	NA	NA	FALSE	NA	NA	FALSE	NA	0	FALSE	NA	NA	FALSE
ENSSSCG00000002623	NA	NA	FALSE	NA	NA	FALSE	NA	NA	FALSE	NA	NA	FALSE	NA	0	FALSE	NA	NA	FALSE
RASGRF1	NA	NA	FALSE	NA	NA	FALSE	NA	NA	FALSE	NA	NA	FALSE	NA	0.004	FALSE	NA	NA	FALSE
MAN2A2	NA	NA	FALSE	NA	NA	FALSE	NA	NA	FALSE	NA	NA	FALSE	NA	0.033	FALSE	NA	NA	FALSE
KIF7	NA	NA	FALSE	NA	NA	FALSE	NA	NA	FALSE	NA	NA	FALSE	NA	0	FALSE	0	NA	TRUE
LTBP2	NA	NA	FALSE	NA	NA	FALSE	NA	NA	FALSE	NA	NA	FALSE	NA	0	FALSE	NA	0.005	TRUE
AFF1	NA	NA	FALSE	NA	NA	FALSE	NA	NA	FALSE	NA	NA	FALSE	NA	0.033	FALSE	NA	NA	FALSE
RNF4	NA	NA	FALSE	NA	NA	FALSE	NA	NA	FALSE	NA	NA	FALSE	NA	0.002	TRUE	NA	NA	FALSE
ADGRA3	NA	NA	FALSE	NA	NA	FALSE	NA	NA	FALSE	NA	NA	FALSE	NA	0.001	FALSE	NA	NA	FALSE
ADD1	NA	NA	FALSE	NA	NA	FALSE	NA	NA	FALSE	NA	NA	FALSE	NA	0.033	FALSE	0	NA	TRUE
NOP14	NA	NA	FALSE	NA	NA	FALSE	NA	NA	FALSE	NA	NA	FALSE	NA	0.001	FALSE	NA	NA	FALSE
NOA1	NA	NA	FALSE	NA	NA	FALSE	NA	NA	FALSE	NA	NA	FALSE	NA	0.022	FALSE	NA	NA	FALSE
FOXRED1	NA	NA	FALSE	NA	NA	FALSE	NA	NA	FALSE	NA	NA	FALSE	NA	0.041	FALSE	NA	NA	FALSE
NUP98	NA	NA	FALSE	NA	NA	FALSE	NA	NA	FALSE	NA	NA	FALSE	NA	0.004	FALSE	NA	0.031	FALSE
MARK1	NA	NA	FALSE	NA	NA	FALSE	NA	NA	FALSE	NA	NA	FALSE	NA	NA	FALSE	0.015	NA	TRUE
NAV1	NA	NA	FALSE	NA	NA	FALSE	NA	NA	FALSE	NA	NA	FALSE	NA	NA	FALSE	0.047	NA	FALSE
RNPEP	NA	NA	FALSE	NA	NA	FALSE	NA	NA	FALSE	NA	NA	FALSE	NA	NA	FALSE	0.011	NA	FALSE
ENSSSCG00000010943	NA	NA	FALSE	NA	NA	FALSE	NA	NA	FALSE	NA	NA	FALSE	NA	NA	FALSE	0.013	NA	TRUE
FZD8	NA	NA	FALSE	NA	NA	FALSE	NA	NA	FALSE	NA	NA	FALSE	NA	NA	FALSE	0.004	NA	FALSE
LHFPL6	NA	NA	FALSE	NA	NA	FALSE	NA	NA	FALSE	NA	NA	FALSE	NA	NA	FALSE	0.02	NA	FALSE
METTL23	NA	NA	FALSE	NA	NA	FALSE	NA	NA	FALSE	NA	NA	FALSE	NA	NA	FALSE	0.015	NA	FALSE
HIC1	NA	NA	FALSE	NA	NA	FALSE	NA	NA	FALSE	NA	NA	FALSE	NA	NA	FALSE	0	NA	FALSE
PLD2	NA	NA	FALSE	NA	NA	FALSE	NA	NA	FALSE	NA	NA	FALSE	NA	NA	FALSE	0.009	NA	FALSE
SAT2	NA	NA	FALSE	NA	NA	FALSE	NA	NA	FALSE	NA	NA	FALSE	NA	NA	FALSE	0.017	NA	FALSE
SOX9	NA	NA	FALSE	NA	NA	FALSE	NA	NA	FALSE	NA	NA	FALSE	NA	NA	FALSE	0.001	NA	FALSE
SLC37A1	NA	NA	FALSE	NA	NA	FALSE	NA	NA	FALSE	NA	NA	FALSE	NA	NA	FALSE	0.043	NA	TRUE
LARS2	NA	NA	FALSE	NA	NA	FALSE	NA	NA	FALSE	NA	NA	FALSE	NA	NA	FALSE	0.002	NA	TRUE
MANF	NA	NA	FALSE	NA	NA	FALSE	NA	NA	FALSE	NA	NA	FALSE	NA	NA	FALSE	0.033	NA	FALSE
ACY1	NA	NA	FALSE	NA	NA	FALSE	NA	NA	FALSE	NA	NA	FALSE	NA	NA	FALSE	0.009	NA	FALSE
PLXNA1	NA	NA	FALSE	NA	NA	FALSE	NA	NA	FALSE	NA	NA	FALSE	NA	NA	FALSE	0	NA	FALSE
SCARA3	NA	NA	FALSE	NA	NA	FALSE	NA	NA	FALSE	NA	NA	FALSE	NA	NA	FALSE	0.013	NA	TRUE
TACC2	NA	NA	FALSE	NA	NA	FALSE	NA	NA	FALSE	NA	NA	FALSE	NA	NA	FALSE	0.006	NA	FALSE
ECHS1	NA	NA	FALSE	NA	NA	FALSE	NA	NA	FALSE	NA	NA	FALSE	NA	NA	FALSE	0	NA	FALSE
PGAM5	NA	NA	FALSE	NA	NA	FALSE	NA	NA	FALSE	NA	NA	FALSE	NA	NA	FALSE	0.025	NA	FALSE
NCOR2	NA	NA	FALSE	NA	NA	FALSE	NA	NA	FALSE	NA	NA	FALSE	NA	NA	FALSE	0.013	NA	FALSE
ABCB9	NA	NA	FALSE	NA	NA	FALSE	NA	NA	FALSE	NA	NA	FALSE	NA	NA	FALSE	0.011	NA	FALSE
RBM19	NA	NA	FALSE	NA	NA	FALSE	NA	NA	FALSE	NA	NA	FALSE	NA	NA	FALSE	0.001	NA	TRUE
SART3	NA	NA	FALSE	NA	NA	FALSE	NA	NA	FALSE	NA	NA	FALSE	NA	NA	FALSE	0.022	NA	FALSE
SCARF2	NA	NA	FALSE	NA	NA	FALSE	NA	NA	FALSE	NA	NA	FALSE	NA	NA	FALSE	0.005	NA	TRUE
UNC5B	NA	NA	FALSE	NA	NA	FALSE	NA	NA	FALSE	NA	NA	FALSE	NA	NA	FALSE	0.014	NA	TRUE
RAB17	NA	NA	FALSE	NA	NA	FALSE	NA	NA	FALSE	NA	NA	FALSE	NA	NA	FALSE	0.001	NA	FALSE
COPS9	NA	NA	FALSE	NA	NA	FALSE	NA	NA	FALSE	NA	NA	FALSE	NA	NA	FALSE	0.001	NA	TRUE
HDLBP	NA	NA	FALSE	NA	NA	FALSE	NA	NA	FALSE	NA	NA	FALSE	NA	NA	FALSE	0.01	NA	FALSE
ING5	NA	NA	FALSE	NA	NA	FALSE	NA	NA	FALSE	NA	NA	FALSE	NA	NA	FALSE	0.016	NA	FALSE
D2HGDH	NA	NA	FALSE	NA	NA	FALSE	NA	NA	FALSE	NA	NA	FALSE	NA	NA	FALSE	0.007	NA	FALSE
SEMA5A	NA	NA	FALSE	NA	NA	FALSE	NA	NA	FALSE	NA	NA	FALSE	NA	NA	FALSE	0.003	NA	TRUE
PLAT	NA	NA	FALSE	NA	NA	FALSE	NA	NA	FALSE	NA	NA	FALSE	NA	NA	FALSE	0.001	NA	FALSE
ENSSSCG00000038960	NA	NA	FALSE	NA	NA	FALSE	NA	NA	FALSE	NA	NA	FALSE	NA	NA	FALSE	0	NA	TRUE
PSMF1	NA	NA	FALSE	NA	NA	FALSE	NA	NA	FALSE	NA	NA	FALSE	NA	NA	FALSE	0.009	NA	FALSE
ANGPT4	NA	NA	FALSE	NA	NA	FALSE	NA	NA	FALSE	NA	NA	FALSE	NA	NA	FALSE	0	NA	FALSE
REM1	NA	NA	FALSE	NA	NA	FALSE	NA	NA	FALSE	NA	NA	FALSE	NA	NA	FALSE	0.011	NA	FALSE
BPI	NA	NA	FALSE	NA	NA	FALSE	NA	NA	FALSE	NA	NA	FALSE	NA	NA	FALSE	0.005	NA	TRUE
ASAH1	NA	NA	FALSE	NA	NA	FALSE	NA	NA	FALSE	NA	NA	FALSE	NA	NA	FALSE	0.018	NA	TRUE
ATP6V0E2	NA	NA	FALSE	NA	NA	FALSE	NA	NA	FALSE	NA	NA	FALSE	NA	NA	FALSE	0.002	NA	FALSE
CTDP1	NA	NA	FALSE	NA	NA	FALSE	NA	NA	FALSE	NA	NA	FALSE	NA	NA	FALSE	0.0004	NA	FALSE
EEIG1	NA	NA	FALSE	NA	NA	FALSE	NA	NA	FALSE	NA	NA	FALSE	NA	NA	FALSE	0.006	NA	FALSE
LAMC3	NA	NA	FALSE	NA	NA	FALSE	NA	NA	FALSE	NA	NA	FALSE	NA	NA	FALSE	0	NA	FALSE
ENSSSCG00000032110	NA	NA	FALSE	NA	NA	FALSE	NA	NA	FALSE	NA	NA	FALSE	NA	NA	FALSE	0.001	NA	TRUE
SEPTIN8	NA	NA	FALSE	NA	NA	FALSE	NA	NA	FALSE	NA	NA	FALSE	NA	NA	FALSE	0.025	NA	FALSE
ENSSSCG00000032591	NA	NA	FALSE	NA	NA	FALSE	NA	NA	FALSE	NA	NA	FALSE	NA	NA	FALSE	0.0019	NA	TRUE
CHID1	NA	NA	FALSE	NA	NA	FALSE	NA	NA	FALSE	NA	NA	FALSE	NA	NA	FALSE	0.008	NA	TRUE
CCS	NA	NA	FALSE	NA	NA	FALSE	NA	NA	FALSE	NA	NA	FALSE	NA	NA	FALSE	0.01	NA	FALSE
PACS1	NA	NA	FALSE	NA	NA	FALSE	NA	NA	FALSE	NA	NA	FALSE	NA	NA	FALSE	0.023	NA	FALSE
KANK2	NA	NA	FALSE	NA	NA	FALSE	NA	NA	FALSE	NA	NA	FALSE	NA	NA	FALSE	0.038	NA	FALSE
ANGPTL4	NA	NA	FALSE	NA	NA	FALSE	NA	NA	FALSE	NA	NA	FALSE	NA	NA	FALSE	0.003	NA	FALSE
TUT1	NA	NA	FALSE	NA	NA	FALSE	NA	NA	FALSE	NA	NA	FALSE	NA	NA	FALSE	0.008	NA	FALSE
LBH	NA	NA	FALSE	NA	NA	FALSE	NA	NA	FALSE	NA	NA	FALSE	NA	NA	FALSE	0.039	NA	FALSE
SUMF2	NA	NA	FALSE	NA	NA	FALSE	NA	NA	FALSE	NA	NA	FALSE	NA	NA	FALSE	0.003	NA	FALSE
FUS	NA	NA	FALSE	NA	NA	FALSE	NA	NA	FALSE	NA	NA	FALSE	NA	NA	FALSE	0	NA	FALSE
ZNF771	NA	NA	FALSE	NA	NA	FALSE	NA	NA	FALSE	NA	NA	FALSE	NA	NA	FALSE	0.001	NA	TRUE
MAPK3	NA	NA	FALSE	NA	NA	FALSE	NA	NA	FALSE	NA	NA	FALSE	NA	NA	FALSE	0.002	NA	FALSE
TUFM	NA	NA	FALSE	NA	NA	FALSE	NA	NA	FALSE	NA	NA	FALSE	NA	NA	FALSE	0.03	NA	TRUE
XPO6	NA	NA	FALSE	NA	NA	FALSE	NA	NA	FALSE	NA	NA	FALSE	NA	NA	FALSE	0	NA	TRUE
GPRC5B	NA	NA	FALSE	NA	NA	FALSE	NA	NA	FALSE	NA	NA	FALSE	NA	NA	FALSE	0.001	NA	FALSE
POLR1A	NA	NA	FALSE	NA	NA	FALSE	NA	NA	FALSE	NA	NA	FALSE	NA	NA	FALSE	0.016	NA	TRUE
VAMP8	NA	NA	FALSE	NA	NA	FALSE	NA	NA	FALSE	NA	NA	FALSE	NA	NA	FALSE	0.019	NA	FALSE
FSHR	NA	NA	FALSE	NA	NA	FALSE	NA	NA	FALSE	NA	NA	FALSE	NA	NA	FALSE	0.004	NA	FALSE
PKDCC	NA	NA	FALSE	NA	NA	FALSE	NA	NA	FALSE	NA	NA	FALSE	NA	NA	FALSE	0.002	NA	FALSE
TGFBR3	NA	NA	FALSE	NA	NA	FALSE	NA	NA	FALSE	NA	NA	FALSE	NA	NA	FALSE	0.0001	0	FALSE
BPNT2	NA	NA	FALSE	NA	NA	FALSE	NA	NA	FALSE	NA	NA	FALSE	NA	NA	FALSE	0.027	NA	FALSE
KIRREL1	NA	NA	FALSE	NA	NA	FALSE	NA	NA	FALSE	NA	NA	FALSE	NA	NA	FALSE	0	NA	FALSE
ADAR	NA	NA	FALSE	NA	NA	FALSE	NA	NA	FALSE	NA	NA	FALSE	NA	NA	FALSE	0.01	NA	FALSE
MINDY1	NA	NA	FALSE	NA	NA	FALSE	NA	NA	FALSE	NA	NA	FALSE	NA	NA	FALSE	0.005	NA	FALSE
APH1A	NA	NA	FALSE	NA	NA	FALSE	NA	NA	FALSE	NA	NA	FALSE	NA	NA	FALSE	0.002	NA	TRUE
TXNIP	NA	NA	FALSE	NA	NA	FALSE	NA	NA	FALSE	NA	NA	FALSE	NA	NA	FALSE	0.031	NA	FALSE
ACP6	NA	NA	FALSE	NA	NA	FALSE	NA	NA	FALSE	NA	NA	FALSE	NA	NA	FALSE	0.011	NA	TRUE
IFT27	NA	NA	FALSE	NA	NA	FALSE	NA	NA	FALSE	NA	NA	FALSE	NA	NA	FALSE	0.027	NA	FALSE
CACNB3	NA	NA	FALSE	NA	NA	FALSE	NA	NA	FALSE	NA	NA	FALSE	NA	NA	FALSE	0.047	NA	FALSE
TUBA1B	NA	NA	FALSE	NA	NA	FALSE	NA	NA	FALSE	NA	NA	FALSE	NA	NA	FALSE	0.01	0	FALSE
SPRYD3	NA	NA	FALSE	NA	NA	FALSE	NA	NA	FALSE	NA	NA	FALSE	NA	NA	FALSE	0.009	NA	FALSE
TUBGCP6	NA	NA	FALSE	NA	NA	FALSE	NA	NA	FALSE	NA	NA	FALSE	NA	NA	FALSE	0.001	NA	TRUE
GABARAPL1	NA	NA	FALSE	NA	NA	FALSE	NA	NA	FALSE	NA	NA	FALSE	NA	NA	FALSE	0.0005	NA	FALSE
SYNGR1	NA	NA	FALSE	NA	NA	FALSE	NA	NA	FALSE	NA	NA	FALSE	NA	NA	FALSE	0.023	NA	FALSE
ENSSSCG00000002729	NA	NA	FALSE	NA	NA	FALSE	NA	NA	FALSE	NA	NA	FALSE	NA	NA	FALSE	0.002	NA	FALSE
KATNB1	NA	NA	FALSE	NA	NA	FALSE	NA	NA	FALSE	NA	NA	FALSE	NA	NA	FALSE	0.0001	NA	FALSE
PSMB10	NA	NA	FALSE	NA	NA	FALSE	NA	NA	FALSE	NA	NA	FALSE	NA	NA	FALSE	0.001	NA	FALSE
CHMP1A	NA	NA	FALSE	NA	NA	FALSE	NA	NA	FALSE	NA	NA	FALSE	NA	NA	FALSE	0.002	NA	FALSE
LONP2	NA	NA	FALSE	NA	NA	FALSE	NA	NA	FALSE	NA	NA	FALSE	NA	NA	FALSE	0.046	NA	FALSE
LRP3	NA	NA	FALSE	NA	NA	FALSE	NA	NA	FALSE	NA	NA	FALSE	NA	NA	FALSE	0.014	NA	FALSE
BCAT2	NA	NA	FALSE	NA	NA	FALSE	NA	NA	FALSE	NA	NA	FALSE	NA	NA	FALSE	0.001	NA	TRUE
RCN3	NA	NA	FALSE	NA	NA	FALSE	NA	NA	FALSE	NA	NA	FALSE	NA	NA	FALSE	0.0001	NA	FALSE
ZNF444	NA	NA	FALSE	NA	NA	FALSE	NA	NA	FALSE	NA	NA	FALSE	NA	NA	FALSE	0.017	NA	TRUE
RER1	NA	NA	FALSE	NA	NA	FALSE	NA	NA	FALSE	NA	NA	FALSE	NA	NA	FALSE	0.011	NA	FALSE
TPRG1L	NA	NA	FALSE	NA	NA	FALSE	NA	NA	FALSE	NA	NA	FALSE	NA	NA	FALSE	0.007	NA	FALSE
WRAP73	NA	NA	FALSE	NA	NA	FALSE	NA	NA	FALSE	NA	NA	FALSE	NA	NA	FALSE	0	NA	FALSE
SMIM1	NA	NA	FALSE	NA	NA	FALSE	NA	NA	FALSE	NA	NA	FALSE	NA	NA	FALSE	0.018	NA	FALSE
ESPN	NA	NA	FALSE	NA	NA	FALSE	NA	NA	FALSE	NA	NA	FALSE	NA	NA	FALSE	0	NA	FALSE
FBXO42	NA	NA	FALSE	NA	NA	FALSE	NA	NA	FALSE	NA	NA	FALSE	NA	NA	FALSE	0.021	NA	TRUE
CAPZB	NA	NA	FALSE	NA	NA	FALSE	NA	NA	FALSE	NA	NA	FALSE	NA	NA	FALSE	0.01	NA	FALSE
PTPRM	NA	NA	FALSE	NA	NA	FALSE	NA	NA	FALSE	NA	NA	FALSE	NA	NA	FALSE	0.015	NA	TRUE
PPP1R10	NA	NA	FALSE	NA	NA	FALSE	NA	NA	FALSE	NA	NA	FALSE	NA	NA	FALSE	0.0003	NA	FALSE
VARS1	NA	NA	FALSE	NA	NA	FALSE	NA	NA	FALSE	NA	NA	FALSE	NA	NA	FALSE	0.047	NA	FALSE
ENSSSCG00000063583	NA	NA	FALSE	NA	NA	FALSE	NA	NA	FALSE	NA	NA	FALSE	NA	NA	FALSE	0.0001	0.006	FALSE
ENSSSCG00000058308	NA	NA	FALSE	NA	NA	FALSE	NA	NA	FALSE	NA	NA	FALSE	NA	NA	FALSE	0.0001	NA	FALSE
DSP	NA	NA	FALSE	NA	NA	FALSE	NA	NA	FALSE	NA	NA	FALSE	NA	NA	FALSE	0.012	NA	FALSE
CRTC3	NA	NA	FALSE	NA	NA	FALSE	NA	NA	FALSE	NA	NA	FALSE	NA	NA	FALSE	0	NA	TRUE
ENSSSCG00000001932	NA	NA	FALSE	NA	NA	FALSE	NA	NA	FALSE	NA	NA	FALSE	NA	NA	FALSE	0	NA	TRUE
SLCO3A1	NA	NA	FALSE	NA	NA	FALSE	NA	NA	FALSE	NA	NA	FALSE	NA	NA	FALSE	0.018	NA	TRUE
SMOC1	NA	NA	FALSE	NA	NA	FALSE	NA	NA	FALSE	NA	NA	FALSE	NA	NA	FALSE	0.003	0.038	FALSE
SOD3	NA	NA	FALSE	NA	NA	FALSE	NA	NA	FALSE	NA	NA	FALSE	NA	NA	FALSE	0	NA	FALSE
SLC34A2	NA	NA	FALSE	NA	NA	FALSE	NA	NA	FALSE	NA	NA	FALSE	NA	NA	FALSE	0.001	NA	FALSE
TMEM175	NA	NA	FALSE	NA	NA	FALSE	NA	NA	FALSE	NA	NA	FALSE	NA	NA	FALSE	0.013	NA	TRUE
FGFR3	NA	NA	FALSE	NA	NA	FALSE	NA	NA	FALSE	NA	NA	FALSE	NA	NA	FALSE	0.0001	0.0001	FALSE
TSKU	NA	NA	FALSE	NA	NA	FALSE	NA	NA	FALSE	NA	NA	FALSE	NA	NA	FALSE	0.001	NA	TRUE
RGL1	NA	NA	FALSE	NA	NA	FALSE	NA	NA	FALSE	NA	NA	FALSE	NA	NA	FALSE	0.009	0.005	FALSE
TENM4	NA	NA	FALSE	NA	NA	FALSE	NA	NA	FALSE	NA	NA	FALSE	NA	NA	FALSE	0.001	NA	FALSE
ME3	NA	NA	FALSE	NA	NA	FALSE	NA	NA	FALSE	NA	NA	FALSE	NA	NA	FALSE	0	NA	FALSE
FDX1	NA	NA	FALSE	NA	NA	FALSE	NA	NA	FALSE	NA	NA	FALSE	NA	NA	FALSE	0.019	NA	FALSE
RPUSD4	NA	NA	FALSE	NA	NA	FALSE	NA	NA	FALSE	NA	NA	FALSE	NA	NA	FALSE	0.008	NA	TRUE
DENND2B	NA	NA	FALSE	NA	NA	FALSE	NA	NA	FALSE	NA	NA	FALSE	NA	NA	FALSE	0.0013	NA	TRUE
KDM5B	NA	NA	FALSE	NA	NA	FALSE	NA	NA	FALSE	NA	NA	FALSE	NA	NA	FALSE	NA	0	TRUE
EPN3	NA	NA	FALSE	NA	NA	FALSE	NA	NA	FALSE	NA	NA	FALSE	NA	NA	FALSE	NA	0.001	FALSE
MTMR4	NA	NA	FALSE	NA	NA	FALSE	NA	NA	FALSE	NA	NA	FALSE	NA	NA	FALSE	NA	0.013	TRUE
TMEM199	NA	NA	FALSE	NA	NA	FALSE	NA	NA	FALSE	NA	NA	FALSE	NA	NA	FALSE	NA	0.0002	TRUE
GEMIN4	NA	NA	FALSE	NA	NA	FALSE	NA	NA	FALSE	NA	NA	FALSE	NA	NA	FALSE	NA	0.03	FALSE
MED31	NA	NA	FALSE	NA	NA	FALSE	NA	NA	FALSE	NA	NA	FALSE	NA	NA	FALSE	NA	0.007	FALSE
TRA2B	NA	NA	FALSE	NA	NA	FALSE	NA	NA	FALSE	NA	NA	FALSE	NA	NA	FALSE	NA	0.017	FALSE
ETV5	NA	NA	FALSE	NA	NA	FALSE	NA	NA	FALSE	NA	NA	FALSE	NA	NA	FALSE	NA	0.016	FALSE
MMS19	NA	NA	FALSE	NA	NA	FALSE	NA	NA	FALSE	NA	NA	FALSE	NA	NA	FALSE	NA	0.017	FALSE
MARVELD1	NA	NA	FALSE	NA	NA	FALSE	NA	NA	FALSE	NA	NA	FALSE	NA	NA	FALSE	NA	0.021	FALSE
ENSSSCG00000009672	NA	NA	FALSE	NA	NA	FALSE	NA	NA	FALSE	NA	NA	FALSE	NA	NA	FALSE	NA	0.002	TRUE
OAT	NA	NA	FALSE	NA	NA	FALSE	NA	NA	FALSE	NA	NA	FALSE	NA	NA	FALSE	NA	0.0002	TRUE
ENSSSCG00000010056	NA	NA	FALSE	NA	NA	FALSE	NA	NA	FALSE	NA	NA	FALSE	NA	NA	FALSE	NA	0.0001	FALSE
GGT5	NA	NA	FALSE	NA	NA	FALSE	NA	NA	FALSE	NA	NA	FALSE	NA	NA	FALSE	NA	0.001	TRUE
SNAP29	NA	NA	FALSE	NA	NA	FALSE	NA	NA	FALSE	NA	NA	FALSE	NA	NA	FALSE	NA	0.018	FALSE
PALD1	NA	NA	FALSE	NA	NA	FALSE	NA	NA	FALSE	NA	NA	FALSE	NA	NA	FALSE	NA	0.0002	TRUE
NKX3-1	NA	NA	FALSE	NA	NA	FALSE	NA	NA	FALSE	NA	NA	FALSE	NA	NA	FALSE	NA	0.002	FALSE
TSN	NA	NA	FALSE	NA	NA	FALSE	NA	NA	FALSE	NA	NA	FALSE	NA	NA	FALSE	NA	0	TRUE
ENPP6	NA	NA	FALSE	NA	NA	FALSE	NA	NA	FALSE	NA	NA	FALSE	NA	NA	FALSE	NA	0.012	TRUE
ZNF622	NA	NA	FALSE	NA	NA	FALSE	NA	NA	FALSE	NA	NA	FALSE	NA	NA	FALSE	NA	0.0002	TRUE
NPEPL1	NA	NA	FALSE	NA	NA	FALSE	NA	NA	FALSE	NA	NA	FALSE	NA	NA	FALSE	NA	0.0057	FALSE
CREB3L2	NA	NA	FALSE	NA	NA	FALSE	NA	NA	FALSE	NA	NA	FALSE	NA	NA	FALSE	NA	0.002	TRUE
BAHD1	NA	NA	FALSE	NA	NA	FALSE	NA	NA	FALSE	NA	NA	FALSE	NA	NA	FALSE	NA	0.005	FALSE
AKAP12	NA	NA	FALSE	NA	NA	FALSE	NA	NA	FALSE	NA	NA	FALSE	NA	NA	FALSE	NA	0.002	FALSE
NR5A1	NA	NA	FALSE	NA	NA	FALSE	NA	NA	FALSE	NA	NA	FALSE	NA	NA	FALSE	NA	0.004	FALSE
SERINC1	NA	NA	FALSE	NA	NA	FALSE	NA	NA	FALSE	NA	NA	FALSE	NA	NA	FALSE	NA	0.042	TRUE
PAM	NA	NA	FALSE	NA	NA	FALSE	NA	NA	FALSE	NA	NA	FALSE	NA	NA	FALSE	NA	0.004	TRUE
SH3TC2	NA	NA	FALSE	NA	NA	FALSE	NA	NA	FALSE	NA	NA	FALSE	NA	NA	FALSE	NA	0.007	FALSE
CSF1R	NA	NA	FALSE	NA	NA	FALSE	NA	NA	FALSE	NA	NA	FALSE	NA	NA	FALSE	NA	0.001	FALSE
B4GAT1	NA	NA	FALSE	NA	NA	FALSE	NA	NA	FALSE	NA	NA	FALSE	NA	NA	FALSE	NA	0.027	FALSE
AMH	NA	NA	FALSE	NA	NA	FALSE	NA	NA	FALSE	NA	NA	FALSE	NA	NA	FALSE	NA	0	FALSE
PLCB3	NA	NA	FALSE	NA	NA	FALSE	NA	NA	FALSE	NA	NA	FALSE	NA	NA	FALSE	NA	0	TRUE
STIP1	NA	NA	FALSE	NA	NA	FALSE	NA	NA	FALSE	NA	NA	FALSE	NA	NA	FALSE	NA	0.003	FALSE
RCOR2	NA	NA	FALSE	NA	NA	FALSE	NA	NA	FALSE	NA	NA	FALSE	NA	NA	FALSE	NA	0.006	FALSE
TCF23	NA	NA	FALSE	NA	NA	FALSE	NA	NA	FALSE	NA	NA	FALSE	NA	NA	FALSE	NA	0.017	TRUE
ENSSSCG00000007719	NA	NA	FALSE	NA	NA	FALSE	NA	NA	FALSE	NA	NA	FALSE	NA	NA	FALSE	NA	0.017	TRUE
SBK1	NA	NA	FALSE	NA	NA	FALSE	NA	NA	FALSE	NA	NA	FALSE	NA	NA	FALSE	NA	0.014	FALSE
ARPC1B	NA	NA	FALSE	NA	NA	FALSE	NA	NA	FALSE	NA	NA	FALSE	NA	NA	FALSE	NA	0	TRUE
MOV10	NA	NA	FALSE	NA	NA	FALSE	NA	NA	FALSE	NA	NA	FALSE	NA	NA	FALSE	NA	0.002	FALSE
NCKAP5L	NA	NA	FALSE	NA	NA	FALSE	NA	NA	FALSE	NA	NA	FALSE	NA	NA	FALSE	NA	0.008	FALSE
METTL1	NA	NA	FALSE	NA	NA	FALSE	NA	NA	FALSE	NA	NA	FALSE	NA	NA	FALSE	NA	0.011	FALSE
DUSP16	NA	NA	FALSE	NA	NA	FALSE	NA	NA	FALSE	NA	NA	FALSE	NA	NA	FALSE	NA	0.004	FALSE
CCND2	NA	NA	FALSE	NA	NA	FALSE	NA	NA	FALSE	NA	NA	FALSE	NA	NA	FALSE	NA	0.016	FALSE
NPC1	NA	NA	FALSE	NA	NA	FALSE	NA	NA	FALSE	NA	NA	FALSE	NA	NA	FALSE	NA	0.0014	FALSE
CFDP1	NA	NA	FALSE	NA	NA	FALSE	NA	NA	FALSE	NA	NA	FALSE	NA	NA	FALSE	NA	0.007	FALSE
YIPF1	NA	NA	FALSE	NA	NA	FALSE	NA	NA	FALSE	NA	NA	FALSE	NA	NA	FALSE	NA	0.006	TRUE
PPT1	NA	NA	FALSE	NA	NA	FALSE	NA	NA	FALSE	NA	NA	FALSE	NA	NA	FALSE	NA	0.028	FALSE
DHRS4	NA	NA	FALSE	NA	NA	FALSE	NA	NA	FALSE	NA	NA	FALSE	NA	NA	FALSE	NA	0.011	FALSE
PTPN13	NA	NA	FALSE	NA	NA	FALSE	NA	NA	FALSE	NA	NA	FALSE	NA	NA	FALSE	NA	0	FALSE
HTRA3	NA	NA	FALSE	NA	NA	FALSE	NA	NA	FALSE	NA	NA	FALSE	NA	NA	FALSE	NA	0	FALSE
KCNJ5	NA	NA	FALSE	NA	NA	FALSE	NA	NA	FALSE	NA	NA	FALSE	NA	NA	FALSE	NA	0.034	FALSE
SLC41A1	NA	NA	FALSE	NA	NA	FALSE	NA	NA	FALSE	NA	NA	FALSE	NA	NA	FALSE	NA	0	FALSE
PBLD	0.001	NA	TRUE	NA	NA	FALSE	NA	NA	FALSE	NA	NA	FALSE	NA	NA	FALSE	NA	NA	FALSE
EFCAB7	0.0001	NA	TRUE	NA	NA	FALSE	0.0002	0.001	FALSE	NA	0.0004	TRUE	NA	NA	FALSE	0.005	NA	TRUE
ENSSSCG00000007088	NA	0.002	TRUE	NA	NA	FALSE	NA	NA	FALSE	NA	NA	FALSE	NA	0.003	FALSE	NA	0.007	FALSE
ST13	NA	0	TRUE	NA	NA	FALSE	0.0006	NA	TRUE	NA	NA	FALSE	NA	NA	FALSE	NA	0	FALSE
SULT1E1	NA	0.003	TRUE	NA	NA	FALSE	NA	NA	FALSE	NA	NA	FALSE	NA	NA	FALSE	NA	NA	FALSE
