# Supplementary material for: Paternal genetic background orchestrates fetal development through tissue-specific cis-regulatory divergence
Source: iScience. 2026 Jul 13;29(8):116684. doi: 10.1016/j.isci.2026.116684 (PMC13382411; doi:10.1016/j.isci.2026.116684)
Supplement: Table S7. Functional enrichment of tissue-specific ASE genes [file mmc7.xlsx]

## Sheet: Sheet1
Table S7: Functional enrichment of tissue‑specific ASE genes
	GO Term ID	Biological Process	P-Values	Gene Count	% ASE Genes F₁ × GL	% ASE Genes F₁ × Pi	Tissue
	GO:0046785	microtubule polymerization	0.01	7	77.78	22.22	Brain
	GO:0035567	non-canonical Wnt signaling pathway	0.01	5	83.33	16.67	Brain
	GO:0030178	negative regulation of Wnt signaling pathway	0	11	75	25	Brain
	GO:0050848	regulation of calcium-mediated signaling	0.03	6	71.43	28.57	Brain
	GO:0021954	central nervous system neuron development	0.04	6	71.43	28.57	Brain
	GO:0031102	neuron projection regeneration	0	5	16.67	83.33	Brain
	GO:0031103	axon regeneration	0	5	16.67	83.33	Brain
	GO:0048678	response to axon injury	0.01	5	16.67	83.33	Brain
	GO:0034331	cell junction maintenance	0	6	25	75	Brain
	GO:0099558	maintenance of synapse structure	0	5	28.57	71.43	Brain
	KEGG ID	KEGG Pathways	P-Values	Gene Count	% ASE Genes F₁ × GL	% ASE Genes F₁ × Pi	Tissue
	KEGG:04310	Wnt signaling pathway	0	14	81.25	18.75	Brain
	KEGG:04721	Synaptic vesicle cycle	0	9	40	60	Brain
	KEGG:04144	Endocytosis	0	18	57.14	42.86	Brain
	KEGG:04390	Hippo signaling pathway	0.01	10	66.67	33.33	Brain
	KEGG:04510	Focal adhesion	0.01	12	68.75	31.25	Brain
	KEGG:04979	Cholesterol metabolism	0.04	4	66.67	33.33	Brain
	GO Term ID	Biological Process	P-Values	Gene Count	% ASE Genes F₁ × GL	% ASE Genes F₁ × Pi	Tissue
	GO:0009081	Branched-chain amino acid metabolic process	0	4	100	0	Liver
	GO:0009072	Aromatic amino acid metabolic process	0	6	100	0	Liver
	GO:0006558	L-phenylalanine metabolic process	0	4	100	0	Liver
	GO:0022900	Electron transport chain	0	6	62.5	37.5	Liver
	GO:0002181	Cytoplasmic translation	0	7	66.67	33.33	Liver
	GO:0016126	Sterol biosynthetic process	0	5	42.86	57.14	Liver
	GO:0006956	Complement activation	0	4	20	80	Liver
	GO:0010811	Positive regulation of cell-substrate adhesion	0	6	37.5	62.5	Liver
	KEGG ID	KEGG Pathways	P-Values	Gene Count	% ASE Genes F₁ × GL	% ASE Genes F₁ × Pi	Tissue
	KEGG:00280	Valine, leucine and isoleucine degradation	0	5	80	20	Liver
	KEGG:04146	Peroxisome	0.05	4	80	20	Liver
	KEGG:00190	Oxidative phosphorylation	0.01	7	75	25	Liver
	KEGG:00480	Glutathione metabolism	0.01	4	50	50	Liver
	KEGG:04979	Cholesterol metabolism	0.01	4	60	40	Liver
	KEGG:04610	Complement and coagulation cascades	0	8	45.45	54.55	Liver
	GO Term ID	Biological Process	P-Values	Gene Count	% ASE Genes F₁ × GL	% ASE Genes F₁ × Pi	Tissue
	GO:0050881	musculoskeletal movement	0	6	100	0	Muscle
	GO:0003009	skeletal muscle contraction	0	6	100	0	Muscle
	GO:0055001	muscle cell development	0	13	100	0	Muscle
	GO:0055002	striated muscle cell development	0	10	100	0	Muscle
	GO:0030239	myofibril assembly	0	10	100	0	Muscle
	GO:0045214	sarcomere organization	0	7	100	0	Muscle
	GO:0051146	striated muscle cell differentiation	0	15	88.24	11.76	Muscle
	KEGG ID	KEGG Pathways	P-Values	Gene Count	% ASE Genes F₁ × GL	% ASE Genes F₁ × Pi	Tissue
	KEGG:04510	Focal adhesion	0	15	66.67	33.33	Muscle
	KEGG:04512	ECM-receptor interaction	0.01	6	71.43	28.57	Muscle
	KEGG:05416	Viral myocarditis	0.01	5	66.67	33.33	Muscle
	KEGG:05418	Fluid shear stress and atherosclerosis	0	9	63.64	36.36	Muscle
	KEGG:04933	AGE-RAGE signaling pathway in diabetic complications	0.02	4	66.67	33.33	Muscle
	GO Term ID	Biological Process	P-Values	Gene Count	% ASE Genes F₁ × GL	% ASE Genes F₁ × Pi	Tissue
	GO:0009064	glutamine family amino acid metabolic process	0	9	90	10	Kidney
	GO:0001656	metanephros development	0.003	8	87.5	12.5	Kidney
	GO:0051180	vitamin transport	0.005	6	28.6	71.4	Kidney
	GO:0038024	cargo receptor activity	0.01	5	28.6	71.4	Kidney
	GO:0090520	sphingolipid mediated signaling pathway	0.0002	5	37.5	62.5	Kidney
	GO:0072006	nephron development	0.0003	13	64.3	35.7	Kidney
	GO:1901568	fatty acid derivative metabolic process	0.001	7	45.5	54.5	Kidney
	KEGG ID	KEGG Pathways	P-Values	Gene Count	% ASE Genes F₁ × GL	% ASE Genes F₁ × Pi	Tissue
	KEGG:04142	Lysosome	0	16	64.71	35.29	Kidney
	KEGG:04510	Focal adhesion	0	16	65	35	Kidney
	KEGG:04512	ECM-receptor interaction	0	9	60	40	Kidney
	KEGG:00020	Citrate cycle (TCA cycle)	0	8	63.64	36.36	Kidney
	KEGG:04974	Protein digestion and absorption	0	12	57.14	42.86	Kidney
	KEGG:00250	Alanine, aspartate and glutamate metabolism	0	7	77.78	22.22	Kidney
	GO Term ID	Biological Process	P-Values	Gene Count	% ASE Genes F₁ × GL	% ASE Genes F₁ × Pi	Tissue
	GO:0048384	retinoic acid receptor signaling pathway	0.0028	5	33.33	66.67	Ovary
	GO:0033273	response to vitamin	0.0015	5	66.67	33.33	Ovary
	GO:0071295	cellular response to vitamin	0.0017	4	80	20	Ovary
	GO:0032526	response to retinoic acid	0.0348	5	20	80	Ovary
	GO:0001704	formation of primary germ layer	0.01006	7	30	70	Ovary
	GO:0022612	gland morphogenesis	0.0063	10	33.33	66.67	Ovary
	GO:0001837	epithelial to mesenchymal transition	0.0026	11	50	50	Ovary
	KEGG ID	KEGG Pathways	P-Values	Gene Count	% ASE Genes F₁ × GL	% ASE Genes F₁ × Pi	Tissue
	KEGG:04512	ECM-receptor interaction	0	8	45.45	54.55	Ovary
	KEGG:04520	Adherens junction	0	8	60	40	Ovary
	KEGG:04142	Lysosome	0	11	27.27	72.73	Ovary
	KEGG:00480	Glutathione metabolism	0	6	42.86	57.14	Ovary
	GO Term ID	Biological Process	P-Values	Gene Count	% ASE Genes F₁ × GL	% ASE Genes F₁ × Pi	Tissue
	GO:0001655	Urogenital system development	0	6	50	50	Testis
	GO:0033143	Regulation of intracellular steroid hormone receptor signaling pathway	0.02	6	100	0	Testis
	GO:0030520	Estrogen receptor signaling pathway	0.04	4	100	0	Testis
	GO:0010595	Positive regulation of endothelial cell migration	0	9	50	50	Testis
	GO:0030850	prostate gland development	0.01	5	57.14	42.86	Testis
	KEGG ID	KEGG Pathways	P-Values	Gene Count	% ASE Genes F₁ × GL	% ASE Genes F₁ × Pi	Tissue
	KEGG:04510	Focal adhesion	0	22	58.33	41.67	Testis
	KEGG:04512	ECM-receptor interaction	0	10	81.82	18.18	Testis
	KEGG:04520	Adherens junction	0	11	46.15	53.85	Testis
	KEGG:04370	VEGF signaling pathway	0	6	57.14	42.86	Testis
	KEGG:04142	Lysosome	0	14	52.94	47.06	Testis
