# Supplementary material for: Paternal genetic background orchestrates fetal development through tissue-specific cis-regulatory divergence
Source: iScience. 2026 Jul 13;29(8):116684. doi: 10.1016/j.isci.2026.116684 (PMC13382411; doi:10.1016/j.isci.2026.116684)
Supplement: Table S8. Differential ASE genes between backcross groups [file mmc8.xlsx]

## Sheet: Sheet1
Table S8: Differential ASE (dASE) genes between backcross groups.
*FDR (adjusted p-value, significance) are shown in a green–white–red gradient (low = red, high = green).
*log2FC represents the direction and magnitude of dASE genes, shown as a blue–white–red gradient (negative = blue, positive = red)
Genes	log2FC_Brain	padj_Brain	log2FC_Kidney	padj_Kidney	log2FC_Liver	padj_Liver	log2FC_Muscle	padj_Muscle	log2FC_Ovary	padj_Ovary	log2FC_Testis	padj_Testis
BRD3	0.3062	3.10881e-16	NA	NA	NA	NA	NA	NA	NA	NA	NA	NA
IFITM2	0.727185	6.33712e-07	0.523907	0.000277038	0.566185	7.31558e-05	0.628779	7.12231e-07	0.963342	5.97092e-12	NA	NA
P2RX5	-0.266575	1.20065e-06	NA	NA	NA	NA	NA	NA	NA	NA	NA	NA
RAC1	-0.237994	1.52871e-06	-0.241029	2.46438e-05	-0.174794	0.0280065	-0.198334	0.000811433	NA	NA	NA	NA
MMP2	-0.24306	5.10826e-06	NA	NA	NA	NA	NA	NA	NA	NA	NA	NA
IVD	-0.538752	1.94766e-05	-0.537947	2.19607e-05	NA	NA	-0.329568	0.0326384	NA	NA	NA	NA
ID2	0.648712	0.000477931	0.706488	1.21631e-05	NA	NA	NA	NA	0.718209	5.78393e-06	NA	NA
HMGCL	0.503837	0.00258263	NA	NA	NA	NA	NA	NA	NA	NA	NA	NA
KIFC2	0.266661	0.0122026	NA	NA	NA	NA	NA	NA	NA	NA	NA	NA
BBS1	0.175905	0.0130255	NA	NA	NA	NA	NA	NA	NA	NA	NA	NA
ATP6V1H	0.148719	0.013598	NA	NA	NA	NA	NA	NA	NA	NA	NA	NA
SLC12A5	-0.172715	0.0137791	NA	NA	NA	NA	NA	NA	NA	NA	NA	NA
UBTF	0.440443	0.0303858	NA	NA	NA	NA	NA	NA	NA	NA	NA	NA
SRC	0.67075	0.0384499	NA	NA	NA	NA	NA	NA	NA	NA	NA	NA
SHANK1	0.240166	0.0423785	NA	NA	NA	NA	NA	NA	NA	NA	NA	NA
MPPED1	-0.240838	0.0425048	NA	NA	NA	NA	NA	NA	NA	NA	NA	NA
NEURL1B	-0.755893	0.0434859	NA	NA	NA	NA	NA	NA	NA	NA	NA	NA
KIF5A	0.382754	0.0455029	NA	NA	NA	NA	NA	NA	NA	NA	NA	NA
CNKSR3	NA	NA	-0.230611	3.13524e-08	NA	NA	NA	NA	NA	NA	NA	NA
SLC5A12	NA	NA	0.564345	8.79379e-07	NA	NA	NA	NA	NA	NA	NA	NA
PRSS8	NA	NA	0.248533	9.38584e-07	NA	NA	NA	NA	NA	NA	NA	NA
GLRX	NA	NA	0.310076	0.000449531	NA	NA	NA	NA	NA	NA	NA	NA
RPS9	NA	NA	-0.191676	0.00140852	NA	NA	NA	NA	NA	NA	NA	NA
ENSSSCG00000014565	NA	NA	0.374153	0.00388092	NA	NA	NA	NA	0.455935	5.48651e-08	NA	NA
ECHDC3	NA	NA	-0.503526	0.00660806	-0.226094	0.0270562	NA	NA	NA	NA	NA	NA
CIAO2B	NA	NA	0.260078	0.00693023	NA	NA	NA	NA	NA	NA	NA	NA
CXCL12	NA	NA	0.493095	0.00871638	NA	NA	NA	NA	NA	NA	NA	NA
IFITM1	NA	NA	0.618457	0.0162519	0.863688	0.00015907	NA	NA	0.500078	0.00385715	NA	NA
IGF2	NA	NA	-0.971422	0.0169305	-0.999762	0.0107524	NA	NA	NA	NA	NA	NA
SYTL3	NA	NA	0.154224	0.0209336	NA	NA	NA	NA	NA	NA	NA	NA
FADS2	NA	NA	-0.499471	0.0239204	NA	NA	NA	NA	NA	NA	NA	NA
SLC47A1	NA	NA	0.65852	0.0239204	NA	NA	NA	NA	NA	NA	NA	NA
PLPP3	NA	NA	-0.484685	0.0254481	NA	NA	NA	NA	NA	NA	NA	NA
EAF1	NA	NA	-0.498286	0.0426816	NA	NA	NA	NA	NA	NA	NA	NA
GLG1	NA	NA	0.203049	0.0452923	NA	NA	NA	NA	NA	NA	NA	NA
CES1	NA	NA	NA	NA	-0.648036	1.66781e-17	NA	NA	NA	NA	NA	NA
MAST2	NA	NA	NA	NA	0.323646	0.00876783	NA	NA	NA	NA	NA	NA
IYD	NA	NA	NA	NA	-0.415816	0.0458144	NA	NA	NA	NA	NA	NA
COL16A1	NA	NA	NA	NA	NA	NA	-0.218112	1.03606e-09	NA	NA	NA	NA
DPYSL5	NA	NA	NA	NA	NA	NA	-0.148276	0.0144112	NA	NA	NA	NA
ACTN1	NA	NA	NA	NA	NA	NA	-0.736471	0.0326384	NA	NA	NA	NA
CAPN5	NA	NA	NA	NA	NA	NA	0.268239	0.0326384	NA	NA	NA	NA
DYNLL2	NA	NA	NA	NA	NA	NA	1.11138	0.0326384	NA	NA	NA	NA
SPINDOC	NA	NA	NA	NA	NA	NA	0.138852	0.0326384	NA	NA	NA	NA
GCK	NA	NA	NA	NA	NA	NA	NA	NA	-0.191724	8.38023e-14	NA	NA
SHISAL1	NA	NA	NA	NA	NA	NA	NA	NA	0.328397	5.57723e-13	NA	NA
LMBR1L	NA	NA	NA	NA	NA	NA	NA	NA	-0.308908	0.0005166	NA	NA
EPB41L2	NA	NA	NA	NA	NA	NA	NA	NA	-0.193554	0.00227964	NA	NA
ENSSSCG00000001341	NA	NA	NA	NA	NA	NA	NA	NA	0.259504	0.00572739	NA	NA
SFRP1	NA	NA	NA	NA	NA	NA	NA	NA	-0.58399	0.00963763	NA	NA
FAH	NA	NA	NA	NA	NA	NA	NA	NA	0.251832	0.0133398	NA	NA
FRAS1	NA	NA	NA	NA	NA	NA	NA	NA	-0.226344	0.0133398	NA	NA
APCDD1	NA	NA	NA	NA	NA	NA	NA	NA	-0.189693	0.0220039	NA	NA
NOTCH3	NA	NA	NA	NA	NA	NA	NA	NA	0.65181	0.0246007	NA	NA
CPSF7	NA	NA	NA	NA	NA	NA	NA	NA	0.555458	0.04633	NA	NA
PPIF	NA	NA	NA	NA	NA	NA	NA	NA	NA	NA	0.439556	6.89154e-05
LONP2	NA	NA	NA	NA	NA	NA	NA	NA	NA	NA	-0.3512	0.00999199
