# Supplementary material for: Paternal genetic background orchestrates fetal development through tissue-specific cis-regulatory divergence
Source: iScience. 2026 Jul 13;29(8):116684. doi: 10.1016/j.isci.2026.116684 (PMC13382411; doi:10.1016/j.isci.2026.116684)
Supplement: Table S9. QTL interval size distribution and permutation test results [file mmc9.xlsx]

## Sheet: Sheet1
Table S9: QTL interval size distribution and permutation test results.
*Part A: QTL interval sizes per category; *Part B: Permutation test results for ASE‑QTL overlaps
	category	n_qtl	median_bp	mean_bp	IQR_bp	min_bp	max_bp
	Carcass	6460	11	15	0	5	24655
	Feed_Efficiency	988	11	11	0	5	150
	Growth	32620	11	74	0	5	811687
	Immune	849	11	17679	0	5	1000001
	Meat_Quality	6909	11	419	0	5	2816539
	Reproduction	5675	11	9851	0	1	2223688
	All QTLs	53501	11	1426	0	1	2816539
	backcross	tissue	n_ase_genes	observed_overlap	expected_overlap	fold_enrichment	p_value	p_adjusted
	F1_GL	Brain	335	130	95.76	1.36	0	0
	F1_Pi	Brain	271	94	73.88	1.27	0.0012	0.0016
	F1_GL	Kidney	381	168	120.38	1.4	0	0
	F1_Pi	Kidney	207	78	62.05	1.26	0.0037	0.00444
	F1_GL	Liver	159	56	37.94	1.48	0.0003	0.00045
	F1_Pi	Liver	100	35	24.68	1.42	0.0084	0.00916364
	F1_GL	Muscle	227	88	55.64	1.58	0	0
	F1_Pi	Muscle	134	61	42.39	1.44	0	0
	F1_GL	Ovary	265	116	80.53	1.44	0	0
	F1_Pi	Ovary	330	136	98.46	1.38	0	0
	F1_GL	Testis	301	117	87.38	1.34	0	0
	F1_Pi	Testis	207	78	63.77	1.22	0.0131	0.0131
