# Supplementary material for: Paternal genetic background orchestrates fetal development through tissue-specific cis-regulatory divergence
Source: iScience. 2026 Jul 13;29(8):116684. doi: 10.1016/j.isci.2026.116684 (PMC13382411; doi:10.1016/j.isci.2026.116684)
Supplement: Table S10. ASE gene-QTL overlap mapping [file mmc10.xlsx]

## Sheet: Sheet1
Table S10: ASE gene‑QTL overlap mapping.
		ASE-Genes	Tissue	Backcross	QTL-Category	Chr	Start	End
		VIM	Brain	F1 × GL	Reproduction	10	43517307	43526172
		ENSSSCG00000039658	Brain	F1 × GL	Reproduction	10	46935557	47223384
		ENSSSCG00000039658	Brain	F1 × GL	Carcass	10	46935557	47223384
		WDR37	Brain	F1 × GL	Carcass	10	68416090	68535143
		FAM124A	Brain	F1 × GL	Growth	11	16572295	16658162
		ATP8A2	Brain	F1 × GL	Growth	11	3278071	3793881
		ATP8A2	Brain	F1 × GL	Meat_Quality	11	3278071	3793881
		ATP8A2	Brain	F1 × GL	Carcass	11	3278071	3793881
		ATP8A2	Brain	F1 × GL	Reproduction	11	3278071	3793881
		FAAP100	Brain	F1 × GL	Growth	12	1288378	1297147
		MPP2	Brain	F1 × GL	Growth	12	19239668	19268011
		MSL1	Brain	F1 × GL	Reproduction	12	22224605	22237587
		MSL1	Brain	F1 × GL	Growth	12	22224605	22237587
		RBFOX3	Brain	F1 × GL	Growth	12	2710014	3137519
		TBCD	Brain	F1 × GL	Growth	12	327013	449557
		AP2B1	Brain	F1 × GL	Carcass	12	39787533	39940780
		NXN	Brain	F1 × GL	Meat_Quality	12	46909224	47075433
		NXN	Brain	F1 × GL	Carcass	12	46909224	47075433
		NXN	Brain	F1 × GL	Growth	12	46909224	47075433
		NXN	Brain	F1 × GL	Reproduction	12	46909224	47075433
		ENSSSCG00000037376	Brain	F1 × GL	Reproduction	12	4822059	4859627
		ENSSSCG00000037376	Brain	F1 × GL	Growth	12	4822059	4859627
		GAS7	Brain	F1 × GL	Meat_Quality	12	54752507	54973515
		GAS7	Brain	F1 × GL	Growth	12	54752507	54973515
		GAS7	Brain	F1 × GL	Carcass	12	54752507	54973515
		JPT1	Brain	F1 × GL	Carcass	12	6139428	6158450
		NARF	Brain	F1 × GL	Feed_Efficiency	12	632362	651817
		NARF	Brain	F1 × GL	Growth	12	632362	651817
		CDC42EP4	Brain	F1 × GL	Growth	12	7638085	7660188
		APP	Brain	F1 × GL	Reproduction	13	189434869	189716057
		ENSSSCG00000012088	Brain	F1 × GL	Reproduction	13	207801096	207818130
		TRAK1	Brain	F1 × GL	Carcass	13	25773981	25935828
		DPYSL2	Brain	F1 × GL	Reproduction	14	10427500	10545703
		DPYSL2	Brain	F1 × GL	Growth	14	10427500	10545703
		GOT1	Brain	F1 × GL	Growth	14	110608430	110635874
		GOT1	Brain	F1 × GL	Carcass	14	110608430	110635874
		LDB1	Brain	F1 × GL	Growth	14	113113177	113126819
		LDB1	Brain	F1 × GL	Carcass	14	113113177	113126819
		ACTR1A	Brain	F1 × GL	Growth	14	113480197	113498740
		ACTR1A	Brain	F1 × GL	Carcass	14	113480197	113498740
		XPNPEP1	Brain	F1 × GL	Growth	14	120315910	120367780
		TCF7L2	Brain	F1 × GL	Feed_Efficiency	14	123343694	123546417
		TCF7L2	Brain	F1 × GL	Growth	14	123343694	123546417
		TCF7L2	Brain	F1 × GL	Carcass	14	123343694	123546417
		GPR26	Brain	F1 × GL	Reproduction	14	133174633	133196805
		GPR26	Brain	F1 × GL	Growth	14	133174633	133196805
		FDFT1	Brain	F1 × GL	Reproduction	14	14967273	15104179
		FDFT1	Brain	F1 × GL	Growth	14	14967273	15104179
		MN1	Brain	F1 × GL	Growth	14	45096485	45140570
		MN1	Brain	F1 × GL	Immune	14	45096485	45140570
		SF3A1	Brain	F1 × GL	Immune	14	47312464	47335398
		TRIM67	Brain	F1 × GL	Meat_Quality	14	59260065	59303296
		TRIM67	Brain	F1 × GL	Carcass	14	59260065	59303296
		DNPEP	Brain	F1 × GL	Growth	15	121387736	121412752
		OBSL1	Brain	F1 × GL	Meat_Quality	15	121560007	121581710
		OBSL1	Brain	F1 × GL	Growth	15	121560007	121581710
		OBSL1	Brain	F1 × GL	Carcass	15	121560007	121581710
		MFF	Brain	F1 × GL	Reproduction	15	128768348	128799345
		DNER	Brain	F1 × GL	Growth	15	130414161	130754051
		DNER	Brain	F1 × GL	Reproduction	15	130414161	130754051
		ECEL1	Brain	F1 × GL	Reproduction	15	132931724	132997750
		KIF1A	Brain	F1 × GL	Growth	15	139610626	139694826
		CTNND2	Brain	F1 × GL	Reproduction	16	508634	1521611
		CTNND2	Brain	F1 × GL	Growth	16	508634	1521611
		CTNND2	Brain	F1 × GL	Carcass	16	508634	1521611
		CTNND2	Brain	F1 × GL	Meat_Quality	16	508634	1521611
		NEURL1B	Brain	F1 × GL	Meat_Quality	16	51536564	51581030
		NEURL1B	Brain	F1 × GL	Carcass	16	51536564	51581030
		SFRP1	Brain	F1 × GL	Meat_Quality	17	10436426	10489748
		SFRP1	Brain	F1 × GL	Carcass	17	10436426	10489748
		SFRP1	Brain	F1 × GL	Growth	17	10436426	10489748
		NAPB	Brain	F1 × GL	Reproduction	17	30359420	30396078
		SNPH	Brain	F1 × GL	Growth	17	33986512	34051943
		PTPRN2	Brain	F1 × GL	Growth	18	721131	1392870
		PTPRN2	Brain	F1 × GL	Feed_Efficiency	18	721131	1392870
		PTPRN2	Brain	F1 × GL	Reproduction	18	721131	1392870
		DPP6	Brain	F1 × GL	Growth	18	3148481	3905410
		DPP6	Brain	F1 × GL	Reproduction	18	3148481	3905410
		ENSSSCG00000016733	Brain	F1 × GL	Growth	18	50384976	50399855
		ABCB8	Brain	F1 × GL	Reproduction	18	6172416	6197260
		TLN2	Brain	F1 × GL	Growth	1	109208672	109680199
		TLN2	Brain	F1 × GL	Meat_Quality	1	109208672	109680199
		CORO2B	Brain	F1 × GL	Reproduction	1	166465953	166608367
		CORO2B	Brain	F1 × GL	Meat_Quality	1	166465953	166608367
		CORO2B	Brain	F1 × GL	Carcass	1	166465953	166608367
		CORO2B	Brain	F1 × GL	Growth	1	166465953	166608367
		APBA1	Brain	F1 × GL	Growth	1	222758508	222990335
		TNC	Brain	F1 × GL	Meat_Quality	1	255532449	255630377
		TNC	Brain	F1 × GL	Carcass	1	255532449	255630377
		TNC	Brain	F1 × GL	Reproduction	1	255532449	255630377
		TNC	Brain	F1 × GL	Growth	1	255532449	255630377
		MVB12B	Brain	F1 × GL	Growth	1	266933542	267105788
		STXBP1	Brain	F1 × GL	Carcass	1	268116118	268213921
		LRRC8A	Brain	F1 × GL	Reproduction	1	269209671	269238526
		ABL1	Brain	F1 × GL	Carcass	1	270761668	270906711
		ABL1	Brain	F1 × GL	Growth	1	270761668	270906711
		ABL1	Brain	F1 × GL	Meat_Quality	1	270761668	270906711
		ABL1	Brain	F1 × GL	Reproduction	1	270761668	270906711
		FIBCD1	Brain	F1 × GL	Carcass	1	270918249	270956350
		VAV2	Brain	F1 × GL	Feed_Efficiency	1	273303143	273476208
		BRD3	Brain	F1 × GL	Feed_Efficiency	1	273502320	273534361
		SYT7	Brain	F1 × GL	Growth	2	9947925	10012521
		DTX4	Brain	F1 × GL	Growth	2	12199229	12237615
		SERPING1	Brain	F1 × GL	Meat_Quality	2	13324158	13338663
		SERPING1	Brain	F1 × GL	Growth	2	13324158	13338663
		CXXC5	Brain	F1 × GL	Meat_Quality	2	141480395	141514324
		CXXC5	Brain	F1 × GL	Growth	2	141480395	141514324
		TSPAN18	Brain	F1 × GL	Carcass	2	17465632	17671594
		TSPAN18	Brain	F1 × GL	Growth	2	17465632	17671594
		COMMD9	Brain	F1 × GL	Carcass	2	24819567	24839078
		LRP5	Brain	F1 × GL	Growth	2	4533593	4653945
		LRP5	Brain	F1 × GL	Reproduction	2	4533593	4653945
		EIF4G2	Brain	F1 × GL	Carcass	2	48625268	48726768
		TNPO2	Brain	F1 × GL	Carcass	2	66271496	66288294
		TNPO2	Brain	F1 × GL	Growth	2	66271496	66288294
		DPF2	Brain	F1 × GL	Growth	2	6870331	6886467
		DPF2	Brain	F1 × GL	Meat_Quality	2	6870331	6886467
		CAPN1	Brain	F1 × GL	Meat_Quality	2	6997516	7081432
		MAPRE3	Brain	F1 × GL	Growth	3	112083266	112136054
		ODC1	Brain	F1 × GL	Reproduction	3	126078418	126132577
		RNF144A	Brain	F1 × GL	Reproduction	3	128747726	128805483
		METTL22	Brain	F1 × GL	Growth	3	34035899	34055465
		REEP1	Brain	F1 × GL	Growth	3	58435510	58558939
		TMEM130	Brain	F1 × GL	Growth	3	5887033	5903749
		CCT7	Brain	F1 × GL	Growth	3	69526534	69546548
		ENSSSCG00000047605	Brain	F1 × GL	Growth	4	128885715	128943092
		DERL1	Brain	F1 × GL	Feed_Efficiency	4	16310364	16346745
		TRAPPC9	Brain	F1 × GL	Immune	4	3065236	3533668
		TRAPPC9	Brain	F1 × GL	Growth	4	3065236	3533668
		TRAPPC9	Brain	F1 × GL	Carcass	4	3065236	3533668
		TRAPPC9	Brain	F1 × GL	Meat_Quality	4	3065236	3533668
		KHDRBS3	Brain	F1 × GL	Immune	4	6282075	6446390
		KHDRBS3	Brain	F1 × GL	Reproduction	4	6282075	6446390
		ATP6V1H	Brain	F1 × GL	Growth	4	77211526	77302162
		BCL9	Brain	F1 × GL	Meat_Quality	4	99970395	100058188
		SMARCD1	Brain	F1 × GL	Growth	5	15992459	16005778
		CS	Brain	F1 × GL	Growth	5	21666510	21700736
		CS	Brain	F1 × GL	Carcass	5	21666510	21700736
		ENSSSCG00000000405	Brain	F1 × GL	Growth	5	21984580	21992407
		ENSSSCG00000000405	Brain	F1 × GL	Carcass	5	21984580	21992407
		TTLL12	Brain	F1 × GL	Growth	5	5701583	5720724
		TPI1	Brain	F1 × GL	Growth	5	63837506	63843137
		CSDC2	Brain	F1 × GL	Meat_Quality	5	6975840	6988422
		EIF3L	Brain	F1 × GL	Growth	5	9968428	9996316
		EIF3L	Brain	F1 × GL	Reproduction	5	9968428	9996316
		CELF4	Brain	F1 × GL	Carcass	6	121066749	121381029
		CELF4	Brain	F1 × GL	Growth	6	121066749	121381029
		DHCR24	Brain	F1 × GL	Carcass	6	157483783	157579161
		DHCR24	Brain	F1 × GL	Growth	6	157483783	157579161
		LRP8	Brain	F1 × GL	Reproduction	6	158905460	158982873
		ENSSSCG00000002653	Brain	F1 × GL	Growth	6	1677133	1766849
		ENSSSCG00000002653	Brain	F1 × GL	Carcass	6	1677133	1766849
		ENSSSCG00000002653	Brain	F1 × GL	Meat_Quality	6	1677133	1766849
		CPNE2	Brain	F1 × GL	Meat_Quality	6	19046795	19098915
		MMP2	Brain	F1 × GL	Reproduction	6	30058594	30086982
		MMP2	Brain	F1 × GL	Carcass	6	30058594	30086982
		MMP2	Brain	F1 × GL	Meat_Quality	6	30058594	30086982
		MMP2	Brain	F1 × GL	Growth	6	30058594	30086982
		SLC8A2	Brain	F1 × GL	Carcass	6	53201484	53236367
		SLC8A2	Brain	F1 × GL	Meat_Quality	6	53201484	53236367
		RUVBL2	Brain	F1 × GL	Meat_Quality	6	54250515	54266893
		SNRNP70	Brain	F1 × GL	Meat_Quality	6	54288354	54304270
		MBOAT7	Brain	F1 × GL	Meat_Quality	6	55939450	55955739
		AURKAIP1	Brain	F1 × GL	Meat_Quality	6	63656119	63657472
		ENSSSCG00000003348	Brain	F1 × GL	Meat_Quality	6	63728325	63755163
		SKI	Brain	F1 × GL	Meat_Quality	6	64188029	64241556
		PRXL2B	Brain	F1 × GL	Meat_Quality	6	64432148	64435320
		PRXL2B	Brain	F1 × GL	Growth	6	64432148	64435320
		ENSSSCG00000033497	Brain	F1 × GL	Meat_Quality	6	68954771	69258631
		ENSSSCG00000003421	Brain	F1 × GL	Meat_Quality	6	71743261	71774223
		ENSSSCG00000003421	Brain	F1 × GL	Carcass	6	71743261	71774223
		CLCN6	Brain	F1 × GL	Meat_Quality	6	71881972	71916032
		CLCN6	Brain	F1 × GL	Carcass	6	71881972	71916032
		CLCN6	Brain	F1 × GL	Growth	6	71881972	71916032
		IGSF21	Brain	F1 × GL	Meat_Quality	6	76688272	76947293
		IGSF21	Brain	F1 × GL	Growth	6	76688272	76947293
		IGSF21	Brain	F1 × GL	Reproduction	6	76688272	76947293
		GRIK3	Brain	F1 × GL	Growth	6	92880301	93128582
		APCDD1	Brain	F1 × GL	Immune	6	97992228	98026768
		ITPK1	Brain	F1 × GL	Meat_Quality	7	114361968	114520793
		ITPK1	Brain	F1 × GL	Carcass	7	114361968	114520793
		ENSSSCG00000001341	Brain	F1 × GL	Growth	7	23004251	23015415
		EHMT2	Brain	F1 × GL	Carcass	7	23977683	23993478
		EHMT2	Brain	F1 × GL	Growth	7	23977683	23993478
		ILRUN	Brain	F1 × GL	Growth	7	30561749	30667146
		ILRUN	Brain	F1 × GL	Carcass	7	30561749	30667146
		MTCH1	Brain	F1 × GL	Growth	7	32617426	32635575
		CIB2	Brain	F1 × GL	Growth	7	47788791	47813400
		SALL2	Brain	F1 × GL	Growth	7	77638848	77654044
		ANXA5	Brain	F1 × GL	Carcass	8	102388103	102425750
		ANXA5	Brain	F1 × GL	Meat_Quality	8	102388103	102425750
		LRPAP1	Brain	F1 × GL	Carcass	8	2125405	2145647
		CPE	Brain	F1 × GL	Growth	8	43503667	43695628
		WFS1	Brain	F1 × GL	Reproduction	8	4362678	4385272
		WFS1	Brain	F1 × GL	Growth	8	4362678	4385272
		CRMP1	Brain	F1 × GL	Reproduction	8	4734200	4805645
		SCARB2	Brain	F1 × GL	Reproduction	8	71838788	71940607
		CAPN5	Brain	F1 × GL	Immune	9	11207835	11246711
		GAB2	Brain	F1 × GL	Immune	9	12656882	12851402
		GAB2	Brain	F1 × GL	Growth	9	12656882	12851402
		HIKESHI	Brain	F1 × GL	Meat_Quality	9	20181235	20280211
		NUMA1	Brain	F1 × GL	Immune	9	6591943	6662842
		NUMA1	Brain	F1 × GL	Carcass	9	6591943	6662842
		NUMA1	Brain	F1 × GL	Growth	9	6591943	6662842
		COL1A2	Brain	F1 × GL	Growth	9	74173931	74210398
		SLCO2B1	Brain	F1 × GL	Immune	9	9432674	9476674
		SLCO2B1	Brain	F1 × GL	Carcass	9	9432674	9476674
		ARRB1	Brain	F1 × GL	Immune	9	9513856	9597959
		ARRB1	Brain	F1 × GL	Carcass	9	9513856	9597959
		RPS3	Brain	F1 × GL	Immune	9	9616456	9630413
		MAP6	Brain	F1 × GL	Immune	9	9810926	9901494
		MAP6	Brain	F1 × GL	Carcass	9	9810926	9901494
		CCDC3	Brain	F1 × Pi	Growth	10	59052910	59144797
		CCDC3	Brain	F1 × Pi	Reproduction	10	59052910	59144797
		ITIH5	Brain	F1 × Pi	Feed_Efficiency	10	63688406	63767125
		ITIH5	Brain	F1 × Pi	Growth	10	63688406	63767125
		ITIH5	Brain	F1 × Pi	Reproduction	10	63688406	63767125
		STK24	Brain	F1 × Pi	Immune	11	67458351	67634349
		STK24	Brain	F1 × Pi	Growth	11	67458351	67634349
		UBAC2	Brain	F1 × Pi	Reproduction	11	68145101	68319939
		BAIAP2	Brain	F1 × Pi	Growth	12	1603538	1670076
		MPP2	Brain	F1 × Pi	Growth	12	19239668	19268011
		THRA	Brain	F1 × Pi	Reproduction	12	22270062	22296618
		THRA	Brain	F1 × Pi	Growth	12	22270062	22296618
		RBFOX3	Brain	F1 × Pi	Growth	12	2710014	3137519
		DOC2B	Brain	F1 × Pi	Reproduction	12	47529566	47562373
		ATP1B2	Brain	F1 × Pi	Growth	12	52925693	52932637
		STX8	Brain	F1 × Pi	Meat_Quality	12	54292084	54544918
		STX8	Brain	F1 × Pi	Carcass	12	54292084	54544918
		STX8	Brain	F1 × Pi	Growth	12	54292084	54544918
		DPYSL2	Brain	F1 × Pi	Reproduction	14	10427500	10545703
		DPYSL2	Brain	F1 × Pi	Growth	14	10427500	10545703
		SLIT1	Brain	F1 × Pi	Growth	14	108446003	108624305
		SLIT1	Brain	F1 × Pi	Carcass	14	108446003	108624305
		SLIT1	Brain	F1 × Pi	Immune	14	108446003	108624305
		EPHX2	Brain	F1 × Pi	Growth	14	11216977	11293412
		EPHX2	Brain	F1 × Pi	Reproduction	14	11216977	11293412
		ACTR1A	Brain	F1 × Pi	Growth	14	113480197	113498740
		ACTR1A	Brain	F1 × Pi	Carcass	14	113480197	113498740
		NEURL1	Brain	F1 × Pi	Growth	14	114436537	114516721
		NEURL1	Brain	F1 × Pi	Carcass	14	114436537	114516721
		NEURL1	Brain	F1 × Pi	Immune	14	114436537	114516721
		LHPP	Brain	F1 × Pi	Growth	14	133864048	133999174
		LHPP	Brain	F1 × Pi	Reproduction	14	133864048	133999174
		MN1	Brain	F1 × Pi	Growth	14	45096485	45140570
		MN1	Brain	F1 × Pi	Immune	14	45096485	45140570
		SF3A1	Brain	F1 × Pi	Immune	14	47312464	47335398
		NID1	Brain	F1 × Pi	Growth	14	55239652	55435207
		DNER	Brain	F1 × Pi	Growth	15	130414161	130754051
		DNER	Brain	F1 × Pi	Reproduction	15	130414161	130754051
		NGEF	Brain	F1 × Pi	Reproduction	15	133332718	133460166
		NGEF	Brain	F1 × Pi	Meat_Quality	15	133332718	133460166
		NGEF	Brain	F1 × Pi	Growth	15	133332718	133460166
		AGAP1	Brain	F1 × Pi	Reproduction	15	135441906	135993311
		AGAP1	Brain	F1 × Pi	Immune	15	135441906	135993311
		KIF1A	Brain	F1 × Pi	Growth	15	139610626	139694826
		MAP1B	Brain	F1 × Pi	Growth	16	48403526	48498896
		NEURL1B	Brain	F1 × Pi	Meat_Quality	16	51536564	51581030
		NEURL1B	Brain	F1 × Pi	Carcass	16	51536564	51581030
		WWC1	Brain	F1 × Pi	Reproduction	16	55418397	55595189
		EBF4	Brain	F1 × Pi	Immune	17	32874820	32944765
		RBCK1	Brain	F1 × Pi	Reproduction	17	34784016	34801231
		PTPRN2	Brain	F1 × Pi	Growth	18	721131	1392870
		PTPRN2	Brain	F1 × Pi	Feed_Efficiency	18	721131	1392870
		PTPRN2	Brain	F1 × Pi	Reproduction	18	721131	1392870
		ADCYAP1R1	Brain	F1 × Pi	Reproduction	18	41917402	41972301
		ABCB8	Brain	F1 × Pi	Reproduction	18	6172416	6197260
		RTN1	Brain	F1 × Pi	Growth	1	188704260	188926087
		TNC	Brain	F1 × Pi	Meat_Quality	1	255532449	255630377
		TNC	Brain	F1 × Pi	Carcass	1	255532449	255630377
		TNC	Brain	F1 × Pi	Reproduction	1	255532449	255630377
		TNC	Brain	F1 × Pi	Growth	1	255532449	255630377
		RPL35	Brain	F1 × Pi	Growth	1	265636637	265645348
		MVB12B	Brain	F1 × Pi	Growth	1	266933542	267105788
		STXBP1	Brain	F1 × Pi	Carcass	1	268116118	268213921
		DNM1	Brain	F1 × Pi	Reproduction	1	268653039	268702223
		NCS1	Brain	F1 × Pi	Reproduction	1	270274499	270334907
		FIBCD1	Brain	F1 × Pi	Carcass	1	270918249	270956350
		RAPGEF1	Brain	F1 × Pi	Reproduction	1	271494248	271600879
		NTNG2	Brain	F1 × Pi	Carcass	1	272011948	272077018
		NTNG2	Brain	F1 × Pi	Growth	1	272011948	272077018
		DTX4	Brain	F1 × Pi	Growth	2	12199229	12237615
		SPOCK1	Brain	F1 × Pi	Reproduction	2	139018179	139522591
		SPOCK1	Brain	F1 × Pi	Growth	2	139018179	139522591
		SPOCK1	Brain	F1 × Pi	Feed_Efficiency	2	139018179	139522591
		CXXC5	Brain	F1 × Pi	Meat_Quality	2	141480395	141514324
		CXXC5	Brain	F1 × Pi	Growth	2	141480395	141514324
		DPYSL3	Brain	F1 × Pi	Reproduction	2	148662050	148776619
		SYNPO	Brain	F1 × Pi	Reproduction	2	151585274	151632099
		ENSSSCG00000012886	Brain	F1 × Pi	Carcass	2	4682315	4695960
		GALNT18	Brain	F1 × Pi	Growth	2	47862863	48231106
		NDUFS8	Brain	F1 × Pi	Growth	2	4848599	4885860
		NDUFS8	Brain	F1 × Pi	Carcass	2	4848599	4885860
		ENSSSCG00000032003	Brain	F1 × Pi	Carcass	2	4975809	5009533
		ENSSSCG00000032003	Brain	F1 × Pi	Meat_Quality	2	4975809	5009533
		ENSSSCG00000032003	Brain	F1 × Pi	Growth	2	4975809	5009533
		FADS2	Brain	F1 × Pi	Growth	2	9629422	9666676
		PREB	Brain	F1 × Pi	Growth	3	111992391	112023505
		ENSSSCG00000008555	Brain	F1 × Pi	Growth	3	112006628	112020208
		MAPRE3	Brain	F1 × Pi	Growth	3	112083266	112136054
		KIF3C	Brain	F1 × Pi	Reproduction	3	112963492	113016950
		RNF144A	Brain	F1 × Pi	Reproduction	3	128747726	128805483
		GALNT17	Brain	F1 × Pi	Carcass	3	15026769	15450615
		GALNT17	Brain	F1 × Pi	Growth	3	15026769	15450615
		FOXK1	Brain	F1 × Pi	Growth	3	3556007	3621142
		WNK2	Brain	F1 × Pi	Growth	3	42711232	42837652
		TMEM130	Brain	F1 × Pi	Growth	3	5887033	5903749
		SYT11	Brain	F1 × Pi	Carcass	4	94139347	94163050
		RBFOX2	Brain	F1 × Pi	Reproduction	5	11633519	11905311
		SMARCD1	Brain	F1 × Pi	Growth	5	15992459	16005778
		CS	Brain	F1 × Pi	Growth	5	21666510	21700736
		CS	Brain	F1 × Pi	Carcass	5	21666510	21700736
		ARHGDIB	Brain	F1 × Pi	Meat_Quality	5	57576811	57598386
		SEPTIN3	Brain	F1 × Pi	Growth	5	6589864	6662432
		MICALL1	Brain	F1 × Pi	Growth	5	9924651	9956947
		MAST2	Brain	F1 × Pi	Growth	6	165406876	165594045
		ADGRG1	Brain	F1 × Pi	Reproduction	6	19527648	19570893
		KIFC3	Brain	F1 × Pi	Meat_Quality	6	19659987	19730359
		SLC8A2	Brain	F1 × Pi	Carcass	6	53201484	53236367
		SLC8A2	Brain	F1 × Pi	Meat_Quality	6	53201484	53236367
		SNRNP70	Brain	F1 × Pi	Meat_Quality	6	54288354	54304270
		AP2A1	Brain	F1 × Pi	Carcass	6	54786511	54823904
		AP2A1	Brain	F1 × Pi	Growth	6	54786511	54823904
		MBOAT7	Brain	F1 × Pi	Meat_Quality	6	55939450	55955739
		AURKAIP1	Brain	F1 × Pi	Meat_Quality	6	63656119	63657472
		CMIP	Brain	F1 × Pi	Carcass	6	6654388	6881662
		CMIP	Brain	F1 × Pi	Reproduction	6	6654388	6881662
		RCC2	Brain	F1 × Pi	Meat_Quality	6	75988271	76014160
		PINK1	Brain	F1 × Pi	Growth	6	78863190	78884644
		EPHB2	Brain	F1 × Pi	Carcass	6	80649143	80843567
		EPHB2	Brain	F1 × Pi	Reproduction	6	80649143	80843567
		ZNF362	Brain	F1 × Pi	Meat_Quality	6	89517154	89554930
		CYP46A1	Brain	F1 × Pi	Growth	7	120661111	120695019
		TUBB	Brain	F1 × Pi	Reproduction	7	23245743	23294218
		LINGO1	Brain	F1 × Pi	Growth	7	57684589	57890126
		SALL2	Brain	F1 × Pi	Growth	7	77638848	77654044
		RPS6KL1	Brain	F1 × Pi	Growth	7	98109892	98131874
		ENSSSCG00000040571	Brain	F1 × Pi	Meat_Quality	8	19701078	19714561
		LRPAP1	Brain	F1 × Pi	Carcass	8	2125405	2145647
		PPP2R2C	Brain	F1 × Pi	Carcass	8	4218823	4352040
		PPP2R2C	Brain	F1 × Pi	Reproduction	8	4218823	4352040
		GAB2	Brain	F1 × Pi	Immune	9	12656882	12851402
		GAB2	Brain	F1 × Pi	Growth	9	12656882	12851402
		FOLR1	Brain	F1 × Pi	Immune	9	6746007	6760433
		COL1A2	Brain	F1 × Pi	Growth	9	74173931	74210398
		SLCO2B1	Brain	F1 × Pi	Immune	9	9432674	9476674
		SLCO2B1	Brain	F1 × Pi	Carcass	9	9432674	9476674
		MAP6	Brain	F1 × Pi	Immune	9	9810926	9901494
		MAP6	Brain	F1 × Pi	Carcass	9	9810926	9901494
		NTRK2	Kidney	F1 × GL	Immune	10	30033379	30429882
		NTRK2	Kidney	F1 × GL	Reproduction	10	30033379	30429882
		NTRK2	Kidney	F1 × GL	Growth	10	30033379	30429882
		CUBN	Kidney	F1 × GL	Meat_Quality	10	43102946	43414613
		CUBN	Kidney	F1 × GL	Carcass	10	43102946	43414613
		CUBN	Kidney	F1 × GL	Growth	10	43102946	43414613
		CUBN	Kidney	F1 × GL	Reproduction	10	43102946	43414613
		VIM	Kidney	F1 × GL	Reproduction	10	43517307	43526172
		PTER	Kidney	F1 × GL	Meat_Quality	10	45361713	45440215
		PTER	Kidney	F1 × GL	Carcass	10	45361713	45440215
		ENSSSCG00000039658	Kidney	F1 × GL	Reproduction	10	46935557	47223384
		ENSSSCG00000039658	Kidney	F1 × GL	Carcass	10	46935557	47223384
		KIAA1217	Kidney	F1 × GL	Growth	10	50706711	51205618
		KIAA1217	Kidney	F1 × GL	Carcass	10	50706711	51205618
		KIAA1217	Kidney	F1 × GL	Reproduction	10	50706711	51205618
		RAB3GAP2	Kidney	F1 × GL	Growth	10	9734767	9828345
		MIPEP	Kidney	F1 × GL	Growth	11	2670000	2790733
		MIPEP	Kidney	F1 × GL	Reproduction	11	2670000	2790733
		MIPEP	Kidney	F1 × GL	Carcass	11	2670000	2790733
		ENSSSCG00000035992	Kidney	F1 × GL	Meat_Quality	11	6689806	6763269
		FARP1	Kidney	F1 × GL	Carcass	11	67144103	67457548
		FARP1	Kidney	F1 × GL	Growth	11	67144103	67457548
		FARP1	Kidney	F1 × GL	Reproduction	11	67144103	67457548
		FARP1	Kidney	F1 × GL	Meat_Quality	11	67144103	67457548
		STK24	Kidney	F1 × GL	Immune	11	67458351	67634349
		STK24	Kidney	F1 × GL	Growth	11	67458351	67634349
		GRTP1	Kidney	F1 × GL	Meat_Quality	11	78618702	78637472
		CALCOCO2	Kidney	F1 × GL	Meat_Quality	12	24867138	25088925
		CALCOCO2	Kidney	F1 × GL	Carcass	12	24867138	25088925
		CALCOCO2	Kidney	F1 × GL	Growth	12	24867138	25088925
		NME2	Kidney	F1 × GL	Reproduction	12	27439260	27445026
		SCPEP1	Kidney	F1 × GL	Meat_Quality	12	33265529	33299630
		SCPEP1	Kidney	F1 × GL	Carcass	12	33265529	33299630
		HNF1B	Kidney	F1 × GL	Immune	12	39143121	39313511
		NXN	Kidney	F1 × GL	Meat_Quality	12	46909224	47075433
		NXN	Kidney	F1 × GL	Carcass	12	46909224	47075433
		NXN	Kidney	F1 × GL	Growth	12	46909224	47075433
		NXN	Kidney	F1 × GL	Reproduction	12	46909224	47075433
		SLC47A1	Kidney	F1 × GL	Meat_Quality	12	60019208	60056939
		SLC47A1	Kidney	F1 × GL	Carcass	12	60019208	60056939
		SLC5A10	Kidney	F1 × GL	Meat_Quality	12	60281878	60396630
		SLC5A10	Kidney	F1 × GL	Reproduction	12	60281878	60396630
		MYLK	Kidney	F1 × GL	Reproduction	13	136508808	136809674
		IGSF11	Kidney	F1 × GL	Carcass	13	141093021	141289504
		ATP5PF	Kidney	F1 × GL	Reproduction	13	189278945	189290229
		APP	Kidney	F1 × GL	Reproduction	13	189434869	189716057
		KCNJ15	Kidney	F1 × GL	Reproduction	13	201894419	201939812
		TMPRSS2	Kidney	F1 × GL	Immune	13	204876561	204902561
		SUCLG2	Kidney	F1 × GL	Growth	13	48564073	49090468
		ZFYVE27	Kidney	F1 × GL	Growth	14	109088820	109163728
		ZFYVE27	Kidney	F1 × GL	Carcass	14	109088820	109163728
		GOT1	Kidney	F1 × GL	Growth	14	110608430	110635874
		GOT1	Kidney	F1 × GL	Carcass	14	110608430	110635874
		ENSSSCG00000010546	Kidney	F1 × GL	Growth	14	111234004	111301927
		ENSSSCG00000010546	Kidney	F1 × GL	Carcass	14	111234004	111301927
		PAX2	Kidney	F1 × GL	Growth	14	111834168	111914304
		PAX2	Kidney	F1 × GL	Carcass	14	111834168	111914304
		PAX2	Kidney	F1 × GL	Meat_Quality	14	111834168	111914304
		EPHX2	Kidney	F1 × GL	Growth	14	11216977	11293412
		EPHX2	Kidney	F1 × GL	Reproduction	14	11216977	11293412
		XPNPEP1	Kidney	F1 × GL	Growth	14	120315910	120367780
		WDR11	Kidney	F1 × GL	Carcass	14	130511592	130674541
		DOCK1	Kidney	F1 × GL	Immune	14	136257807	136741882
		DOCK1	Kidney	F1 × GL	Reproduction	14	136257807	136741882
		SF3A1	Kidney	F1 × GL	Immune	14	47312464	47335398
		SMTN	Kidney	F1 × GL	Growth	14	47879317	47902699
		SMTN	Kidney	F1 × GL	Carcass	14	47879317	47902699
		GALNT2	Kidney	F1 × GL	Meat_Quality	14	59961255	60141261
		GALNT2	Kidney	F1 × GL	Growth	14	59961255	60141261
		BMP1	Kidney	F1 × GL	Growth	14	6443912	6489064
		PBLD	Kidney	F1 × GL	Meat_Quality	14	71440778	71487480
		SGPL1	Kidney	F1 × GL	Growth	14	73723800	73781830
		LOXL2	Kidney	F1 × GL	Reproduction	14	7435863	7540704
		FN1	Kidney	F1 × GL	Immune	15	117658099	117731014
		PNKD	Kidney	F1 × GL	Meat_Quality	15	120345551	120413353
		PNKD	Kidney	F1 × GL	Growth	15	120345551	120413353
		DNPEP	Kidney	F1 × GL	Growth	15	121387736	121412752
		ENSSSCG00000016226	Kidney	F1 × GL	Growth	15	124472235	124554991
		COL4A3	Kidney	F1 × GL	Reproduction	15	128611866	128763122
		COL4A3	Kidney	F1 × GL	Immune	15	128611866	128763122
		MFF	Kidney	F1 × GL	Reproduction	15	128768348	128799345
		RAI14	Kidney	F1 × GL	Meat_Quality	16	20268793	20435846
		RAI14	Kidney	F1 × GL	Growth	16	20268793	20435846
		OXCT1	Kidney	F1 × GL	Meat_Quality	16	26512396	26659845
		OXCT1	Kidney	F1 × GL	Reproduction	16	26512396	26659845
		CMBL	Kidney	F1 × GL	Immune	16	72170885	72204364
		IDH3B	Kidney	F1 × GL	Carcass	17	32955101	32960106
		IDO2	Kidney	F1 × GL	Growth	17	9277069	9343749
		AKR1B1	Kidney	F1 × GL	Reproduction	18	14593548	14752310
		AKR1B1	Kidney	F1 × GL	Growth	18	14593548	14752310
		AKR1B1	Kidney	F1 × GL	Carcass	18	14593548	14752310
		CHCHD3	Kidney	F1 × GL	Growth	18	16052627	16350974
		HOXA10	Kidney	F1 × GL	Meat_Quality	18	45393712	45403257
		HOXA10	Kidney	F1 × GL	Carcass	18	45393712	45403257
		YKT6	Kidney	F1 × GL	Growth	18	50960110	50971384
		SUGCT	Kidney	F1 × GL	Reproduction	18	53639593	54283251
		SUGCT	Kidney	F1 × GL	Feed_Efficiency	18	53639593	54283251
		SUGCT	Kidney	F1 × GL	Growth	18	53639593	54283251
		CGNL1	Kidney	F1 × GL	Carcass	1	114424157	114598823
		CGNL1	Kidney	F1 × GL	Growth	1	114424157	114598823
		EHD4	Kidney	F1 × GL	Reproduction	1	129374613	129458686
		HACD3	Kidney	F1 × GL	Meat_Quality	1	163525934	163588798
		RAB32	Kidney	F1 × GL	Reproduction	1	18870875	19097892
		ENG	Kidney	F1 × GL	Reproduction	1	268306120	268343827
		ENG	Kidney	F1 × GL	Meat_Quality	1	268306120	268343827
		ENSSSCG00000005643	Kidney	F1 × GL	Reproduction	1	268702822	268721176
		ASS1	Kidney	F1 × GL	Growth	1	270531589	270586361
		ASS1	Kidney	F1 × GL	Feed_Efficiency	1	270531589	270586361
		ASS1	Kidney	F1 × GL	Carcass	1	270531589	270586361
		BRD3	Kidney	F1 × GL	Feed_Efficiency	1	273502320	273534361
		MAP7	Kidney	F1 × GL	Reproduction	1	27606036	27782747
		MAP7	Kidney	F1 × GL	Feed_Efficiency	1	27606036	27782747
		MAP7	Kidney	F1 × GL	Carcass	1	27606036	27782747
		VNN1	Kidney	F1 × GL	Reproduction	1	31000254	31059345
		EZR	Kidney	F1 × GL	Meat_Quality	1	8403453	8452750
		EZR	Kidney	F1 × GL	Carcass	1	8403453	8452750
		SYTL3	Kidney	F1 × GL	Carcass	1	8453283	8546530
		SYTL3	Kidney	F1 × GL	Growth	1	8453283	8546530
		HSD17B4	Kidney	F1 × GL	Carcass	2	123313448	123402731
		HSD17B4	Kidney	F1 × GL	Meat_Quality	2	123313448	123402731
		RNF14	Kidney	F1 × GL	Growth	2	143540855	143595609
		ENSSSCG00000014565	Kidney	F1 × GL	Carcass	2	37934	154734
		ENSSSCG00000014565	Kidney	F1 × GL	Growth	2	37934	154734
		ENSSSCG00000014565	Kidney	F1 × GL	Meat_Quality	2	37934	154734
		CTTN	Kidney	F1 × GL	Carcass	2	3031102	3060855
		CTTN	Kidney	F1 × GL	Reproduction	2	3031102	3060855
		CTTN	Kidney	F1 × GL	Growth	2	3031102	3060855
		EIF4G2	Kidney	F1 × GL	Carcass	2	48625268	48726768
		AP2A2	Kidney	F1 × GL	Reproduction	2	580173	628092
		PSMD13	Kidney	F1 × GL	Growth	2	54433	74836
		PSMD13	Kidney	F1 × GL	Carcass	2	54433	74836
		PSMD13	Kidney	F1 × GL	Meat_Quality	2	54433	74836
		DPF2	Kidney	F1 × GL	Growth	2	6870331	6886467
		DPF2	Kidney	F1 × GL	Meat_Quality	2	6870331	6886467
		LHFPL2	Kidney	F1 × GL	Reproduction	2	87322934	87498724
		LHFPL2	Kidney	F1 × GL	Growth	2	87322934	87498724
		ARSB	Kidney	F1 × GL	Reproduction	2	87614952	87828552
		ARSB	Kidney	F1 × GL	Growth	2	87614952	87828552
		ARSB	Kidney	F1 × GL	Carcass	2	87614952	87828552
		SLC3A2	Kidney	F1 × GL	Growth	2	8892089	8919072
		SLC3A2	Kidney	F1 × GL	Carcass	2	8892089	8919072
		FADS2	Kidney	F1 × GL	Growth	2	9629422	9666676
		LTBP1	Kidney	F1 × GL	Growth	3	106300750	106724934
		LTBP1	Kidney	F1 × GL	Carcass	3	106300750	106724934
		ZNF513	Kidney	F1 × GL	Growth	3	111766487	111778885
		HADHA	Kidney	F1 × GL	Meat_Quality	3	112752865	112797735
		TMEM248	Kidney	F1 × GL	Meat_Quality	3	16253018	16296834
		MVP	Kidney	F1 × GL	Immune	3	18052935	18081155
		ENSSSCG00000007858	Kidney	F1 × GL	Growth	3	25357824	25387817
		ABAT	Kidney	F1 × GL	Growth	3	33908965	34015469
		RNF216	Kidney	F1 × GL	Reproduction	3	4158448	4329386
		RNF216	Kidney	F1 × GL	Growth	3	4158448	4329386
		ENSSSCG00000039523	Kidney	F1 × GL	Growth	3	45842831	45888345
		SNRNP200	Kidney	F1 × GL	Growth	3	46929194	46960961
		ACTR1B	Kidney	F1 × GL	Growth	3	56610304	56620164
		ATP6V1B1	Kidney	F1 × GL	Growth	3	71560738	71591856
		DDAH1	Kidney	F1 × GL	Reproduction	4	130483878	130617531
		COL14A1	Kidney	F1 × GL	Carcass	4	18690197	19060783
		MAL2	Kidney	F1 × GL	Immune	4	19593536	19715182
		TPD52	Kidney	F1 × GL	Reproduction	4	56471804	56603617
		ST3GAL1	Kidney	F1 × GL	Reproduction	4	7814694	7909528
		ST3GAL1	Kidney	F1 × GL	Growth	4	7814694	7909528
		NDUFS2	Kidney	F1 × GL	Reproduction	4	89246960	89261687
		MEF2D	Kidney	F1 × GL	Meat_Quality	4	93581598	93651639
		ENSSSCG00000006621	Kidney	F1 × GL	Meat_Quality	4	97704813	97730076
		ENSSSCG00000006621	Kidney	F1 × GL	Carcass	4	97704813	97730076
		ACSS3	Kidney	F1 × GL	Growth	5	100270038	100429204
		PAWR	Kidney	F1 × GL	Growth	5	101692143	101797835
		PFDN5	Kidney	F1 × GL	Growth	5	18512719	18525877
		CS	Kidney	F1 × GL	Growth	5	21666510	21700736
		CS	Kidney	F1 × GL	Carcass	5	21666510	21700736
		ENSSSCG00000000405	Kidney	F1 × GL	Growth	5	21984580	21992407
		ENSSSCG00000000405	Kidney	F1 × GL	Carcass	5	21984580	21992407
		CERK	Kidney	F1 × GL	Growth	5	2818784	2870200
		FBLN1	Kidney	F1 × GL	Growth	5	3839501	3927183
		FBLN1	Kidney	F1 × GL	Carcass	5	3839501	3927183
		GLIPR1	Kidney	F1 × GL	Immune	5	38767111	38815616
		GLIPR1	Kidney	F1 × GL	Feed_Efficiency	5	38767111	38815616
		TTLL12	Kidney	F1 × GL	Growth	5	5701583	5720724
		CSDC2	Kidney	F1 × GL	Meat_Quality	5	6975840	6988422
		ACO2	Kidney	F1 × GL	Growth	5	7002124	7070999
		ACO2	Kidney	F1 × GL	Carcass	5	7002124	7070999
		PAH	Kidney	F1 × GL	Growth	5	81236096	81463452
		PAH	Kidney	F1 × GL	Reproduction	5	81236096	81463452
		MICALL1	Kidney	F1 × GL	Growth	5	9924651	9956947
		EIF3L	Kidney	F1 × GL	Growth	5	9968428	9996316
		EIF3L	Kidney	F1 × GL	Reproduction	5	9968428	9996316
		EFCAB7	Kidney	F1 × GL	Growth	6	148851184	148996849
		PATJ	Kidney	F1 × GL	Meat_Quality	6	150245497	150605544
		PATJ	Kidney	F1 × GL	Carcass	6	150245497	150605544
		DHCR24	Kidney	F1 × GL	Carcass	6	157483783	157579161
		DHCR24	Kidney	F1 × GL	Growth	6	157483783	157579161
		GPT2	Kidney	F1 × GL	Reproduction	6	37625105	37669669
		SNRNP70	Kidney	F1 × GL	Meat_Quality	6	54288354	54304270
		NOC2L	Kidney	F1 × GL	Growth	6	63308187	63340917
		AURKAIP1	Kidney	F1 × GL	Meat_Quality	6	63656119	63657472
		CCNL2	Kidney	F1 × GL	Meat_Quality	6	63659054	63668061
		ENSSSCG00000033497	Kidney	F1 × GL	Meat_Quality	6	68954771	69258631
		ALDH4A1	Kidney	F1 × GL	Growth	6	77373999	77393651
		PINK1	Kidney	F1 × GL	Growth	6	78863190	78884644
		FABP3	Kidney	F1 × GL	Meat_Quality	6	87942790	87951610
		FABP3	Kidney	F1 × GL	Carcass	6	87942790	87951610
		APCDD1	Kidney	F1 × GL	Immune	6	97992228	98026768
		LGMN	Kidney	F1 × GL	Carcass	7	114173693	114217103
		TPMT	Kidney	F1 × GL	Growth	7	13820866	13846012
		ABCF1	Kidney	F1 × GL	Growth	7	23126283	23143993
		EHMT2	Kidney	F1 × GL	Carcass	7	23977683	23993478
		EHMT2	Kidney	F1 × GL	Growth	7	23977683	23993478
		ENSSSCG00000001456	Kidney	F1 × GL	Growth	7	24951495	24995637
		TINAG	Kidney	F1 × GL	Growth	7	26446306	26522965
		TINAG	Kidney	F1 × GL	Carcass	7	26446306	26522965
		TINAG	Kidney	F1 × GL	Reproduction	7	26446306	26522965
		TINAG	Kidney	F1 × GL	Meat_Quality	7	26446306	26522965
		RGL2	Kidney	F1 × GL	Carcass	7	29645129	29663189
		ANKS1A	Kidney	F1 × GL	Growth	7	30812920	30995361
		ANKS1A	Kidney	F1 × GL	Carcass	7	30812920	30995361
		TEAD3	Kidney	F1 × GL	Growth	7	31336560	31361835
		MTCH1	Kidney	F1 × GL	Growth	7	32617426	32635575
		PKHD1	Kidney	F1 × GL	Growth	7	45447357	45925113
		PKHD1	Kidney	F1 × GL	Meat_Quality	7	45447357	45925113
		PKHD1	Kidney	F1 × GL	Reproduction	7	45447357	45925113
		PKHD1	Kidney	F1 × GL	Carcass	7	45447357	45925113
		FAH	Kidney	F1 × GL	Reproduction	7	49047983	49105598
		ARNT2	Kidney	F1 × GL	Growth	7	49258910	49450463
		ARNT2	Kidney	F1 × GL	Carcass	7	49258910	49450463
		NR2F2	Kidney	F1 × GL	Reproduction	7	83076144	83090536
		SUSD6	Kidney	F1 × GL	Reproduction	7	93253757	93344187
		SUSD6	Kidney	F1 × GL	Growth	7	93253757	93344187
		PAPLN	Kidney	F1 × GL	Growth	7	96586451	96625054
		TBC1D7	Kidney	F1 × GL	Growth	7	9685259	9708781
		TBC1D7	Kidney	F1 × GL	Reproduction	7	9685259	9708781
		ANXA5	Kidney	F1 × GL	Carcass	8	102388103	102425750
		ANXA5	Kidney	F1 × GL	Meat_Quality	8	102388103	102425750
		NPNT	Kidney	F1 × GL	Growth	8	115779839	115861463
		NPNT	Kidney	F1 × GL	Reproduction	8	115779839	115861463
		LDB2	Kidney	F1 × GL	Carcass	8	11641060	12037265
		LDB2	Kidney	F1 × GL	Growth	8	11641060	12037265
		LDB2	Kidney	F1 × GL	Immune	8	11641060	12037265
		LDB2	Kidney	F1 × GL	Reproduction	8	11641060	12037265
		SLC39A8	Kidney	F1 × GL	Growth	8	118605293	118684039
		SLC39A8	Kidney	F1 × GL	Reproduction	8	118605293	118684039
		GBA3	Kidney	F1 × GL	Growth	8	16897317	17137315
		LRPAP1	Kidney	F1 × GL	Carcass	8	2125405	2145647
		KDR	Kidney	F1 × GL	Growth	8	41809116	41856339
		KDR	Kidney	F1 × GL	Immune	8	41809116	41856339
		EVC	Kidney	F1 × GL	Growth	8	4809155	4891257
		SCARB2	Kidney	F1 × GL	Reproduction	8	71838788	71940607
		FRAS1	Kidney	F1 × GL	Reproduction	8	73502664	73958083
		FRAS1	Kidney	F1 × GL	Growth	8	73502664	73958083
		FRAS1	Kidney	F1 × GL	Carcass	8	73502664	73958083
		FRAS1	Kidney	F1 × GL	Meat_Quality	8	73502664	73958083
		COG5	Kidney	F1 × GL	Reproduction	9	106990573	107273607
		COG5	Kidney	F1 × GL	Growth	9	106990573	107273607
		AQP11	Kidney	F1 × GL	Immune	9	12065546	12078401
		PTPN14	Kidney	F1 × GL	Reproduction	9	129035739	129248578
		CD34	Kidney	F1 × GL	Carcass	9	134913121	134937762
		CD34	Kidney	F1 × GL	Growth	9	134913121	134937762
		SYTL2	Kidney	F1 × GL	Growth	9	19617291	19734636
		YAP1	Kidney	F1 × GL	Reproduction	9	32811416	32925603
		DDX6	Kidney	F1 × GL	Carcass	9	46025445	46063814
		SORL1	Kidney	F1 × GL	Carcass	9	48435016	48653655
		SORL1	Kidney	F1 × GL	Feed_Efficiency	9	48435016	48653655
		GRAMD1B	Kidney	F1 × GL	Growth	9	50258971	50509799
		GRAMD1B	Kidney	F1 × GL	Reproduction	9	50258971	50509799
		PGAP2	Kidney	F1 × GL	Immune	9	6291929	6319669
		PGAP2	Kidney	F1 × GL	Reproduction	9	6291929	6319669
		PGAP2	Kidney	F1 × GL	Growth	9	6291929	6319669
		NUMA1	Kidney	F1 × GL	Immune	9	6591943	6662842
		NUMA1	Kidney	F1 × GL	Carcass	9	6591943	6662842
		NUMA1	Kidney	F1 × GL	Growth	9	6591943	6662842
		COL1A2	Kidney	F1 × GL	Growth	9	74173931	74210398
		SERPINH1	Kidney	F1 × GL	Immune	9	9783036	9794483
		CUBN	Kidney	F1 × Pi	Meat_Quality	10	43102946	43414613
		CUBN	Kidney	F1 × Pi	Carcass	10	43102946	43414613
		CUBN	Kidney	F1 × Pi	Growth	10	43102946	43414613
		CUBN	Kidney	F1 × Pi	Reproduction	10	43102946	43414613
		PTER	Kidney	F1 × Pi	Meat_Quality	10	45361713	45440215
		PTER	Kidney	F1 × Pi	Carcass	10	45361713	45440215
		ENSSSCG00000039658	Kidney	F1 × Pi	Reproduction	10	46935557	47223384
		ENSSSCG00000039658	Kidney	F1 × Pi	Carcass	10	46935557	47223384
		KIAA1217	Kidney	F1 × Pi	Growth	10	50706711	51205618
		KIAA1217	Kidney	F1 × Pi	Carcass	10	50706711	51205618
		KIAA1217	Kidney	F1 × Pi	Reproduction	10	50706711	51205618
		PFKP	Kidney	F1 × Pi	Growth	10	67022652	67082451
		KCNJ16	Kidney	F1 × Pi	Carcass	12	10368378	10865310
		KCNJ16	Kidney	F1 × Pi	Growth	12	10368378	10865310
		ITGA3	Kidney	F1 × Pi	Growth	12	26234753	26271561
		ACSF2	Kidney	F1 × Pi	Growth	12	26713785	26765578
		NXN	Kidney	F1 × Pi	Meat_Quality	12	46909224	47075433
		NXN	Kidney	F1 × Pi	Carcass	12	46909224	47075433
		NXN	Kidney	F1 × Pi	Growth	12	46909224	47075433
		NXN	Kidney	F1 × Pi	Reproduction	12	46909224	47075433
		SPNS2	Kidney	F1 × Pi	Growth	12	50454026	50491171
		SLC47A1	Kidney	F1 × Pi	Meat_Quality	12	60019208	60056939
		SLC47A1	Kidney	F1 × Pi	Carcass	12	60019208	60056939
		NARF	Kidney	F1 × Pi	Feed_Efficiency	12	632362	651817
		NARF	Kidney	F1 × Pi	Growth	12	632362	651817
		ENSSSCG00000010546	Kidney	F1 × Pi	Growth	14	111234004	111301927
		ENSSSCG00000010546	Kidney	F1 × Pi	Carcass	14	111234004	111301927
		EPHX2	Kidney	F1 × Pi	Growth	14	11216977	11293412
		EPHX2	Kidney	F1 × Pi	Reproduction	14	11216977	11293412
		DHX32	Kidney	F1 × Pi	Growth	14	135139855	135197320
		DOCK1	Kidney	F1 × Pi	Immune	14	136257807	136741882
		DOCK1	Kidney	F1 × Pi	Reproduction	14	136257807	136741882
		SF3A1	Kidney	F1 × Pi	Immune	14	47312464	47335398
		SMTN	Kidney	F1 × Pi	Growth	14	47879317	47902699
		SMTN	Kidney	F1 × Pi	Carcass	14	47879317	47902699
		NID1	Kidney	F1 × Pi	Growth	14	55239652	55435207
		BMP1	Kidney	F1 × Pi	Growth	14	6443912	6489064
		TMEM72	Kidney	F1 × Pi	Meat_Quality	14	91144903	91169904
		TMEM72	Kidney	F1 × Pi	Carcass	14	91144903	91169904
		ACKR3	Kidney	F1 × Pi	Reproduction	15	136370530	136382559
		MYO7B	Kidney	F1 × Pi	Carcass	15	59709943	59803046
		C7	Kidney	F1 × Pi	Meat_Quality	16	25843101	25953574
		OXCT1	Kidney	F1 × Pi	Meat_Quality	16	26512396	26659845
		OXCT1	Kidney	F1 × Pi	Reproduction	16	26512396	26659845
		CGNL1	Kidney	F1 × Pi	Carcass	1	114424157	114598823
		CGNL1	Kidney	F1 × Pi	Growth	1	114424157	114598823
		CNKSR3	Kidney	F1 × Pi	Carcass	1	12297673	12395738
		MVB12B	Kidney	F1 × Pi	Growth	1	266933542	267105788
		PRRC2B	Kidney	F1 × Pi	Reproduction	1	271336821	271430936
		SGK1	Kidney	F1 × Pi	Growth	1	29625781	29753607
		IGF2R	Kidney	F1 × Pi	Growth	1	7368103	7472548
		IGF2R	Kidney	F1 × Pi	Reproduction	1	7368103	7472548
		EZR	Kidney	F1 × Pi	Meat_Quality	1	8403453	8452750
		EZR	Kidney	F1 × Pi	Carcass	1	8403453	8452750
		SNX9	Kidney	F1 × Pi	Reproduction	1	9130334	9239343
		SNX9	Kidney	F1 × Pi	Meat_Quality	1	9130334	9239343
		OSBP	Kidney	F1 × Pi	Growth	2	11875844	11911656
		HSD17B4	Kidney	F1 × Pi	Carcass	2	123313448	123402731
		HSD17B4	Kidney	F1 × Pi	Meat_Quality	2	123313448	123402731
		CXXC5	Kidney	F1 × Pi	Meat_Quality	2	141480395	141514324
		CXXC5	Kidney	F1 × Pi	Growth	2	141480395	141514324
		EIF4G2	Kidney	F1 × Pi	Carcass	2	48625268	48726768
		SPTBN2	Kidney	F1 × Pi	Reproduction	2	5695858	5739417
		ENSSSCG00000021891	Kidney	F1 × Pi	Reproduction	2	5874219	5883522
		EHD1	Kidney	F1 × Pi	Growth	2	7298259	7321577
		SDC1	Kidney	F1 × Pi	Growth	3	117987557	118011885
		RNF216	Kidney	F1 × Pi	Reproduction	3	4158448	4329386
		RNF216	Kidney	F1 × Pi	Growth	3	4158448	4329386
		SNRNP200	Kidney	F1 × Pi	Growth	3	46929194	46960961
		NCK2	Kidney	F1 × Pi	Growth	3	49063988	49198664
		NCK2	Kidney	F1 × Pi	Reproduction	3	49063988	49198664
		TMBIM6	Kidney	F1 × Pi	Reproduction	5	15674049	15723328
		LIMA1	Kidney	F1 × Pi	Growth	5	16074436	16177104
		CS	Kidney	F1 × Pi	Growth	5	21666510	21700736
		CS	Kidney	F1 × Pi	Carcass	5	21666510	21700736
		ATXN10	Kidney	F1 × Pi	Growth	5	3637076	3798230
		FBLN1	Kidney	F1 × Pi	Growth	5	3839501	3927183
		FBLN1	Kidney	F1 × Pi	Carcass	5	3839501	3927183
		CSDC2	Kidney	F1 × Pi	Meat_Quality	5	6975840	6988422
		DHCR24	Kidney	F1 × Pi	Carcass	6	157483783	157579161
		DHCR24	Kidney	F1 × Pi	Growth	6	157483783	157579161
		CYB5B	Kidney	F1 × Pi	Reproduction	6	17519289	17645386
		CYB5B	Kidney	F1 × Pi	Meat_Quality	6	17519289	17645386
		GPT2	Kidney	F1 × Pi	Reproduction	6	37625105	37669669
		SNRNP70	Kidney	F1 × Pi	Meat_Quality	6	54288354	54304270
		MXRA8	Kidney	F1 × Pi	Meat_Quality	6	63630937	63635457
		AURKAIP1	Kidney	F1 × Pi	Meat_Quality	6	63656119	63657472
		PINK1	Kidney	F1 × Pi	Growth	6	78863190	78884644
		APCDD1	Kidney	F1 × Pi	Immune	6	97992228	98026768
		PPT2	Kidney	F1 × Pi	Growth	7	24188030	24200704
		ENSSSCG00000001456	Kidney	F1 × Pi	Growth	7	24951495	24995637
		TINAG	Kidney	F1 × Pi	Growth	7	26446306	26522965
		TINAG	Kidney	F1 × Pi	Carcass	7	26446306	26522965
		TINAG	Kidney	F1 × Pi	Reproduction	7	26446306	26522965
		TINAG	Kidney	F1 × Pi	Meat_Quality	7	26446306	26522965
		ARNT2	Kidney	F1 × Pi	Growth	7	49258910	49450463
		ARNT2	Kidney	F1 × Pi	Carcass	7	49258910	49450463
		OXA1L	Kidney	F1 × Pi	Growth	7	76230997	76266413
		NEDD9	Kidney	F1 × Pi	Growth	7	7807044	8093553
		NEDD9	Kidney	F1 × Pi	Reproduction	7	7807044	8093553
		NR2F2	Kidney	F1 × Pi	Reproduction	7	83076144	83090536
		NPC2	Kidney	F1 × Pi	Reproduction	7	97730514	97740331
		NPC2	Kidney	F1 × Pi	Growth	7	97730514	97740331
		NPC2	Kidney	F1 × Pi	Carcass	7	97730514	97740331
		NPNT	Kidney	F1 × Pi	Growth	8	115779839	115861463
		NPNT	Kidney	F1 × Pi	Reproduction	8	115779839	115861463
		SLC39A8	Kidney	F1 × Pi	Growth	8	118605293	118684039
		SLC39A8	Kidney	F1 × Pi	Reproduction	8	118605293	118684039
		TBC1D1	Kidney	F1 × Pi	Reproduction	8	29370481	29593274
		TBC1D1	Kidney	F1 × Pi	Growth	8	29370481	29593274
		TBC1D1	Kidney	F1 × Pi	Feed_Efficiency	8	29370481	29593274
		RBM47	Kidney	F1 × Pi	Growth	8	31508508	31810359
		EVC	Kidney	F1 × Pi	Growth	8	4809155	4891257
		GC	Kidney	F1 × Pi	Growth	8	68326301	68360262
		GC	Kidney	F1 × Pi	Carcass	8	68326301	68360262
		GC	Kidney	F1 × Pi	Reproduction	8	68326301	68360262
		SCARB2	Kidney	F1 × Pi	Reproduction	8	71838788	71940607
		FRAS1	Kidney	F1 × Pi	Reproduction	8	73502664	73958083
		FRAS1	Kidney	F1 × Pi	Growth	8	73502664	73958083
		FRAS1	Kidney	F1 × Pi	Carcass	8	73502664	73958083
		FRAS1	Kidney	F1 × Pi	Meat_Quality	8	73502664	73958083
		PRCP	Kidney	F1 × Pi	Growth	9	17002699	17076284
		PICALM	Kidney	F1 × Pi	Growth	9	19835938	20104632
		FOLR1	Kidney	F1 × Pi	Immune	9	6746007	6760433
		COL1A2	Kidney	F1 × Pi	Growth	9	74173931	74210398
		SLC4A1	Liver	F1 × GL	Reproduction	12	18957805	18974216
		NME1	Liver	F1 × GL	Reproduction	12	27416337	27436160
		MRPS23	Liver	F1 × GL	Growth	12	34016994	34132840
		MRPS23	Liver	F1 × GL	Feed_Efficiency	12	34016994	34132840
		MPO	Liver	F1 × GL	Growth	12	34556408	34567904
		ASGR1	Liver	F1 × GL	Feed_Efficiency	12	52536738	52544996
		ATP5PF	Liver	F1 × GL	Reproduction	13	189278945	189290229
		ITIH4	Liver	F1 × GL	Reproduction	13	34915855	34948229
		AGTR1	Liver	F1 × GL	Carcass	13	88934868	88983131
		ENSSSCG00000010546	Liver	F1 × GL	Growth	14	111234004	111301927
		ENSSSCG00000010546	Liver	F1 × GL	Carcass	14	111234004	111301927
		ENSSSCG00000026302	Liver	F1 × GL	Growth	14	137266634	137295666
		ENSSSCG00000021767	Liver	F1 × GL	Reproduction	14	14577044	14597770
		CTSB	Liver	F1 × GL	Reproduction	14	15011711	15034737
		SF3A1	Liver	F1 × GL	Immune	14	47312464	47335398
		SPP2	Liver	F1 × GL	Reproduction	15	134282842	134306867
		LARP1	Liver	F1 × GL	Reproduction	16	68390875	68484918
		LARP1	Liver	F1 × GL	Meat_Quality	16	68390875	68484918
		ANK1	Liver	F1 × GL	Growth	17	10763876	10985191
		ANK1	Liver	F1 × GL	Reproduction	17	10763876	10985191
		HM13	Liver	F1 × GL	Growth	17	35248569	35288424
		PTI	Liver	F1 × GL	Carcass	17	47773060	47849344
		PCK1	Liver	F1 × GL	Growth	17	57930432	57938896
		AKR1D1	Liver	F1 × GL	Meat_Quality	18	11416068	11532728
		AKR1D1	Liver	F1 × GL	Carcass	18	11416068	11532728
		HIBADH	Liver	F1 × GL	Growth	18	44985425	45208347
		HIBADH	Liver	F1 × GL	Reproduction	18	44985425	45208347
		HSD17B4	Liver	F1 × GL	Carcass	2	123313448	123402731
		HSD17B4	Liver	F1 × GL	Meat_Quality	2	123313448	123402731
		DHCR7	Liver	F1 × GL	Reproduction	2	2377416	2391448
		EHD1	Liver	F1 × GL	Growth	2	7298259	7321577
		FAM178B	Liver	F1 × GL	Growth	3	56660429	56710156
		POLE4	Liver	F1 × GL	Growth	3	68033787	68117289
		ADD2	Liver	F1 × GL	Growth	3	71730002	71840862
		ADD2	Liver	F1 × GL	Feed_Efficiency	3	71730002	71840862
		TMPRSS6	Liver	F1 × GL	Growth	5	10663635	10705480
		TST	Liver	F1 × GL	Growth	5	10746890	10759623
		DNAJC22	Liver	F1 × GL	Reproduction	5	15322674	15335950
		NDUFA9	Liver	F1 × GL	Growth	5	65759160	65788646
		NDUFA9	Liver	F1 × GL	Carcass	5	65759160	65788646
		PAH	Liver	F1 × GL	Growth	5	81236096	81463452
		PAH	Liver	F1 × GL	Reproduction	5	81236096	81463452
		EIF3L	Liver	F1 × GL	Growth	5	9968428	9996316
		EIF3L	Liver	F1 × GL	Reproduction	5	9968428	9996316
		EFCAB7	Liver	F1 × GL	Growth	6	148851184	148996849
		DHCR24	Liver	F1 × GL	Carcass	6	157483783	157579161
		DHCR24	Liver	F1 × GL	Growth	6	157483783	157579161
		PRDX1	Liver	F1 × GL	Growth	6	165824520	165861442
		ENSSSCG00000038825	Liver	F1 × GL	Meat_Quality	6	56453731	56592351
		ENSSSCG00000038825	Liver	F1 × GL	Reproduction	6	56453731	56592351
		ENSSSCG00000038825	Liver	F1 × GL	Growth	6	56453731	56592351
		ENSSSCG00000038825	Liver	F1 × GL	Feed_Efficiency	6	56453731	56592351
		AURKAIP1	Liver	F1 × GL	Meat_Quality	6	63656119	63657472
		PINK1	Liver	F1 × GL	Growth	6	78863190	78884644
		LGMN	Liver	F1 × GL	Carcass	7	114173693	114217103
		SERPINA6	Liver	F1 × GL	Immune	7	115535694	115554570
		SERPINA6	Liver	F1 × GL	Growth	7	115535694	115554570
		SERPINA6	Liver	F1 × GL	Carcass	7	115535694	115554570
		H1-3	Liver	F1 × GL	Growth	7	20862942	20882693
		TRIM26	Liver	F1 × GL	Growth	7	22756345	22780174
		ENSSSCG00000001341	Liver	F1 × GL	Growth	7	23004251	23015415
		TUBB	Liver	F1 × GL	Reproduction	7	23245743	23294218
		DDX39B	Liver	F1 × GL	Growth	7	23658086	23673083
		MTCH1	Liver	F1 × GL	Growth	7	32617426	32635575
		MCM3	Liver	F1 × GL	Feed_Efficiency	7	46084661	46104375
		FAH	Liver	F1 × GL	Reproduction	7	49047983	49105598
		QDPR	Liver	F1 × GL	Meat_Quality	8	12335252	12549603
		QDPR	Liver	F1 × GL	Immune	8	12335252	12549603
		SCARB2	Liver	F1 × GL	Reproduction	8	71838788	71940607
		FGG	Liver	F1 × GL	Carcass	8	74553105	74686118
		FGG	Liver	F1 × GL	Growth	8	74553105	74686118
		NDUFC2	Liver	F1 × GL	Immune	9	12485167	12492504
		NDUFC2	Liver	F1 × GL	Growth	9	12485167	12492504
		FOLR1	Liver	F1 × GL	Immune	9	6746007	6760433
		COL1A2	Liver	F1 × GL	Growth	9	74173931	74210398
		SLCO2B1	Liver	F1 × GL	Immune	9	9432674	9476674
		SLCO2B1	Liver	F1 × GL	Carcass	9	9432674	9476674
		SLC4A1	Liver	F1 × Pi	Reproduction	12	18957805	18974216
		ACSF2	Liver	F1 × Pi	Growth	12	26713785	26765578
		MPO	Liver	F1 × Pi	Growth	12	34556408	34567904
		ASGR2	Liver	F1 × Pi	Growth	12	52461396	52506574
		ENSSSCG00000010546	Liver	F1 × Pi	Growth	14	111234004	111301927
		ENSSSCG00000010546	Liver	F1 × Pi	Carcass	14	111234004	111301927
		ENSSSCG00000026302	Liver	F1 × Pi	Growth	14	137266634	137295666
		SF3A1	Liver	F1 × Pi	Immune	14	47312464	47335398
		SMTN	Liver	F1 × Pi	Growth	14	47879317	47902699
		SMTN	Liver	F1 × Pi	Carcass	14	47879317	47902699
		NID1	Liver	F1 × Pi	Growth	14	55239652	55435207
		TSPAN15	Liver	F1 × Pi	Meat_Quality	14	72468914	72555082
		ANKH	Liver	F1 × Pi	Growth	16	4105165	4271171
		ANK1	Liver	F1 × Pi	Growth	17	10763876	10985191
		ANK1	Liver	F1 × Pi	Reproduction	17	10763876	10985191
		IDH3B	Liver	F1 × Pi	Carcass	17	32955101	32960106
		ENSSSCG00000004024	Liver	F1 × Pi	Reproduction	1	2144304	2164768
		TRMO	Liver	F1 × Pi	Reproduction	1	239768176	239842595
		BRD3	Liver	F1 × Pi	Feed_Efficiency	1	273502320	273534361
		HSD17B4	Liver	F1 × Pi	Carcass	2	123313448	123402731
		HSD17B4	Liver	F1 × Pi	Meat_Quality	2	123313448	123402731
		EHD1	Liver	F1 × Pi	Growth	2	7298259	7321577
		FADS2	Liver	F1 × Pi	Growth	2	9629422	9666676
		DDAH1	Liver	F1 × Pi	Reproduction	4	130483878	130617531
		ENSSSCG00000024402	Liver	F1 × Pi	Growth	5	62350218	62395230
		EFCAB7	Liver	F1 × Pi	Growth	6	148851184	148996849
		DHCR24	Liver	F1 × Pi	Carcass	6	157483783	157579161
		DHCR24	Liver	F1 × Pi	Growth	6	157483783	157579161
		MAST2	Liver	F1 × Pi	Growth	6	165406876	165594045
		LIG1	Liver	F1 × Pi	Meat_Quality	6	53620483	53686562
		LIG1	Liver	F1 × Pi	Carcass	6	53620483	53686562
		RCC2	Liver	F1 × Pi	Meat_Quality	6	75988271	76014160
		PINK1	Liver	F1 × Pi	Growth	6	78863190	78884644
		MAN1C1	Liver	F1 × Pi	Carcass	6	83089072	83228779
		MAN1C1	Liver	F1 × Pi	Meat_Quality	6	83089072	83228779
		MAN1C1	Liver	F1 × Pi	Reproduction	6	83089072	83228779
		MAN1C1	Liver	F1 × Pi	Growth	6	83089072	83228779
		SERPINA11	Liver	F1 × Pi	Immune	7	115666067	115682082
		RHAG	Liver	F1 × Pi	Growth	7	43703930	43730066
		GC	Liver	F1 × Pi	Growth	8	68326301	68360262
		GC	Liver	F1 × Pi	Carcass	8	68326301	68360262
		GC	Liver	F1 × Pi	Reproduction	8	68326301	68360262
		SCARB2	Liver	F1 × Pi	Reproduction	8	71838788	71940607
		SRPRA	Liver	F1 × Pi	Growth	9	53358531	53375548
		SRPRA	Liver	F1 × Pi	Reproduction	9	53358531	53375548
		COL1A2	Liver	F1 × Pi	Growth	9	74173931	74210398
		SLCO2B1	Liver	F1 × Pi	Immune	9	9432674	9476674
		SLCO2B1	Liver	F1 × Pi	Carcass	9	9432674	9476674
		PPP1R12B	Muscle	F1 × GL	Growth	10	24465041	24637360
		VIM	Muscle	F1 × GL	Reproduction	10	43517307	43526172
		FKBP10	Muscle	F1 × GL	Growth	12	20872155	20882644
		FKBP10	Muscle	F1 × GL	Meat_Quality	12	20872155	20882644
		NGFR	Muscle	F1 × GL	Growth	12	25699427	25720357
		NGFR	Muscle	F1 × GL	Carcass	12	25699427	25720357
		TBCD	Muscle	F1 × GL	Growth	12	327013	449557
		KSR1	Muscle	F1 × GL	Growth	12	43985740	44135833
		GAS7	Muscle	F1 × GL	Meat_Quality	12	54752507	54973515
		GAS7	Muscle	F1 × GL	Growth	12	54752507	54973515
		GAS7	Muscle	F1 × GL	Carcass	12	54752507	54973515
		GPRC5C	Muscle	F1 × GL	Reproduction	12	6694282	6716239
		FASN	Muscle	F1 × GL	Meat_Quality	12	920507	937559
		FASN	Muscle	F1 × GL	Carcass	12	920507	937559
		FASN	Muscle	F1 × GL	Growth	12	920507	937559
		FASN	Muscle	F1 × GL	Feed_Efficiency	12	920507	937559
		ATP5PF	Muscle	F1 × GL	Reproduction	13	189278945	189290229
		ENSSSCG00000012088	Muscle	F1 × GL	Reproduction	13	207801096	207818130
		COL18A1	Muscle	F1 × GL	Reproduction	13	207907857	207985181
		SF3A1	Muscle	F1 × GL	Immune	14	47312464	47335398
		GALNT2	Muscle	F1 × GL	Meat_Quality	14	59961255	60141261
		GALNT2	Muscle	F1 × GL	Growth	14	59961255	60141261
		LOXL2	Muscle	F1 × GL	Reproduction	14	7435863	7540704
		DNPEP	Muscle	F1 × GL	Growth	15	121387736	121412752
		COL6A3	Muscle	F1 × GL	Reproduction	15	137011433	137103709
		CCDC69	Muscle	F1 × GL	Growth	16	71778456	71821924
		ANK1	Muscle	F1 × GL	Growth	17	10763876	10985191
		ANK1	Muscle	F1 × GL	Reproduction	17	10763876	10985191
		IDH3B	Muscle	F1 × GL	Carcass	17	32955101	32960106
		YKT6	Muscle	F1 × GL	Growth	18	50960110	50971384
		IGDCC4	Muscle	F1 × GL	Carcass	1	163348790	163436063
		IGDCC4	Muscle	F1 × GL	Meat_Quality	1	163348790	163436063
		ENG	Muscle	F1 × GL	Reproduction	1	268306120	268343827
		ENG	Muscle	F1 × GL	Meat_Quality	1	268306120	268343827
		ST6GALNAC4	Muscle	F1 × GL	Reproduction	1	268391854	268402407
		BRD3	Muscle	F1 × GL	Feed_Efficiency	1	273502320	273534361
		FNDC1	Muscle	F1 × GL	Reproduction	1	8007001	8081817
		DTX4	Muscle	F1 × GL	Growth	2	12199229	12237615
		SERPING1	Muscle	F1 × GL	Meat_Quality	2	13324158	13338663
		SERPING1	Muscle	F1 × GL	Growth	2	13324158	13338663
		TGFBI	Muscle	F1 × GL	Growth	2	138191804	138225366
		TGFBI	Muscle	F1 × GL	Reproduction	2	138191804	138225366
		CTTN	Muscle	F1 × GL	Carcass	2	3031102	3060855
		CTTN	Muscle	F1 × GL	Reproduction	2	3031102	3060855
		CTTN	Muscle	F1 × GL	Growth	2	3031102	3060855
		AP2A2	Muscle	F1 × GL	Reproduction	2	580173	628092
		SIPA1	Muscle	F1 × GL	Reproduction	2	6606626	6618578
		DPF2	Muscle	F1 × GL	Growth	2	6870331	6886467
		DPF2	Muscle	F1 × GL	Meat_Quality	2	6870331	6886467
		CAPN1	Muscle	F1 × GL	Meat_Quality	2	6997516	7081432
		EHD1	Muscle	F1 × GL	Growth	2	7298259	7321577
		MACROD1	Muscle	F1 × GL	Growth	2	7939044	8087697
		MACROD1	Muscle	F1 × GL	Carcass	2	7939044	8087697
		N4BP3	Muscle	F1 × GL	Growth	2	80251238	80263919
		THBS4	Muscle	F1 × GL	Reproduction	2	88726687	88780756
		FADS2	Muscle	F1 × GL	Growth	2	9629422	9666676
		HADHA	Muscle	F1 × GL	Meat_Quality	3	112752865	112797735
		PHKG1	Muscle	F1 × GL	Meat_Quality	3	16822043	16834329
		PHKG1	Muscle	F1 × GL	Growth	3	16822043	16834329
		KAT8	Muscle	F1 × GL	Meat_Quality	3	17362267	17373110
		MVP	Muscle	F1 × GL	Immune	3	18052935	18081155
		ATP2A1	Muscle	F1 × GL	Reproduction	3	18547976	18568313
		ACTR1B	Muscle	F1 × GL	Growth	3	56610304	56620164
		POLE4	Muscle	F1 × GL	Growth	3	68033787	68117289
		PDE4DIP	Muscle	F1 × GL	Growth	4	100646938	100863250
		PDE4DIP	Muscle	F1 × GL	Carcass	4	100646938	100863250
		NDUFS2	Muscle	F1 × GL	Reproduction	4	89246960	89261687
		RBFOX2	Muscle	F1 × GL	Reproduction	5	11633519	11905311
		PFDN5	Muscle	F1 × GL	Growth	5	18512719	18525877
		ENSSSCG00000000405	Muscle	F1 × GL	Growth	5	21984580	21992407
		ENSSSCG00000000405	Muscle	F1 × GL	Carcass	5	21984580	21992407
		FBLN1	Muscle	F1 × GL	Growth	5	3839501	3927183
		FBLN1	Muscle	F1 × GL	Carcass	5	3839501	3927183
		TTLL12	Muscle	F1 × GL	Growth	5	5701583	5720724
		TPI1	Muscle	F1 × GL	Growth	5	63837506	63843137
		CSDC2	Muscle	F1 × GL	Meat_Quality	5	6975840	6988422
		MYBPC1	Muscle	F1 × GL	Growth	5	82557607	82696126
		PDGFB	Muscle	F1 × GL	Reproduction	5	8986461	9007446
		EIF3L	Muscle	F1 × GL	Growth	5	9968428	9996316
		EIF3L	Muscle	F1 × GL	Reproduction	5	9968428	9996316
		MYOM1	Muscle	F1 × GL	Growth	6	103451343	103597324
		DHCR24	Muscle	F1 × GL	Carcass	6	157483783	157579161
		DHCR24	Muscle	F1 × GL	Growth	6	157483783	157579161
		PRDX1	Muscle	F1 × GL	Growth	6	165824520	165861442
		MMP2	Muscle	F1 × GL	Reproduction	6	30058594	30086982
		MMP2	Muscle	F1 × GL	Carcass	6	30058594	30086982
		MMP2	Muscle	F1 × GL	Meat_Quality	6	30058594	30086982
		MMP2	Muscle	F1 × GL	Growth	6	30058594	30086982
		SNRNP70	Muscle	F1 × GL	Meat_Quality	6	54288354	54304270
		NOC2L	Muscle	F1 × GL	Growth	6	63308187	63340917
		PRXL2B	Muscle	F1 × GL	Meat_Quality	6	64432148	64435320
		PRXL2B	Muscle	F1 × GL	Growth	6	64432148	64435320
		MTHFR	Muscle	F1 × GL	Growth	6	71863636	71881820
		MTHFR	Muscle	F1 × GL	Carcass	6	71863636	71881820
		PLOD1	Muscle	F1 × GL	Growth	6	71988459	72021804
		PLOD1	Muscle	F1 × GL	Meat_Quality	6	71988459	72021804
		PLOD1	Muscle	F1 × GL	Carcass	6	71988459	72021804
		NKAIN1	Muscle	F1 × GL	Meat_Quality	6	87775192	87825781
		COL16A1	Muscle	F1 × GL	Immune	6	88177831	88242747
		LGMN	Muscle	F1 × GL	Carcass	7	114173693	114217103
		ENSSSCG00000001341	Muscle	F1 × GL	Growth	7	23004251	23015415
		ENSSSCG00000001456	Muscle	F1 × GL	Growth	7	24951495	24995637
		COL11A2	Muscle	F1 × GL	Growth	7	25204496	25234888
		COL21A1	Muscle	F1 × GL	Growth	7	29415089	29609037
		COL21A1	Muscle	F1 × GL	Carcass	7	29415089	29609037
		COL21A1	Muscle	F1 × GL	Reproduction	7	29415089	29609037
		KIFC1	Muscle	F1 × GL	Growth	7	29694788	29713690
		KIFC1	Muscle	F1 × GL	Carcass	7	29694788	29713690
		CCDC167	Muscle	F1 × GL	Growth	7	33056699	33085750
		MYH7	Muscle	F1 × GL	Reproduction	7	75650445	75709232
		SPTB	Muscle	F1 × GL	Reproduction	7	88812715	88954306
		GALNT16	Muscle	F1 × GL	Reproduction	7	92929069	93041442
		GALNT16	Muscle	F1 × GL	Carcass	7	92929069	93041442
		ANXA5	Muscle	F1 × GL	Carcass	8	102388103	102425750
		ANXA5	Muscle	F1 × GL	Meat_Quality	8	102388103	102425750
		QDPR	Muscle	F1 × GL	Meat_Quality	8	12335252	12549603
		QDPR	Muscle	F1 × GL	Immune	8	12335252	12549603
		LRPAP1	Muscle	F1 × GL	Carcass	8	2125405	2145647
		WFS1	Muscle	F1 × GL	Reproduction	8	4362678	4385272
		WFS1	Muscle	F1 × GL	Growth	8	4362678	4385272
		CAPN5	Muscle	F1 × GL	Immune	9	11207835	11246711
		NDUFC2	Muscle	F1 × GL	Immune	9	12485167	12492504
		NDUFC2	Muscle	F1 × GL	Growth	9	12485167	12492504
		C1orf74	Muscle	F1 × GL	Growth	9	133187740	133253072
		FOLR1	Muscle	F1 × GL	Immune	9	6746007	6760433
		COL1A2	Muscle	F1 × GL	Growth	9	74173931	74210398
		CAPN2	Muscle	F1 × Pi	Growth	10	19758762	19851989
		SVIL	Muscle	F1 × Pi	Growth	10	41177977	41462766
		ITIH5	Muscle	F1 × Pi	Feed_Efficiency	10	63688406	63767125
		ITIH5	Muscle	F1 × Pi	Growth	10	63688406	63767125
		ITIH5	Muscle	F1 × Pi	Reproduction	10	63688406	63767125
		MRC2	Muscle	F1 × Pi	Growth	12	16059778	16119702
		MRC2	Muscle	F1 × Pi	Immune	12	16059778	16119702
		MRC2	Muscle	F1 × Pi	Carcass	12	16059778	16119702
		MYL4	Muscle	F1 × Pi	Growth	12	16775471	16792213
		MYL4	Muscle	F1 × Pi	Immune	12	16775471	16792213
		ENSSSCG00000017164	Muscle	F1 × Pi	Meat_Quality	12	3254493	3300835
		ENSSSCG00000017164	Muscle	F1 × Pi	Carcass	12	3254493	3300835
		ENSSSCG00000017164	Muscle	F1 × Pi	Growth	12	3254493	3300835
		SCPEP1	Muscle	F1 × Pi	Meat_Quality	12	33265529	33299630
		SCPEP1	Muscle	F1 × Pi	Carcass	12	33265529	33299630
		UNC45B	Muscle	F1 × Pi	Reproduction	12	39994190	40031349
		UNC45B	Muscle	F1 × Pi	Growth	12	39994190	40031349
		STX8	Muscle	F1 × Pi	Meat_Quality	12	54292084	54544918
		STX8	Muscle	F1 × Pi	Carcass	12	54292084	54544918
		STX8	Muscle	F1 × Pi	Growth	12	54292084	54544918
		DHRS7C	Muscle	F1 × Pi	Growth	12	54639773	54661662
		MYH3	Muscle	F1 × Pi	Meat_Quality	12	55347087	55375353
		MYH3	Muscle	F1 × Pi	Growth	12	55347087	55375353
		MYH3	Muscle	F1 × Pi	Carcass	12	55347087	55375353
		MED9	Muscle	F1 × Pi	Growth	12	60906718	60933945
		NARF	Muscle	F1 × Pi	Feed_Efficiency	12	632362	651817
		NARF	Muscle	F1 × Pi	Growth	12	632362	651817
		COL18A1	Muscle	F1 × Pi	Reproduction	13	207907857	207985181
		ACTR1A	Muscle	F1 × Pi	Growth	14	113480197	113498740
		ACTR1A	Muscle	F1 × Pi	Carcass	14	113480197	113498740
		SF3A1	Muscle	F1 × Pi	Immune	14	47312464	47335398
		NID1	Muscle	F1 × Pi	Growth	14	55239652	55435207
		LOXL2	Muscle	F1 × Pi	Reproduction	14	7435863	7540704
		AGAP1	Muscle	F1 × Pi	Reproduction	15	135441906	135993311
		AGAP1	Muscle	F1 × Pi	Immune	15	135441906	135993311
		MYBL2	Muscle	F1 × Pi	Growth	17	46256257	46287929
		TLN2	Muscle	F1 × Pi	Growth	1	109208672	109680199
		TLN2	Muscle	F1 × Pi	Meat_Quality	1	109208672	109680199
		ENSSSCG00000004082	Muscle	F1 × Pi	Growth	1	14028858	14201706
		IGDCC4	Muscle	F1 × Pi	Carcass	1	163348790	163436063
		IGDCC4	Muscle	F1 × Pi	Meat_Quality	1	163348790	163436063
		TNC	Muscle	F1 × Pi	Meat_Quality	1	255532449	255630377
		TNC	Muscle	F1 × Pi	Carcass	1	255532449	255630377
		TNC	Muscle	F1 × Pi	Reproduction	1	255532449	255630377
		TNC	Muscle	F1 × Pi	Growth	1	255532449	255630377
		NEK6	Muscle	F1 × Pi	Growth	1	265077588	265176903
		OLFML2A	Muscle	F1 × Pi	Carcass	1	265577114	265604502
		RPL35	Muscle	F1 × Pi	Growth	1	265636637	265645348
		MVB12B	Muscle	F1 × Pi	Growth	1	266933542	267105788
		SPTAN1	Muscle	F1 × Pi	Reproduction	1	268936025	269002261
		EZR	Muscle	F1 × Pi	Meat_Quality	1	8403453	8452750
		EZR	Muscle	F1 × Pi	Carcass	1	8403453	8452750
		DPYSL3	Muscle	F1 × Pi	Reproduction	2	148662050	148776619
		ABLIM3	Muscle	F1 × Pi	Meat_Quality	2	150260217	150423211
		ABLIM3	Muscle	F1 × Pi	Carcass	2	150260217	150423211
		PAMR1	Muscle	F1 × Pi	Carcass	2	25423361	25591617
		LRP5	Muscle	F1 × Pi	Growth	2	4533593	4653945
		LRP5	Muscle	F1 × Pi	Reproduction	2	4533593	4653945
		ENSSSCG00000032003	Muscle	F1 × Pi	Carcass	2	4975809	5009533
		ENSSSCG00000032003	Muscle	F1 × Pi	Meat_Quality	2	4975809	5009533
		ENSSSCG00000032003	Muscle	F1 × Pi	Growth	2	4975809	5009533
		ADAMTS2	Muscle	F1 × Pi	Carcass	2	79182971	79406873
		ADAMTS2	Muscle	F1 × Pi	Growth	2	79182971	79406873
		ADAMTS2	Muscle	F1 × Pi	Meat_Quality	2	79182971	79406873
		THBS4	Muscle	F1 × Pi	Reproduction	2	88726687	88780756
		MAPRE3	Muscle	F1 × Pi	Growth	3	112083266	112136054
		SDC1	Muscle	F1 × Pi	Growth	3	117987557	118011885
		ATP2A1	Muscle	F1 × Pi	Reproduction	3	18547976	18568313
		NCK2	Muscle	F1 × Pi	Growth	3	49063988	49198664
		NCK2	Muscle	F1 × Pi	Reproduction	3	49063988	49198664
		PTGFRN	Muscle	F1 × Pi	Carcass	4	103745181	103793138
		DDAH1	Muscle	F1 × Pi	Reproduction	4	130483878	130617531
		RBFOX2	Muscle	F1 × Pi	Reproduction	5	11633519	11905311
		CS	Muscle	F1 × Pi	Growth	5	21666510	21700736
		CS	Muscle	F1 × Pi	Carcass	5	21666510	21700736
		TEAD4	Muscle	F1 × Pi	Growth	5	67118289	67194343
		MYBPC1	Muscle	F1 × Pi	Growth	5	82557607	82696126
		MICALL1	Muscle	F1 × Pi	Growth	5	9924651	9956947
		MYOM1	Muscle	F1 × Pi	Growth	6	103451343	103597324
		EFCAB7	Muscle	F1 × Pi	Growth	6	148851184	148996849
		CDH5	Muscle	F1 × Pi	Reproduction	6	27108609	27142180
		CDH5	Muscle	F1 × Pi	Growth	6	27108609	27142180
		RPS16	Muscle	F1 × Pi	Growth	6	48085672	48088431
		SNRNP70	Muscle	F1 × Pi	Meat_Quality	6	54288354	54304270
		MXRA8	Muscle	F1 × Pi	Meat_Quality	6	63630937	63635457
		COL16A1	Muscle	F1 × Pi	Immune	6	88177831	88242747
		ENSSSCG00000001456	Muscle	F1 × Pi	Growth	7	24951495	24995637
		COL21A1	Muscle	F1 × Pi	Growth	7	29415089	29609037
		COL21A1	Muscle	F1 × Pi	Carcass	7	29415089	29609037
		COL21A1	Muscle	F1 × Pi	Reproduction	7	29415089	29609037
		SPTB	Muscle	F1 × Pi	Reproduction	7	88812715	88954306
		ACTN1	Muscle	F1 × Pi	Growth	7	92550007	92644842
		COL1A2	Muscle	F1 × Pi	Growth	9	74173931	74210398
		P4HA3	Muscle	F1 × Pi	Reproduction	9	8627412	8667774
		DESI2	Ovary	F1 × GL	Growth	10	17365665	17416639
		PHYH	Ovary	F1 × GL	Reproduction	10	48404293	48423978
		KIAA1217	Ovary	F1 × GL	Growth	10	50706711	51205618
		KIAA1217	Ovary	F1 × GL	Carcass	10	50706711	51205618
		KIAA1217	Ovary	F1 × GL	Reproduction	10	50706711	51205618
		POSTN	Ovary	F1 × GL	Growth	11	13182272	13259019
		EBPL	Ovary	F1 × GL	Growth	11	18040010	18087644
		RCBTB1	Ovary	F1 × GL	Growth	11	18040110	18197751
		STK24	Ovary	F1 × GL	Immune	11	67458351	67634349
		STK24	Ovary	F1 × GL	Growth	11	67458351	67634349
		TEX2	Ovary	F1 × GL	Meat_Quality	12	14764508	14869217
		MRC2	Ovary	F1 × GL	Growth	12	16059778	16119702
		MRC2	Ovary	F1 × GL	Immune	12	16059778	16119702
		MRC2	Ovary	F1 × GL	Carcass	12	16059778	16119702
		MSL1	Ovary	F1 × GL	Reproduction	12	22224605	22237587
		MSL1	Ovary	F1 × GL	Growth	12	22224605	22237587
		PSMD3	Ovary	F1 × GL	Reproduction	12	22344751	22360744
		NGFR	Ovary	F1 × GL	Growth	12	25699427	25720357
		NGFR	Ovary	F1 × GL	Carcass	12	25699427	25720357
		CACNA1G	Ovary	F1 × GL	Growth	12	26844079	26912054
		CACNA1G	Ovary	F1 × GL	Reproduction	12	26844079	26912054
		AATF	Ovary	F1 × GL	Carcass	12	38461797	38585132
		AATF	Ovary	F1 × GL	Growth	12	38461797	38585132
		ACACA	Ovary	F1 × GL	Growth	12	38581449	38875134
		ACACA	Ovary	F1 × GL	Carcass	12	38581449	38875134
		ACACA	Ovary	F1 × GL	Reproduction	12	38581449	38875134
		ACACA	Ovary	F1 × GL	Meat_Quality	12	38581449	38875134
		ACACA	Ovary	F1 × GL	Feed_Efficiency	12	38581449	38875134
		NDEL1	Ovary	F1 × GL	Growth	12	53547009	53642406
		NDEL1	Ovary	F1 × GL	Reproduction	12	53547009	53642406
		NDEL1	Ovary	F1 × GL	Meat_Quality	12	53547009	53642406
		NDEL1	Ovary	F1 × GL	Carcass	12	53547009	53642406
		ENSSSCG00000012088	Ovary	F1 × GL	Reproduction	13	207801096	207818130
		CRTAC1	Ovary	F1 × GL	Reproduction	14	109219683	109390692
		CRTAC1	Ovary	F1 × GL	Meat_Quality	14	109219683	109390692
		CRTAC1	Ovary	F1 × GL	Growth	14	109219683	109390692
		CRTAC1	Ovary	F1 × GL	Carcass	14	109219683	109390692
		HPS1	Ovary	F1 × GL	Growth	14	109730594	109755213
		XPNPEP1	Ovary	F1 × GL	Growth	14	120315910	120367780
		ENSSSCG00000010719	Ovary	F1 × GL	Reproduction	14	132482973	132495352
		DOCK1	Ovary	F1 × GL	Immune	14	136257807	136741882
		DOCK1	Ovary	F1 × GL	Reproduction	14	136257807	136741882
		ENSSSCG00000026302	Ovary	F1 × GL	Growth	14	137266634	137295666
		SF3A1	Ovary	F1 × GL	Immune	14	47312464	47335398
		SMTN	Ovary	F1 × GL	Growth	14	47879317	47902699
		SMTN	Ovary	F1 × GL	Carcass	14	47879317	47902699
		BMP1	Ovary	F1 × GL	Growth	14	6443912	6489064
		LOXL2	Ovary	F1 × GL	Reproduction	14	7435863	7540704
		DNER	Ovary	F1 × GL	Growth	15	130414161	130754051
		DNER	Ovary	F1 × GL	Reproduction	15	130414161	130754051
		RAI14	Ovary	F1 × GL	Meat_Quality	16	20268793	20435846
		RAI14	Ovary	F1 × GL	Growth	16	20268793	20435846
		EGFLAM	Ovary	F1 × GL	Growth	16	23403357	23606925
		MYO10	Ovary	F1 × GL	Reproduction	16	5907116	6145442
		SFRP1	Ovary	F1 × GL	Meat_Quality	17	10436426	10489748
		SFRP1	Ovary	F1 × GL	Carcass	17	10436426	10489748
		SFRP1	Ovary	F1 × GL	Growth	17	10436426	10489748
		PYGB	Ovary	F1 × GL	Growth	17	30940452	30995695
		ITPA	Ovary	F1 × GL	Growth	17	32455459	32474786
		LZTS3	Ovary	F1 × GL	Growth	17	32508705	32518524
		CADPS2	Ovary	F1 × GL	Growth	18	24372544	24867284
		CADPS2	Ovary	F1 × GL	Meat_Quality	18	24372544	24867284
		CADPS2	Ovary	F1 × GL	Carcass	18	24372544	24867284
		CADPS2	Ovary	F1 × GL	Feed_Efficiency	18	24372544	24867284
		ARMH4	Ovary	F1 × GL	Growth	1	187103809	187259015
		TLE1	Ovary	F1 × GL	Growth	1	234277843	234370593
		CDK5RAP2	Ovary	F1 × GL	Growth	1	260467159	260635443
		CDK5RAP2	Ovary	F1 × GL	Carcass	1	260467159	260635443
		ENG	Ovary	F1 × GL	Reproduction	1	268306120	268343827
		ENG	Ovary	F1 × GL	Meat_Quality	1	268306120	268343827
		NUP214	Ovary	F1 × GL	Immune	1	271103833	271210290
		TSC1	Ovary	F1 × GL	Growth	1	272636532	272685952
		RXRA	Ovary	F1 × GL	Reproduction	1	273705503	273797622
		PGGHG	Ovary	F1 × GL	Carcass	2	99254	105655
		CPSF7	Ovary	F1 × GL	Growth	2	10087632	10115738
		PPIC	Ovary	F1 × GL	Carcass	2	126521366	126547770
		TMX2	Ovary	F1 × GL	Growth	2	13230468	13241113
		SERPING1	Ovary	F1 × GL	Meat_Quality	2	13324158	13338663
		SERPING1	Ovary	F1 × GL	Growth	2	13324158	13338663
		ENSSSCG00000014565	Ovary	F1 × GL	Carcass	2	37934	154734
		ENSSSCG00000014565	Ovary	F1 × GL	Growth	2	37934	154734
		ENSSSCG00000014565	Ovary	F1 × GL	Meat_Quality	2	37934	154734
		EIF4G2	Ovary	F1 × GL	Carcass	2	48625268	48726768
		SSH3	Ovary	F1 × GL	Carcass	2	5185489	5192846
		SSH3	Ovary	F1 × GL	Growth	2	5185489	5192846
		AP2A2	Ovary	F1 × GL	Reproduction	2	580173	628092
		DPF2	Ovary	F1 × GL	Growth	2	6870331	6886467
		DPF2	Ovary	F1 × GL	Meat_Quality	2	6870331	6886467
		LHFPL2	Ovary	F1 × GL	Reproduction	2	87322934	87498724
		LHFPL2	Ovary	F1 × GL	Growth	2	87322934	87498724
		LTBP1	Ovary	F1 × GL	Growth	3	106300750	106724934
		LTBP1	Ovary	F1 × GL	Carcass	3	106300750	106724934
		PREB	Ovary	F1 × GL	Growth	3	111992391	112023505
		ODC1	Ovary	F1 × GL	Reproduction	3	126078418	126132577
		TMEM248	Ovary	F1 × GL	Meat_Quality	3	16253018	16296834
		ABCC1	Ovary	F1 × GL	Growth	3	28360868	28485477
		EMP2	Ovary	F1 × GL	Growth	3	32450604	32492722
		PROM2	Ovary	F1 × GL	Growth	3	46003238	46023405
		SNRNP200	Ovary	F1 × GL	Growth	3	46929194	46960961
		TMEM127	Ovary	F1 × GL	Growth	3	46966890	47017659
		RMND5A	Ovary	F1 × GL	Growth	3	58037766	58096721
		RMND5A	Ovary	F1 × GL	Meat_Quality	3	58037766	58096721
		CCT7	Ovary	F1 × GL	Growth	3	69526534	69546548
		SLC1A4	Ovary	F1 × GL	Growth	3	76938105	76970508
		ZFP36L2	Ovary	F1 × GL	Growth	3	97200406	97204700
		ZFP36L2	Ovary	F1 × GL	Meat_Quality	3	97200406	97204700
		ENSSSCG00000006719	Ovary	F1 × GL	Growth	4	101550934	101573828
		EXT1	Ovary	F1 × GL	Reproduction	4	20645809	20935564
		NDUFS2	Ovary	F1 × GL	Reproduction	4	89246960	89261687
		RBFOX2	Ovary	F1 × GL	Reproduction	5	11633519	11905311
		TIMP3	Ovary	F1 × GL	Reproduction	5	12185816	12242637
		CS	Ovary	F1 × GL	Growth	5	21666510	21700736
		CS	Ovary	F1 × GL	Carcass	5	21666510	21700736
		ENSSSCG00000000405	Ovary	F1 × GL	Growth	5	21984580	21992407
		ENSSSCG00000000405	Ovary	F1 × GL	Carcass	5	21984580	21992407
		CSDC2	Ovary	F1 × GL	Meat_Quality	5	6975840	6988422
		EIF3L	Ovary	F1 × GL	Growth	5	9968428	9996316
		EIF3L	Ovary	F1 × GL	Reproduction	5	9968428	9996316
		DAB1	Ovary	F1 × GL	Growth	6	154936439	155374403
		DAB1	Ovary	F1 × GL	Reproduction	6	154936439	155374403
		DAB1	Ovary	F1 × GL	Carcass	6	154936439	155374403
		PRDX1	Ovary	F1 × GL	Growth	6	165824520	165861442
		CPNE2	Ovary	F1 × GL	Meat_Quality	6	19046795	19098915
		CDH13	Ovary	F1 × GL	Reproduction	6	4808255	5832188
		CDH13	Ovary	F1 × GL	Growth	6	4808255	5832188
		CDH13	Ovary	F1 × GL	Carcass	6	4808255	5832188
		SNRNP70	Ovary	F1 × GL	Meat_Quality	6	54288354	54304270
		MXRA8	Ovary	F1 × GL	Meat_Quality	6	63630937	63635457
		ZDHHC18	Ovary	F1 × GL	Reproduction	6	84153717	84189827
		COL16A1	Ovary	F1 × GL	Immune	6	88177831	88242747
		KPNA6	Ovary	F1 × GL	Growth	6	88611462	88656278
		ENSSSCG00000023322	Ovary	F1 × GL	Growth	6	96065282	96081047
		LGMN	Ovary	F1 × GL	Carcass	7	114173693	114217103
		GABBR1	Ovary	F1 × GL	Immune	7	22540379	22579121
		ENSSSCG00000001341	Ovary	F1 × GL	Growth	7	23004251	23015415
		MDC1	Ovary	F1 × GL	Growth	7	23229508	23247641
		MDC1	Ovary	F1 × GL	Reproduction	7	23229508	23247641
		VARS2	Ovary	F1 × GL	Growth	7	23398445	23418295
		ENSSSCG00000001396	Ovary	F1 × GL	Growth	7	23622397	23628329
		ENSSSCG00000001456	Ovary	F1 × GL	Growth	7	24951495	24995637
		ITPR3	Ovary	F1 × GL	Carcass	7	29835898	29902160
		ITPR3	Ovary	F1 × GL	Growth	7	29835898	29902160
		ANKS1A	Ovary	F1 × GL	Growth	7	30812920	30995361
		ANKS1A	Ovary	F1 × GL	Carcass	7	30812920	30995361
		GSTA4	Ovary	F1 × GL	Growth	7	46610467	46656451
		DNAJA4	Ovary	F1 × GL	Growth	7	47656541	47675383
		CIB2	Ovary	F1 × GL	Growth	7	47788791	47813400
		FAH	Ovary	F1 × GL	Reproduction	7	49047983	49105598
		BLOC1S5	Ovary	F1 × GL	Growth	7	5321648	5364268
		NR2F2	Ovary	F1 × GL	Reproduction	7	83076144	83090536
		TBC1D7	Ovary	F1 × GL	Growth	7	9685259	9708781
		TBC1D7	Ovary	F1 × GL	Reproduction	7	9685259	9708781
		FRAS1	Ovary	F1 × GL	Reproduction	8	73502664	73958083
		FRAS1	Ovary	F1 × GL	Growth	8	73502664	73958083
		FRAS1	Ovary	F1 × GL	Carcass	8	73502664	73958083
		FRAS1	Ovary	F1 × GL	Meat_Quality	8	73502664	73958083
		MYO7A	Ovary	F1 × GL	Immune	9	11249075	11666296
		MYO7A	Ovary	F1 × GL	Reproduction	9	11249075	11666296
		TNN	Ovary	F1 × GL	Reproduction	9	117174786	117243836
		PAK1	Ovary	F1 × GL	Immune	9	11830093	12113670
		PAK1	Ovary	F1 × GL	Meat_Quality	9	11830093	12113670
		PAK1	Ovary	F1 × GL	Growth	9	11830093	12113670
		ENSSSCG00000014884	Ovary	F1 × GL	Immune	9	12310113	12432136
		ENSSSCG00000014884	Ovary	F1 × GL	Growth	9	12310113	12432136
		USP35	Ovary	F1 × GL	Immune	9	12585955	12662957
		CD34	Ovary	F1 × GL	Carcass	9	134913121	134937762
		CD34	Ovary	F1 × GL	Growth	9	134913121	134937762
		NCAM1	Ovary	F1 × GL	Growth	9	40628750	40960608
		NCAM1	Ovary	F1 × GL	Reproduction	9	40628750	40960608
		PGAP2	Ovary	F1 × GL	Immune	9	6291929	6319669
		PGAP2	Ovary	F1 × GL	Reproduction	9	6291929	6319669
		PGAP2	Ovary	F1 × GL	Growth	9	6291929	6319669
		NUMA1	Ovary	F1 × GL	Immune	9	6591943	6662842
		NUMA1	Ovary	F1 × GL	Carcass	9	6591943	6662842
		NUMA1	Ovary	F1 × GL	Growth	9	6591943	6662842
		FCHSD2	Ovary	F1 × GL	Immune	9	7366521	7619926
		FCHSD2	Ovary	F1 × GL	Growth	9	7366521	7619926
		COL1A2	Ovary	F1 × GL	Growth	9	74173931	74210398
		C2CD3	Ovary	F1 × GL	Reproduction	9	8393611	8512848
		C2CD3	Ovary	F1 × GL	Growth	9	8393611	8512848
		RPS3	Ovary	F1 × GL	Immune	9	9616456	9630413
		PHYH	Ovary	F1 × Pi	Reproduction	10	48404293	48423978
		ITIH5	Ovary	F1 × Pi	Feed_Efficiency	10	63688406	63767125
		ITIH5	Ovary	F1 × Pi	Growth	10	63688406	63767125
		ITIH5	Ovary	F1 × Pi	Reproduction	10	63688406	63767125
		DIP2C	Ovary	F1 × Pi	Growth	10	68770163	69141871
		DIP2C	Ovary	F1 × Pi	Reproduction	10	68770163	69141871
		RNASEH2B	Ovary	F1 × Pi	Growth	11	16829801	16911879
		RCBTB1	Ovary	F1 × Pi	Growth	11	18040110	18197751
		MPHOSPH8	Ovary	F1 × Pi	Growth	11	447052	480121
		CLDN10	Ovary	F1 × Pi	Reproduction	11	65027732	65147242
		STK24	Ovary	F1 × Pi	Immune	11	67458351	67634349
		STK24	Ovary	F1 × Pi	Growth	11	67458351	67634349
		MAPT	Ovary	F1 × Pi	Growth	12	17095587	17211368
		MAPT	Ovary	F1 × Pi	Immune	12	17095587	17211368
		MSL1	Ovary	F1 × Pi	Reproduction	12	22224605	22237587
		MSL1	Ovary	F1 × Pi	Growth	12	22224605	22237587
		PSMD3	Ovary	F1 × Pi	Reproduction	12	22344751	22360744
		NGFR	Ovary	F1 × Pi	Growth	12	25699427	25720357
		NGFR	Ovary	F1 × Pi	Carcass	12	25699427	25720357
		ACSF2	Ovary	F1 × Pi	Growth	12	26713785	26765578
		B3GNTL1	Ovary	F1 × Pi	Growth	12	259916	326418
		SCPEP1	Ovary	F1 × Pi	Meat_Quality	12	33265529	33299630
		SCPEP1	Ovary	F1 × Pi	Carcass	12	33265529	33299630
		NXN	Ovary	F1 × Pi	Meat_Quality	12	46909224	47075433
		NXN	Ovary	F1 × Pi	Carcass	12	46909224	47075433
		NXN	Ovary	F1 × Pi	Growth	12	46909224	47075433
		NXN	Ovary	F1 × Pi	Reproduction	12	46909224	47075433
		CDK3	Ovary	F1 × Pi	Growth	12	5424166	5451121
		STX8	Ovary	F1 × Pi	Meat_Quality	12	54292084	54544918
		STX8	Ovary	F1 × Pi	Carcass	12	54292084	54544918
		STX8	Ovary	F1 × Pi	Growth	12	54292084	54544918
		LRRC75A	Ovary	F1 × Pi	Meat_Quality	12	59094833	59132505
		CDC42EP4	Ovary	F1 × Pi	Growth	12	7638085	7660188
		MYLK	Ovary	F1 × Pi	Reproduction	13	136508808	136809674
		ENSSSCG00000012088	Ovary	F1 × Pi	Reproduction	13	207801096	207818130
		TMA7	Ovary	F1 × Pi	Growth	13	31153629	31156339
		LIPA	Ovary	F1 × Pi	Growth	14	101123381	101254725
		ENSSSCG00000010719	Ovary	F1 × Pi	Reproduction	14	132482973	132495352
		CHST15	Ovary	F1 × Pi	Growth	14	133460167	133544018
		CHST15	Ovary	F1 × Pi	Reproduction	14	133460167	133544018
		ENSSSCG00000026302	Ovary	F1 × Pi	Growth	14	137266634	137295666
		UNG	Ovary	F1 × Pi	Meat_Quality	14	41746501	41757862
		UNG	Ovary	F1 × Pi	Carcass	14	41746501	41757862
		SF3A1	Ovary	F1 × Pi	Immune	14	47312464	47335398
		SMTN	Ovary	F1 × Pi	Growth	14	47879317	47902699
		SMTN	Ovary	F1 × Pi	Carcass	14	47879317	47902699
		BMP1	Ovary	F1 × Pi	Growth	14	6443912	6489064
		LOXL2	Ovary	F1 × Pi	Reproduction	14	7435863	7540704
		VSTM4	Ovary	F1 × Pi	Reproduction	14	89607608	89739272
		ALOX5	Ovary	F1 × Pi	Growth	14	90858975	90907094
		EGFLAM	Ovary	F1 × Pi	Growth	16	23403357	23606925
		C7	Ovary	F1 × Pi	Meat_Quality	16	25843101	25953574
		SLC36A1	Ovary	F1 × Pi	Feed_Efficiency	16	71540642	71607421
		SLC36A1	Ovary	F1 × Pi	Growth	16	71540642	71607421
		SLC36A1	Ovary	F1 × Pi	Reproduction	16	71540642	71607421
		SFRP1	Ovary	F1 × Pi	Meat_Quality	17	10436426	10489748
		SFRP1	Ovary	F1 × Pi	Carcass	17	10436426	10489748
		SFRP1	Ovary	F1 × Pi	Growth	17	10436426	10489748
		SLC23A2	Ovary	F1 × Pi	Reproduction	17	13848726	14011700
		IDH3B	Ovary	F1 × Pi	Carcass	17	32955101	32960106
		RBCK1	Ovary	F1 × Pi	Reproduction	17	34784016	34801231
		PTGIS	Ovary	F1 × Pi	Growth	17	51153154	51200300
		PTGIS	Ovary	F1 × Pi	Carcass	17	51153154	51200300
		ATP9A	Ovary	F1 × Pi	Immune	17	52936173	53103190
		ATP9A	Ovary	F1 × Pi	Growth	17	52936173	53103190
		GCK	Ovary	F1 × Pi	Growth	18	50790472	51028917
		DENND2A	Ovary	F1 × Pi	Meat_Quality	18	9186917	9310665
		DENND2A	Ovary	F1 × Pi	Growth	18	9186917	9310665
		TBXAS1	Ovary	F1 × Pi	Reproduction	18	9717292	9886682
		TBXAS1	Ovary	F1 × Pi	Meat_Quality	18	9717292	9886682
		TBXAS1	Ovary	F1 × Pi	Carcass	18	9717292	9886682
		CNKSR3	Ovary	F1 × Pi	Carcass	1	12297673	12395738
		ITGA11	Ovary	F1 × Pi	Growth	1	166173135	166310972
		ITGA11	Ovary	F1 × Pi	Reproduction	1	166173135	166310972
		TLE1	Ovary	F1 × Pi	Growth	1	234277843	234370593
		DAB2IP	Ovary	F1 × Pi	Growth	1	261659660	261859830
		PERP	Ovary	F1 × Pi	Growth	1	26301252	26317869
		NEK6	Ovary	F1 × Pi	Growth	1	265077588	265176903
		OLFML2A	Ovary	F1 × Pi	Carcass	1	265577114	265604502
		RPL35	Ovary	F1 × Pi	Growth	1	265636637	265645348
		MVB12B	Ovary	F1 × Pi	Growth	1	266933542	267105788
		ENG	Ovary	F1 × Pi	Reproduction	1	268306120	268343827
		ENG	Ovary	F1 × Pi	Meat_Quality	1	268306120	268343827
		DNM1	Ovary	F1 × Pi	Reproduction	1	268653039	268702223
		MIGA2	Ovary	F1 × Pi	Growth	1	269334834	269363937
		MIGA2	Ovary	F1 × Pi	Carcass	1	269334834	269363937
		VPS37C	Ovary	F1 × Pi	Carcass	2	10614453	10643544
		VPS37C	Ovary	F1 × Pi	Growth	2	10614453	10643544
		NREP	Ovary	F1 × Pi	Reproduction	2	117838657	117908590
		OSBP	Ovary	F1 × Pi	Growth	2	11875844	11911656
		SPOCK1	Ovary	F1 × Pi	Reproduction	2	139018179	139522591
		SPOCK1	Ovary	F1 × Pi	Growth	2	139018179	139522591
		SPOCK1	Ovary	F1 × Pi	Feed_Efficiency	2	139018179	139522591
		CXXC5	Ovary	F1 × Pi	Meat_Quality	2	141480395	141514324
		CXXC5	Ovary	F1 × Pi	Growth	2	141480395	141514324
		ENSSSCG00000035293	Ovary	F1 × Pi	Feed_Efficiency	2	1469132	1496442
		ENSSSCG00000035293	Ovary	F1 × Pi	Carcass	2	1469132	1496442
		CREB3L1	Ovary	F1 × Pi	Growth	2	16186210	16220937
		CRY2	Ovary	F1 × Pi	Reproduction	2	16585966	16620405
		CRY2	Ovary	F1 × Pi	Growth	2	16585966	16620405
		CRY2	Ovary	F1 × Pi	Carcass	2	16585966	16620405
		TSPAN18	Ovary	F1 × Pi	Carcass	2	17465632	17671594
		TSPAN18	Ovary	F1 × Pi	Growth	2	17465632	17671594
		KCNQ1	Ovary	F1 × Pi	Feed_Efficiency	2	1675360	1989111
		KCNQ1	Ovary	F1 × Pi	Carcass	2	1675360	1989111
		KCNQ1	Ovary	F1 × Pi	Growth	2	1675360	1989111
		EIF4G2	Ovary	F1 × Pi	Carcass	2	48625268	48726768
		ENSSSCG00000032003	Ovary	F1 × Pi	Carcass	2	4975809	5009533
		ENSSSCG00000032003	Ovary	F1 × Pi	Meat_Quality	2	4975809	5009533
		ENSSSCG00000032003	Ovary	F1 × Pi	Growth	2	4975809	5009533
		FBN3	Ovary	F1 × Pi	Growth	2	71102053	71174357
		FBN3	Ovary	F1 × Pi	Immune	2	71102053	71174357
		ADAMTS2	Ovary	F1 × Pi	Carcass	2	79182971	79406873
		ADAMTS2	Ovary	F1 × Pi	Growth	2	79182971	79406873
		ADAMTS2	Ovary	F1 × Pi	Meat_Quality	2	79182971	79406873
		ARSB	Ovary	F1 × Pi	Reproduction	2	87614952	87828552
		ARSB	Ovary	F1 × Pi	Growth	2	87614952	87828552
		ARSB	Ovary	F1 × Pi	Carcass	2	87614952	87828552
		THBS4	Ovary	F1 × Pi	Reproduction	2	88726687	88780756
		FADS2	Ovary	F1 × Pi	Growth	2	9629422	9666676
		ENSSSCG00000013078	Ovary	F1 × Pi	Growth	2	9761232	9795843
		ENSSSCG00000013078	Ovary	F1 × Pi	Carcass	2	9761232	9795843
		ENSSSCG00000013078	Ovary	F1 × Pi	Meat_Quality	2	9761232	9795843
		IFT172	Ovary	F1 × Pi	Meat_Quality	3	111683669	111718971
		IFT172	Ovary	F1 × Pi	Carcass	3	111683669	111718971
		ENSSSCG00000008555	Ovary	F1 × Pi	Growth	3	112006628	112020208
		LAT2	Ovary	F1 × Pi	Carcass	3	11352579	11372096
		PXDN	Ovary	F1 × Pi	Growth	3	132306443	132362841
		TXNDC11	Ovary	F1 × Pi	Growth	3	31376512	31445641
		WIPI2	Ovary	F1 × Pi	Reproduction	3	3800180	3834413
		WNK2	Ovary	F1 × Pi	Growth	3	42711232	42837652
		PROM2	Ovary	F1 × Pi	Growth	3	46003238	46023405
		CIAO1	Ovary	F1 × Pi	Growth	3	46960880	46967991
		NCK2	Ovary	F1 × Pi	Growth	3	49063988	49198664
		NCK2	Ovary	F1 × Pi	Reproduction	3	49063988	49198664
		ENSSSCG00000008241	Ovary	F1 × Pi	Growth	3	59438903	59458954
		ENSSSCG00000008241	Ovary	F1 × Pi	Carcass	3	59438903	59458954
		POLE4	Ovary	F1 × Pi	Growth	3	68033787	68117289
		EPAS1	Ovary	F1 × Pi	Carcass	3	94165815	94254079
		EPAS1	Ovary	F1 × Pi	Growth	3	94165815	94254079
		ZC3H3	Ovary	F1 × Pi	Growth	4	1010638	1089738
		ZC3H3	Ovary	F1 × Pi	Immune	4	1010638	1089738
		OLFML2B	Ovary	F1 × Pi	Reproduction	4	88521893	88560382
		ATP1A4	Ovary	F1 × Pi	Growth	4	90291344	90396160
		ATP1A4	Ovary	F1 × Pi	Reproduction	4	90291344	90396160
		RBFOX2	Ovary	F1 × Pi	Reproduction	5	11633519	11905311
		LMBR1L	Ovary	F1 × Pi	Reproduction	5	15121550	15135252
		FAIM2	Ovary	F1 × Pi	Reproduction	5	15779334	15812547
		FAIM2	Ovary	F1 × Pi	Growth	5	15779334	15812547
		PPP1R1A	Ovary	F1 × Pi	Growth	5	19753847	19763288
		CS	Ovary	F1 × Pi	Growth	5	21666510	21700736
		CS	Ovary	F1 × Pi	Carcass	5	21666510	21700736
		GPR182	Ovary	F1 × Pi	Growth	5	22304588	22311031
		FBLN1	Ovary	F1 × Pi	Growth	5	3839501	3927183
		FBLN1	Ovary	F1 × Pi	Carcass	5	3839501	3927183
		IFFO1	Ovary	F1 × Pi	Growth	5	64116150	64129274
		PICK1	Ovary	F1 × Pi	Reproduction	5	9808450	9889930
		MICALL1	Ovary	F1 × Pi	Growth	5	9924651	9956947
		TMEM231	Ovary	F1 × Pi	Carcass	6	12140687	12164140
		RFWD3	Ovary	F1 × Pi	Reproduction	6	12952350	12994050
		CACHD1	Ovary	F1 × Pi	Carcass	6	147775042	148305330
		CACHD1	Ovary	F1 × Pi	Meat_Quality	6	147775042	148305330
		CACHD1	Ovary	F1 × Pi	Growth	6	147775042	148305330
		DAB1	Ovary	F1 × Pi	Growth	6	154936439	155374403
		DAB1	Ovary	F1 × Pi	Reproduction	6	154936439	155374403
		DAB1	Ovary	F1 × Pi	Carcass	6	154936439	155374403
		CPNE2	Ovary	F1 × Pi	Meat_Quality	6	19046795	19098915
		MMP2	Ovary	F1 × Pi	Reproduction	6	30058594	30086982
		MMP2	Ovary	F1 × Pi	Carcass	6	30058594	30086982
		MMP2	Ovary	F1 × Pi	Meat_Quality	6	30058594	30086982
		MMP2	Ovary	F1 × Pi	Growth	6	30058594	30086982
		CRISPLD2	Ovary	F1 × Pi	Meat_Quality	6	3881725	3944580
		WFDC1	Ovary	F1 × Pi	Growth	6	4333731	4399237
		WFDC1	Ovary	F1 × Pi	Reproduction	6	4333731	4399237
		LIG1	Ovary	F1 × Pi	Meat_Quality	6	53620483	53686562
		LIG1	Ovary	F1 × Pi	Carcass	6	53620483	53686562
		SNRNP70	Ovary	F1 × Pi	Meat_Quality	6	54288354	54304270
		ANKRD11	Ovary	F1 × Pi	Growth	6	455851	616199
		ANKRD11	Ovary	F1 × Pi	Carcass	6	455851	616199
		AURKAIP1	Ovary	F1 × Pi	Meat_Quality	6	63656119	63657472
		FUCA1	Ovary	F1 × Pi	Growth	6	81637989	81723231
		COL16A1	Ovary	F1 × Pi	Immune	6	88177831	88242747
		KPNA6	Ovary	F1 × Pi	Growth	6	88611462	88656278
		ZNF362	Ovary	F1 × Pi	Meat_Quality	6	89517154	89554930
		MACF1	Ovary	F1 × Pi	Feed_Efficiency	6	94960457	95317145
		APCDD1	Ovary	F1 × Pi	Immune	6	97992228	98026768
		ITPK1	Ovary	F1 × Pi	Meat_Quality	7	114361968	114520793
		ITPK1	Ovary	F1 × Pi	Carcass	7	114361968	114520793
		ENSSSCG00000001456	Ovary	F1 × Pi	Growth	7	24951495	24995637
		DNAJA4	Ovary	F1 × Pi	Growth	7	47656541	47675383
		RASGRF1	Ovary	F1 × Pi	Carcass	7	48121419	48246749
		RASGRF1	Ovary	F1 × Pi	Growth	7	48121419	48246749
		RASGRF1	Ovary	F1 × Pi	Reproduction	7	48121419	48246749
		LTBP2	Ovary	F1 × Pi	Reproduction	7	97745396	97852502
		LTBP2	Ovary	F1 × Pi	Growth	7	97745396	97852502
		LTBP2	Ovary	F1 × Pi	Carcass	7	97745396	97852502
		AFF1	Ovary	F1 × Pi	Reproduction	8	131728873	131924826
		AFF1	Ovary	F1 × Pi	Carcass	8	131728873	131924826
		TBC1D1	Ovary	F1 × Pi	Reproduction	8	29370481	29593274
		TBC1D1	Ovary	F1 × Pi	Growth	8	29370481	29593274
		TBC1D1	Ovary	F1 × Pi	Feed_Efficiency	8	29370481	29593274
		NOA1	Ovary	F1 × Pi	Growth	8	56077021	56231920
		SCARB2	Ovary	F1 × Pi	Reproduction	8	71838788	71940607
		FRAS1	Ovary	F1 × Pi	Reproduction	8	73502664	73958083
		FRAS1	Ovary	F1 × Pi	Growth	8	73502664	73958083
		FRAS1	Ovary	F1 × Pi	Carcass	8	73502664	73958083
		FRAS1	Ovary	F1 × Pi	Meat_Quality	8	73502664	73958083
		TNN	Ovary	F1 × Pi	Reproduction	9	117174786	117243836
		CD34	Ovary	F1 × Pi	Carcass	9	134913121	134937762
		CD34	Ovary	F1 × Pi	Growth	9	134913121	134937762
		NCAM1	Ovary	F1 × Pi	Growth	9	40628750	40960608
		NCAM1	Ovary	F1 × Pi	Reproduction	9	40628750	40960608
		FOXRED1	Ovary	F1 × Pi	Reproduction	9	53364906	53372954
		NUP98	Ovary	F1 × Pi	Immune	9	6319586	6419660
		NUP98	Ovary	F1 × Pi	Growth	9	6319586	6419660
		NUP98	Ovary	F1 × Pi	Reproduction	9	6319586	6419660
		COL1A2	Ovary	F1 × Pi	Growth	9	74173931	74210398
		MARK1	Testis	F1 × GL	Reproduction	10	9980383	10104874
		NAV1	Testis	F1 × GL	Reproduction	10	23885797	24102341
		NAV1	Testis	F1 × GL	Growth	10	23885797	24102341
		PHYH	Testis	F1 × GL	Reproduction	10	48404293	48423978
		KIAA1217	Testis	F1 × GL	Growth	10	50706711	51205618
		KIAA1217	Testis	F1 × GL	Carcass	10	50706711	51205618
		KIAA1217	Testis	F1 × GL	Reproduction	10	50706711	51205618
		LHFPL6	Testis	F1 × GL	Growth	11	14319428	14576108
		MIPEP	Testis	F1 × GL	Growth	11	2670000	2790733
		MIPEP	Testis	F1 × GL	Reproduction	11	2670000	2790733
		MIPEP	Testis	F1 × GL	Carcass	11	2670000	2790733
		STK24	Testis	F1 × GL	Immune	11	67458351	67634349
		STK24	Testis	F1 × GL	Growth	11	67458351	67634349
		MRC2	Testis	F1 × GL	Growth	12	16059778	16119702
		MRC2	Testis	F1 × GL	Immune	12	16059778	16119702
		MRC2	Testis	F1 × GL	Carcass	12	16059778	16119702
		FKBP10	Testis	F1 × GL	Growth	12	20872155	20882644
		FKBP10	Testis	F1 × GL	Meat_Quality	12	20872155	20882644
		NGFR	Testis	F1 × GL	Growth	12	25699427	25720357
		NGFR	Testis	F1 × GL	Carcass	12	25699427	25720357
		ACSF2	Testis	F1 × GL	Growth	12	26713785	26765578
		NME2	Testis	F1 × GL	Reproduction	12	27439260	27445026
		B3GNTL1	Testis	F1 × GL	Growth	12	259916	326418
		TBCD	Testis	F1 × GL	Growth	12	327013	449557
		NXN	Testis	F1 × GL	Meat_Quality	12	46909224	47075433
		NXN	Testis	F1 × GL	Carcass	12	46909224	47075433
		NXN	Testis	F1 × GL	Growth	12	46909224	47075433
		NXN	Testis	F1 × GL	Reproduction	12	46909224	47075433
		METTL23	Testis	F1 × GL	Reproduction	12	4804027	4808911
		METTL23	Testis	F1 × GL	Growth	12	4804027	4808911
		ENSSSCG00000037376	Testis	F1 × GL	Reproduction	12	4822059	4859627
		ENSSSCG00000037376	Testis	F1 × GL	Growth	12	4822059	4859627
		PLD2	Testis	F1 × GL	Growth	12	52073896	52087809
		GAS7	Testis	F1 × GL	Meat_Quality	12	54752507	54973515
		GAS7	Testis	F1 × GL	Growth	12	54752507	54973515
		GAS7	Testis	F1 × GL	Carcass	12	54752507	54973515
		NARF	Testis	F1 × GL	Feed_Efficiency	12	632362	651817
		NARF	Testis	F1 × GL	Growth	12	632362	651817
		SOX9	Testis	F1 × GL	Growth	12	8642158	8647315
		COL18A1	Testis	F1 × GL	Reproduction	13	207907857	207985181
		LARS2	Testis	F1 × GL	Growth	13	28524813	28692327
		DPYSL2	Testis	F1 × GL	Reproduction	14	10427500	10545703
		DPYSL2	Testis	F1 × GL	Growth	14	10427500	10545703
		SCARA3	Testis	F1 × GL	Reproduction	14	11367427	11410978
		ECHS1	Testis	F1 × GL	Growth	14	141335990	141349030
		ECHS1	Testis	F1 × GL	Carcass	14	141335990	141349030
		NCOR2	Testis	F1 × GL	Growth	14	28624702	28819404
		NCOR2	Testis	F1 × GL	Reproduction	14	28624702	28819404
		NCOR2	Testis	F1 × GL	Meat_Quality	14	28624702	28819404
		NCOR2	Testis	F1 × GL	Carcass	14	28624702	28819404
		RBM19	Testis	F1 × GL	Growth	14	38082077	38204754
		SF3A1	Testis	F1 × GL	Immune	14	47312464	47335398
		SMTN	Testis	F1 × GL	Growth	14	47879317	47902699
		SMTN	Testis	F1 × GL	Carcass	14	47879317	47902699
		LOXL2	Testis	F1 × GL	Reproduction	14	7435863	7540704
		DNPEP	Testis	F1 × GL	Growth	15	121387736	121412752
		COL6A3	Testis	F1 × GL	Reproduction	15	137011433	137103709
		EGFLAM	Testis	F1 × GL	Growth	16	23403357	23606925
		SEMA5A	Testis	F1 × GL	Reproduction	16	72492516	73329010
		SEMA5A	Testis	F1 × GL	Growth	16	72492516	73329010
		SFRP1	Testis	F1 × GL	Meat_Quality	17	10436426	10489748
		SFRP1	Testis	F1 × GL	Carcass	17	10436426	10489748
		SFRP1	Testis	F1 × GL	Growth	17	10436426	10489748
		ENSSSCG00000038960	Testis	F1 × GL	Reproduction	17	11990214	12035815
		ENSSSCG00000038960	Testis	F1 × GL	Growth	17	11990214	12035815
		PTGIS	Testis	F1 × GL	Growth	17	51153154	51200300
		PTGIS	Testis	F1 × GL	Carcass	17	51153154	51200300
		TBXAS1	Testis	F1 × GL	Reproduction	18	9717292	9886682
		TBXAS1	Testis	F1 × GL	Meat_Quality	18	9717292	9886682
		TBXAS1	Testis	F1 × GL	Carcass	18	9717292	9886682
		ITGA11	Testis	F1 × GL	Growth	1	166173135	166310972
		ITGA11	Testis	F1 × GL	Reproduction	1	166173135	166310972
		TLE1	Testis	F1 × GL	Growth	1	234277843	234370593
		ENSSSCG00000005643	Testis	F1 × GL	Reproduction	1	268702822	268721176
		VAV2	Testis	F1 × GL	Feed_Efficiency	1	273303143	273476208
		ENSSSCG00000014565	Testis	F1 × GL	Carcass	2	37934	154734
		ENSSSCG00000014565	Testis	F1 × GL	Growth	2	37934	154734
		ENSSSCG00000014565	Testis	F1 × GL	Meat_Quality	2	37934	154734
		DHCR7	Testis	F1 × GL	Reproduction	2	2377416	2391448
		EIF4G2	Testis	F1 × GL	Carcass	2	48625268	48726768
		CCS	Testis	F1 × GL	Growth	2	5819471	5836064
		CCS	Testis	F1 × GL	Carcass	2	5819471	5836064
		PACS1	Testis	F1 × GL	Growth	2	6138348	6211684
		PACS1	Testis	F1 × GL	Carcass	2	6138348	6211684
		THBS4	Testis	F1 × GL	Reproduction	2	88726687	88780756
		LTBP1	Testis	F1 × GL	Growth	3	106300750	106724934
		LTBP1	Testis	F1 × GL	Carcass	3	106300750	106724934
		MAPRE3	Testis	F1 × GL	Growth	3	112083266	112136054
		RNF144A	Testis	F1 × GL	Reproduction	3	128747726	128805483
		MVP	Testis	F1 × GL	Immune	3	18052935	18081155
		TUFM	Testis	F1 × GL	Reproduction	3	18521125	18524760
		XPO6	Testis	F1 × GL	Reproduction	3	18772031	18880645
		TXNDC11	Testis	F1 × GL	Growth	3	31376512	31445641
		WIPI2	Testis	F1 × GL	Reproduction	3	3800180	3834413
		SNRNP200	Testis	F1 × GL	Growth	3	46929194	46960961
		POLR1A	Testis	F1 × GL	Growth	3	58667971	58750421
		POLR1A	Testis	F1 × GL	Meat_Quality	3	58667971	58750421
		ENSSSCG00000008241	Testis	F1 × GL	Growth	3	59438903	59458954
		ENSSSCG00000008241	Testis	F1 × GL	Carcass	3	59438903	59458954
		ENSSSCG00000006719	Testis	F1 × GL	Growth	4	101550934	101573828
		TGFBR3	Testis	F1 × GL	Growth	4	125101190	125316796
		TGFBR3	Testis	F1 × GL	Reproduction	4	125101190	125316796
		TGFBR3	Testis	F1 × GL	Immune	4	125101190	125316796
		TGFBR3	Testis	F1 × GL	Carcass	4	125101190	125316796
		ATP6V1H	Testis	F1 × GL	Growth	4	77211526	77302162
		OLFML2B	Testis	F1 × GL	Reproduction	4	88521893	88560382
		NDUFS2	Testis	F1 × GL	Reproduction	4	89246960	89261687
		KIRREL1	Testis	F1 × GL	Growth	4	92176745	92290610
		KIRREL1	Testis	F1 × GL	Reproduction	4	92176745	92290610
		KIRREL1	Testis	F1 × GL	Meat_Quality	4	92176745	92290610
		KIRREL1	Testis	F1 × GL	Carcass	4	92176745	92290610
		ACP6	Testis	F1 × GL	Meat_Quality	4	99930361	99968412
		BCL9	Testis	F1 × GL	Meat_Quality	4	99970395	100058188
		RBFOX2	Testis	F1 × GL	Reproduction	5	11633519	11905311
		CACNB3	Testis	F1 × GL	Reproduction	5	14874238	14888224
		LMBR1L	Testis	F1 × GL	Reproduction	5	15121550	15135252
		CS	Testis	F1 × GL	Growth	5	21666510	21700736
		CS	Testis	F1 × GL	Carcass	5	21666510	21700736
		CERK	Testis	F1 × GL	Growth	5	2818784	2870200
		IFFO1	Testis	F1 × GL	Growth	5	64116150	64129274
		NDUFA9	Testis	F1 × GL	Growth	5	65759160	65788646
		NDUFA9	Testis	F1 × GL	Carcass	5	65759160	65788646
		CSDC2	Testis	F1 × GL	Meat_Quality	5	6975840	6988422
		EFCAB7	Testis	F1 × GL	Growth	6	148851184	148996849
		DHCR24	Testis	F1 × GL	Carcass	6	157483783	157579161
		DHCR24	Testis	F1 × GL	Growth	6	157483783	157579161
		KATNB1	Testis	F1 × GL	Growth	6	19630350	19667676
		MMP2	Testis	F1 × GL	Reproduction	6	30058594	30086982
		MMP2	Testis	F1 × GL	Carcass	6	30058594	30086982
		MMP2	Testis	F1 × GL	Meat_Quality	6	30058594	30086982
		MMP2	Testis	F1 × GL	Growth	6	30058594	30086982
		LONP2	Testis	F1 × GL	Growth	6	36372598	36466190
		WFDC1	Testis	F1 × GL	Growth	6	4333731	4399237
		WFDC1	Testis	F1 × GL	Reproduction	6	4333731	4399237
		LIG1	Testis	F1 × GL	Meat_Quality	6	53620483	53686562
		LIG1	Testis	F1 × GL	Carcass	6	53620483	53686562
		RUVBL2	Testis	F1 × GL	Meat_Quality	6	54250515	54266893
		AP2A1	Testis	F1 × GL	Carcass	6	54786511	54823904
		AP2A1	Testis	F1 × GL	Growth	6	54786511	54823904
		MBOAT7	Testis	F1 × GL	Meat_Quality	6	55939450	55955739
		ENSSSCG00000003348	Testis	F1 × GL	Meat_Quality	6	63728325	63755163
		RER1	Testis	F1 × GL	Meat_Quality	6	64301199	64311784
		PRXL2B	Testis	F1 × GL	Meat_Quality	6	64432148	64435320
		PRXL2B	Testis	F1 × GL	Growth	6	64432148	64435320
		TPRG1L	Testis	F1 × GL	Meat_Quality	6	65150903	65154429
		WRAP73	Testis	F1 × GL	Meat_Quality	6	65155206	65167077
		WRAP73	Testis	F1 × GL	Growth	6	65155206	65167077
		SMIM1	Testis	F1 × GL	Meat_Quality	6	65255823	65259126
		CLCN6	Testis	F1 × GL	Meat_Quality	6	71881972	71916032
		CLCN6	Testis	F1 × GL	Carcass	6	71881972	71916032
		CLCN6	Testis	F1 × GL	Growth	6	71881972	71916032
		CAPZB	Testis	F1 × GL	Meat_Quality	6	77780681	77912617
		PINK1	Testis	F1 × GL	Growth	6	78863190	78884644
		NKAIN1	Testis	F1 × GL	Meat_Quality	6	87775192	87825781
		PTPRM	Testis	F1 × GL	Carcass	6	99216236	100092938
		PTPRM	Testis	F1 × GL	Growth	6	99216236	100092938
		PTPRM	Testis	F1 × GL	Meat_Quality	6	99216236	100092938
		PTPRM	Testis	F1 × GL	Reproduction	6	99216236	100092938
		PPP1R10	Testis	F1 × GL	Growth	7	23147478	23165689
		MDC1	Testis	F1 × GL	Growth	7	23229508	23247641
		MDC1	Testis	F1 × GL	Reproduction	7	23229508	23247641
		VARS1	Testis	F1 × GL	Carcass	7	23853717	23899445
		ENSSSCG00000001456	Testis	F1 × GL	Growth	7	24951495	24995637
		MTCH1	Testis	F1 × GL	Growth	7	32617426	32635575
		CIB2	Testis	F1 × GL	Growth	7	47788791	47813400
		DSP	Testis	F1 × GL	Reproduction	7	4862649	4915615
		FAH	Testis	F1 × GL	Reproduction	7	49047983	49105598
		SLCO3A1	Testis	F1 × GL	Reproduction	7	86777920	87103309
		SMOC1	Testis	F1 × GL	Carcass	7	93475973	93628330
		SLC34A2	Testis	F1 × GL	Growth	8	19481198	19509667
		SLC34A2	Testis	F1 × GL	Reproduction	8	19481198	19509667
		TBC1D1	Testis	F1 × GL	Reproduction	8	29370481	29593274
		TBC1D1	Testis	F1 × GL	Growth	8	29370481	29593274
		TBC1D1	Testis	F1 × GL	Feed_Efficiency	8	29370481	29593274
		TSKU	Testis	F1 × GL	Immune	9	10927342	10942668
		TNN	Testis	F1 × GL	Reproduction	9	117174786	117243836
		ME3	Testis	F1 × GL	Meat_Quality	9	20294885	20721776
		ME3	Testis	F1 × GL	Carcass	9	20294885	20721776
		ME3	Testis	F1 × GL	Growth	9	20294885	20721776
		ME3	Testis	F1 × GL	Reproduction	9	20294885	20721776
		GRAMD1B	Testis	F1 × GL	Growth	9	50258971	50509799
		GRAMD1B	Testis	F1 × GL	Reproduction	9	50258971	50509799
		SRPRA	Testis	F1 × GL	Growth	9	53358531	53375548
		SRPRA	Testis	F1 × GL	Reproduction	9	53358531	53375548
		NUMA1	Testis	F1 × GL	Immune	9	6591943	6662842
		NUMA1	Testis	F1 × GL	Carcass	9	6591943	6662842
		NUMA1	Testis	F1 × GL	Growth	9	6591943	6662842
		FOLR1	Testis	F1 × GL	Immune	9	6746007	6760433
		RPS3	Testis	F1 × GL	Immune	9	9616456	9630413
		KIAA1217	Testis	F1 × Pi	Growth	10	50706711	51205618
		KIAA1217	Testis	F1 × Pi	Carcass	10	50706711	51205618
		KIAA1217	Testis	F1 × Pi	Reproduction	10	50706711	51205618
		CCDC3	Testis	F1 × Pi	Growth	10	59052910	59144797
		CCDC3	Testis	F1 × Pi	Reproduction	10	59052910	59144797
		STK24	Testis	F1 × Pi	Immune	11	67458351	67634349
		STK24	Testis	F1 × Pi	Growth	11	67458351	67634349
		MRC2	Testis	F1 × Pi	Growth	12	16059778	16119702
		MRC2	Testis	F1 × Pi	Immune	12	16059778	16119702
		MRC2	Testis	F1 × Pi	Carcass	12	16059778	16119702
		BAIAP2	Testis	F1 × Pi	Growth	12	1603538	1670076
		SCPEP1	Testis	F1 × Pi	Meat_Quality	12	33265529	33299630
		SCPEP1	Testis	F1 × Pi	Carcass	12	33265529	33299630
		ACACA	Testis	F1 × Pi	Growth	12	38581449	38875134
		ACACA	Testis	F1 × Pi	Carcass	12	38581449	38875134
		ACACA	Testis	F1 × Pi	Reproduction	12	38581449	38875134
		ACACA	Testis	F1 × Pi	Meat_Quality	12	38581449	38875134
		ACACA	Testis	F1 × Pi	Feed_Efficiency	12	38581449	38875134
		CDC42EP4	Testis	F1 × Pi	Growth	12	7638085	7660188
		ETV5	Testis	F1 × Pi	Meat_Quality	13	123873349	123930298
		ETV5	Testis	F1 × Pi	Reproduction	13	123873349	123930298
		ETV5	Testis	F1 × Pi	Immune	13	123873349	123930298
		MYLK	Testis	F1 × Pi	Reproduction	13	136508808	136809674
		ACTR1A	Testis	F1 × Pi	Growth	14	113480197	113498740
		ACTR1A	Testis	F1 × Pi	Carcass	14	113480197	113498740
		ENSSSCG00000009672	Testis	F1 × Pi	Carcass	14	11615635	11747284
		XPNPEP1	Testis	F1 × Pi	Growth	14	120315910	120367780
		ENSSSCG00000026302	Testis	F1 × Pi	Growth	14	137266634	137295666
		SF3A1	Testis	F1 × Pi	Immune	14	47312464	47335398
		SMTN	Testis	F1 × Pi	Growth	14	47879317	47902699
		SMTN	Testis	F1 × Pi	Carcass	14	47879317	47902699
		ENSSSCG00000010056	Testis	F1 × Pi	Reproduction	14	49615395	49662998
		NID1	Testis	F1 × Pi	Growth	14	55239652	55435207
		BMP1	Testis	F1 × Pi	Growth	14	6443912	6489064
		TSPAN15	Testis	F1 × Pi	Meat_Quality	14	72468914	72555082
		PALD1	Testis	F1 × Pi	Meat_Quality	14	73401014	73654982
		PALD1	Testis	F1 × Pi	Growth	14	73401014	73654982
		TSN	Testis	F1 × Pi	Reproduction	15	29675820	29714079
		ENPP6	Testis	F1 × Pi	Meat_Quality	15	45357816	45478296
		ENPP6	Testis	F1 × Pi	Growth	15	45357816	45478296
		EGFLAM	Testis	F1 × Pi	Growth	16	23403357	23606925
		ANKH	Testis	F1 × Pi	Growth	16	4105165	4271171
		MYO10	Testis	F1 × Pi	Reproduction	16	5907116	6145442
		PTGIS	Testis	F1 × Pi	Growth	17	51153154	51200300
		PTGIS	Testis	F1 × Pi	Carcass	17	51153154	51200300
		NPEPL1	Testis	F1 × Pi	Reproduction	17	58840019	58892458
		CREB3L2	Testis	F1 × Pi	Growth	18	11533183	11666113
		ABCB8	Testis	F1 × Pi	Reproduction	18	6172416	6197260
		IGDCC4	Testis	F1 × Pi	Carcass	1	163348790	163436063
		IGDCC4	Testis	F1 × Pi	Meat_Quality	1	163348790	163436063
		DAB2IP	Testis	F1 × Pi	Growth	1	261659660	261859830
		NR5A1	Testis	F1 × Pi	Reproduction	1	265284493	265311417
		MVB12B	Testis	F1 × Pi	Growth	1	266933542	267105788
		ENSSSCG00000035293	Testis	F1 × Pi	Feed_Efficiency	2	1469132	1496442
		ENSSSCG00000035293	Testis	F1 × Pi	Carcass	2	1469132	1496442
		CSF1R	Testis	F1 × Pi	Growth	2	151102138	151147634
		ENSSSCG00000014565	Testis	F1 × Pi	Carcass	2	37934	154734
		ENSSSCG00000014565	Testis	F1 × Pi	Growth	2	37934	154734
		ENSSSCG00000014565	Testis	F1 × Pi	Meat_Quality	2	37934	154734
		KCNQ1	Testis	F1 × Pi	Feed_Efficiency	2	1675360	1989111
		KCNQ1	Testis	F1 × Pi	Carcass	2	1675360	1989111
		KCNQ1	Testis	F1 × Pi	Growth	2	1675360	1989111
		NDUFS8	Testis	F1 × Pi	Growth	2	4848599	4885860
		NDUFS8	Testis	F1 × Pi	Carcass	2	4848599	4885860
		EIF4G2	Testis	F1 × Pi	Carcass	2	48625268	48726768
		SSH3	Testis	F1 × Pi	Carcass	2	5185489	5192846
		SSH3	Testis	F1 × Pi	Growth	2	5185489	5192846
		AMH	Testis	F1 × Pi	Carcass	2	76405253	76418312
		PLCB3	Testis	F1 × Pi	Reproduction	2	7843340	7860193
		PLCB3	Testis	F1 × Pi	Growth	2	7843340	7860193
		PLCB3	Testis	F1 × Pi	Carcass	2	7843340	7860193
		SLC3A2	Testis	F1 × Pi	Growth	2	8892089	8919072
		SLC3A2	Testis	F1 × Pi	Carcass	2	8892089	8919072
		ENSSSCG00000007719	Testis	F1 × Pi	Reproduction	3	11419396	11505407
		RNF144A	Testis	F1 × Pi	Reproduction	3	128747726	128805483
		TMEM248	Testis	F1 × Pi	Meat_Quality	3	16253018	16296834
		SBK1	Testis	F1 × Pi	Reproduction	3	18672752	18703461
		SBK1	Testis	F1 × Pi	Growth	3	18672752	18703461
		SBK1	Testis	F1 × Pi	Meat_Quality	3	18672752	18703461
		SBK1	Testis	F1 × Pi	Carcass	3	18672752	18703461
		ACTR1B	Testis	F1 × Pi	Growth	3	56610304	56620164
		TGFBR3	Testis	F1 × Pi	Growth	4	125101190	125316796
		TGFBR3	Testis	F1 × Pi	Reproduction	4	125101190	125316796
		TGFBR3	Testis	F1 × Pi	Immune	4	125101190	125316796
		TGFBR3	Testis	F1 × Pi	Carcass	4	125101190	125316796
		OLFML2B	Testis	F1 × Pi	Reproduction	4	88521893	88560382
		RBFOX2	Testis	F1 × Pi	Reproduction	5	11633519	11905311
		NCKAP5L	Testis	F1 × Pi	Reproduction	5	15711250	15761537
		CS	Testis	F1 × Pi	Growth	5	21666510	21700736
		CS	Testis	F1 × Pi	Carcass	5	21666510	21700736
		CCND2	Testis	F1 × Pi	Carcass	5	66087379	66114571
		CCND2	Testis	F1 × Pi	Growth	5	66087379	66114571
		YIPF1	Testis	F1 × Pi	Growth	6	158338653	158445511
		LIG1	Testis	F1 × Pi	Meat_Quality	6	53620483	53686562
		LIG1	Testis	F1 × Pi	Carcass	6	53620483	53686562
		SNRNP70	Testis	F1 × Pi	Meat_Quality	6	54288354	54304270
		MXRA8	Testis	F1 × Pi	Meat_Quality	6	63630937	63635457
		NKAIN1	Testis	F1 × Pi	Meat_Quality	6	87775192	87825781
		ENSSSCG00000023322	Testis	F1 × Pi	Growth	6	96065282	96081047
		ITPK1	Testis	F1 × Pi	Meat_Quality	7	114361968	114520793
		ITPK1	Testis	F1 × Pi	Carcass	7	114361968	114520793
		PPT2	Testis	F1 × Pi	Growth	7	24188030	24200704
		ANKS1A	Testis	F1 × Pi	Growth	7	30812920	30995361
		ANKS1A	Testis	F1 × Pi	Carcass	7	30812920	30995361
		ARNT2	Testis	F1 × Pi	Growth	7	49258910	49450463
		ARNT2	Testis	F1 × Pi	Carcass	7	49258910	49450463
		DHRS4	Testis	F1 × Pi	Meat_Quality	7	75242121	75255600
		OXA1L	Testis	F1 × Pi	Growth	7	76230997	76266413
		SALL2	Testis	F1 × Pi	Growth	7	77638848	77654044
		NR2F2	Testis	F1 × Pi	Reproduction	7	83076144	83090536
		SMOC1	Testis	F1 × Pi	Carcass	7	93475973	93628330
		NPC2	Testis	F1 × Pi	Reproduction	7	97730514	97740331
		NPC2	Testis	F1 × Pi	Growth	7	97730514	97740331
		NPC2	Testis	F1 × Pi	Carcass	7	97730514	97740331
		LTBP2	Testis	F1 × Pi	Reproduction	7	97745396	97852502
		LTBP2	Testis	F1 × Pi	Growth	7	97745396	97852502
		LTBP2	Testis	F1 × Pi	Carcass	7	97745396	97852502
		PTPN13	Testis	F1 × Pi	Carcass	8	132035156	132249411
		GRAMD1B	Testis	F1 × Pi	Growth	9	50258971	50509799
		GRAMD1B	Testis	F1 × Pi	Reproduction	9	50258971	50509799
		KCNJ5	Testis	F1 × Pi	Growth	9	55836701	55864941
		NUP98	Testis	F1 × Pi	Immune	9	6319586	6419660
		NUP98	Testis	F1 × Pi	Growth	9	6319586	6419660
		NUP98	Testis	F1 × Pi	Reproduction	9	6319586	6419660
		SLCO2B1	Testis	F1 × Pi	Immune	9	9432674	9476674
		SLCO2B1	Testis	F1 × Pi	Carcass	9	9432674	9476674
		ARRB1	Testis	F1 × Pi	Immune	9	9513856	9597959
		ARRB1	Testis	F1 × Pi	Carcass	9	9513856	9597959
